# Supplementary material for: Neuroanatomical changes observed over the course of a human pregnancy
Source: Nat Neurosci. 2024 Sep 16;27(11):2253–60. doi: 10.1038/s41593-024-01741-0 (PMC11537970; doi:10.1038/s41593-024-01741-0)
Supplement: Supplementary file 3 — Supporting data for primary analyses and quality control reports. [file 41593_2024_1741_MOESM3_ESM.xlsx]

## Sheet: ANTS_Schaefer_GMV
ROI (Gray Matter Volume) ~ gestWeek							ROI (Gray Matter Volume) ~ gestWeek + Total Gray Matter
response	term	estimate	std.error	statistic	p.value (uncorr)		response	term	estimate	std.error	statistic	p.value (uncorr)
LH_VisCent_ExStr_1	(Intercept)	0.761358	0.00417493	182.364	2.0016e-29		LH_VisCent_ExStr_1	(Intercept)	0.0628259	0.293159	0.214307	0.833015
LH_VisCent_ExStr_1	gestWeek	-0.00088414	0.000213029	-4.15033	0.000669736		LH_VisCent_ExStr_1	gestWeek	5.11499e-05	0.000435472	0.117459	0.907958
LH_VisCent_ExStr_2	(Intercept)	0.719593	0.00326146	220.635	7.86055e-31		LH_VisCent_ExStr_1	total_gest$GVol	1.44344e-06	6.05731e-07	2.38297	0.0299154
LH_VisCent_ExStr_2	gestWeek	-0.000783687	0.000166419	-4.70913	0.000202249		LH_VisCent_ExStr_2	(Intercept)	-0.289351	0.0861961	-3.35689	0.00400866
LH_VisCent_ExStr_3	(Intercept)	0.652096	0.00259487	251.302	8.60768e-32		LH_VisCent_ExStr_2	gestWeek	0.000567224	0.00012804	4.43006	0.000420192
LH_VisCent_ExStr_3	gestWeek	-0.000865015	0.000132405	-6.53308	5.11239e-06		LH_VisCent_ExStr_2	total_gest$GVol	2.08487e-06	1.781e-07	11.7061	2.94417e-09
LH_VisCent_ExStr_4	(Intercept)	0.675013	0.00511569	131.949	4.88432e-27		LH_VisCent_ExStr_3	(Intercept)	0.245132	0.186092	1.31726	0.206305
LH_VisCent_ExStr_4	gestWeek	-0.0010257	0.000261032	-3.92938	0.00108058		LH_VisCent_ExStr_3	gestWeek	-0.000320116	0.00027643	-1.15804	0.263844
LH_VisCent_ExStr_5	(Intercept)	0.643445	0.00383878	167.617	8.38739e-29		LH_VisCent_ExStr_3	total_gest$GVol	8.40945e-07	3.84508e-07	2.18707	0.0439336
LH_VisCent_ExStr_5	gestWeek	-0.000844684	0.000195877	-4.31232	0.000472286		LH_VisCent_ExStr_4	(Intercept)	-0.581366	0.275977	-2.10657	0.0512923
LH_VisCent_ExStr_6	(Intercept)	0.679682	0.00190593	356.614	2.24546e-34		LH_VisCent_ExStr_4	gestWeek	0.000656516	0.00040995	1.60146	0.128832
LH_VisCent_ExStr_6	gestWeek	-0.000706031	9.72517e-05	-7.25984	1.33348e-06		LH_VisCent_ExStr_4	total_gest$GVol	2.59617e-06	5.7023e-07	4.55284	0.000325955
LH_VisCent_Striate_1	(Intercept)	0.68308	0.00772245	88.4538	4.33892e-24		LH_VisCent_ExStr_5	(Intercept)	-0.335945	0.196183	-1.71241	0.106131
LH_VisCent_Striate_1	gestWeek	-0.00122801	0.000394044	-3.11643	0.0062795		LH_VisCent_ExStr_5	gestWeek	0.000466657	0.000291419	1.60133	0.128861
LH_VisCent_ExStr_7	(Intercept)	0.68345	0.00356985	191.45	8.76128e-30		LH_VisCent_ExStr_5	total_gest$GVol	2.0238e-06	4.05358e-07	4.99262	0.00013283
LH_VisCent_ExStr_7	gestWeek	-0.00102586	0.000182154	-5.63179	2.98874e-05		LH_VisCent_ExStr_6	(Intercept)	0.244683	0.111533	2.19382	0.0433626
LH_VisCent_ExStr_8	(Intercept)	0.662517	0.00358971	184.56	1.63331e-29		LH_VisCent_ExStr_6	gestWeek	-0.000123595	0.000165676	-0.746002	0.466486
LH_VisCent_ExStr_8	gestWeek	-0.000703115	0.000183168	-3.83863	0.00131574		LH_VisCent_ExStr_6	total_gest$GVol	8.98877e-07	2.30451e-07	3.90051	0.00127241
LH_VisCent_ExStr_9	(Intercept)	0.672783	0.00214449	313.726	1.98238e-33		LH_VisCent_Striate_1	(Intercept)	-0.297176	0.581672	-0.510899	0.616399
LH_VisCent_ExStr_9	gestWeek	-0.000527303	0.000109424	-4.81887	0.00016034		LH_VisCent_Striate_1	gestWeek	8.44906e-05	0.000864043	0.0977852	0.923317
LH_VisCent_ExStr_10	(Intercept)	0.659044	0.00795895	82.8054	1.32891e-23		LH_VisCent_Striate_1	total_gest$GVol	2.02559e-06	1.20186e-06	1.68537	0.111318
LH_VisCent_ExStr_10	gestWeek	-0.000475243	0.000406112	-1.17023	0.258054		LH_VisCent_ExStr_7	(Intercept)	-0.189	0.193795	-0.97526	0.343947
LH_VisCent_ExStr_11	(Intercept)	0.675074	0.00313741	215.169	1.20398e-30		LH_VisCent_ExStr_7	gestWeek	0.000142299	0.000287872	0.494313	0.627803
LH_VisCent_ExStr_11	gestWeek	-0.00104004	0.000160089	-6.49663	5.47917e-06		LH_VisCent_ExStr_7	total_gest$GVol	1.80282e-06	4.00423e-07	4.50228	0.000361827
LH_VisPeri_ExStrInf_1	(Intercept)	0.773474	0.00236742	326.716	9.94702e-34		LH_VisCent_ExStr_8	(Intercept)	-0.386088	0.13173	-2.93089	0.00979207
LH_VisPeri_ExStrInf_1	gestWeek	-0.000624622	0.000120799	-5.17074	7.67823e-05		LH_VisCent_ExStr_8	gestWeek	0.000700901	0.000195679	3.5819	0.00249275
LH_VisPeri_ExStrInf_2	(Intercept)	0.727826	0.00304304	239.177	1.99465e-31		LH_VisCent_ExStr_8	total_gest$GVol	2.16682e-06	2.72184e-07	7.96086	5.9094e-07
LH_VisPeri_ExStrInf_2	gestWeek	-0.000320723	0.000155274	-2.06553	0.0544648		LH_VisCent_ExStr_9	(Intercept)	0.173373	0.123015	1.40937	0.177867
LH_VisPeri_ExStrInf_3	(Intercept)	0.710342	0.00328997	215.911	1.13552e-30		LH_VisCent_ExStr_9	gestWeek	0.000141376	0.000182732	0.773678	0.450402
LH_VisPeri_ExStrInf_3	gestWeek	-6.10706e-05	0.000167873	-0.36379	0.7205		LH_VisCent_ExStr_9	total_gest$GVol	1.03197e-06	2.54176e-07	4.06008	0.000909651
LH_VisPeri_ExStrInf_4	(Intercept)	0.700873	0.00471925	148.514	6.55272e-28		LH_VisCent_ExStr_10	(Intercept)	-1.47058	0.373744	-3.93472	0.00118395
LH_VisPeri_ExStrInf_4	gestWeek	-0.000112354	0.000240803	-0.466579	0.646724		LH_VisCent_ExStr_10	gestWeek	0.00237619	0.000555176	4.28006	0.000574038
LH_VisPeri_ExStrInf_5	(Intercept)	0.75228	0.00390478	192.656	7.87489e-30		LH_VisCent_ExStr_10	total_gest$GVol	4.40062e-06	7.72237e-07	5.69854	3.29447e-05
LH_VisPeri_ExStrInf_5	gestWeek	-0.000347662	0.000199245	-1.7449	0.0990515		LH_VisCent_ExStr_11	(Intercept)	-0.130729	0.158654	-0.823989	0.42206
LH_VisPeri_StriCal_1	(Intercept)	0.686622	0.0064944	105.725	2.10279e-25		LH_VisCent_ExStr_11	gestWeek	3.88795e-05	0.000235673	0.164973	0.871032
LH_VisPeri_StriCal_1	gestWeek	-0.000345822	0.000331382	-1.04358	0.311296		LH_VisCent_ExStr_11	total_gest$GVol	1.6651e-06	3.27815e-07	5.07939	0.000111545
LH_VisPeri_StriCal_2	(Intercept)	0.714425	0.00449308	159.005	2.0549e-28		LH_VisPeri_ExStrInf_1	(Intercept)	0.285585	0.150211	1.90123	0.0754379
LH_VisPeri_StriCal_2	gestWeek	-0.000218146	0.000229263	-0.951508	0.35468		LH_VisPeri_ExStrInf_1	gestWeek	2.86299e-05	0.00022313	0.12831	0.899502
LH_VisPeri_ExStrSup_1	(Intercept)	0.785556	0.00549122	143.057	1.23767e-27		LH_VisPeri_ExStrInf_1	total_gest$GVol	1.00817e-06	3.10369e-07	3.24829	0.00503912
LH_VisPeri_ExStrSup_1	gestWeek	-0.000913285	0.000280194	-3.25947	0.0046166		LH_VisPeri_ExStrInf_2	(Intercept)	0.183047	0.208114	0.879554	0.39212
LH_VisPeri_ExStrSup_2	(Intercept)	0.679475	0.00269543	252.085	8.16444e-32		LH_VisPeri_ExStrInf_2	gestWeek	0.000408702	0.000309142	1.32205	0.204741
LH_VisPeri_ExStrSup_2	gestWeek	-0.000634259	0.000137536	-4.61157	0.000248849		LH_VisPeri_ExStrInf_2	total_gest$GVol	1.12572e-06	4.3001e-07	2.6179	0.0186496
LH_VisPeri_ExStrSup_3	(Intercept)	0.704697	0.00373516	188.666	1.12382e-29		LH_VisPeri_ExStrInf_3	(Intercept)	-0.0228353	0.196745	-0.116066	0.909045
LH_VisPeri_ExStrSup_3	gestWeek	-0.000881132	0.00019059	-4.62319	0.000242769		LH_VisPeri_ExStrInf_3	gestWeek	0.000920607	0.000292254	3.15002	0.00619494
LH_VisPeri_ExStrSup_4	(Intercept)	0.624945	0.00226018	276.502	1.69624e-32		LH_VisPeri_ExStrInf_3	total_gest$GVol	1.51503e-06	4.06519e-07	3.72683	0.00183538
LH_VisPeri_ExStrSup_4	gestWeek	-0.00059322	0.000115327	-5.1438	8.11977e-05		LH_VisPeri_ExStrInf_4	(Intercept)	-0.296648	0.294256	-1.00813	0.328395
LH_VisPeri_ExStrSup_5	(Intercept)	0.645887	0.00303669	212.695	1.46547e-30		LH_VisPeri_ExStrInf_4	gestWeek	0.00122326	0.000437101	2.79859	0.0128789
LH_VisPeri_ExStrSup_5	gestWeek	-0.00123025	0.000154949	-7.93969	4.04546e-07		LH_VisPeri_ExStrInf_4	total_gest$GVol	2.06127e-06	6.07997e-07	3.39025	0.00373621
LH_SomMotA_1	(Intercept)	0.714973	0.00260263	274.711	1.89435e-32		LH_VisPeri_ExStrInf_5	(Intercept)	-0.159725	0.223314	-0.715249	0.484762
LH_SomMotA_1	gestWeek	-0.000964295	0.000132801	-7.26118	1.33026e-06		LH_VisPeri_ExStrInf_5	gestWeek	0.000873455	0.000331721	2.6331	0.0180815
LH_SomMotA_2	(Intercept)	0.749292	0.00432949	173.067	4.86977e-29		LH_VisPeri_ExStrInf_5	total_gest$GVol	1.88455e-06	4.61416e-07	4.08428	0.000864598
LH_SomMotA_2	gestWeek	-0.00117137	0.000220915	-5.30235	5.85018e-05		LH_VisPeri_StriCal_1	(Intercept)	-0.856881	0.364482	-2.35095	0.0318755
LH_SomMotA_3	(Intercept)	0.634956	0.00396933	159.965	1.85517e-28		LH_VisPeri_StriCal_1	gestWeek	0.00172083	0.000541419	3.17837	0.00583699
LH_SomMotA_3	gestWeek	-0.000780675	0.000202538	-3.85445	0.00127133		LH_VisPeri_StriCal_1	total_gest$GVol	3.18947e-06	7.53101e-07	4.23512	0.000630482
LH_SomMotA_4	(Intercept)	0.61083	0.00301555	202.56	3.35962e-30		LH_VisPeri_StriCal_2	(Intercept)	0.27968	0.350789	0.79729	0.436956
LH_SomMotA_4	gestWeek	-0.000829215	0.000153871	-5.38903	4.89628e-05		LH_VisPeri_StriCal_2	gestWeek	0.000363949	0.000521078	0.698454	0.494921
LH_SomMotA_5	(Intercept)	0.710363	0.00505228	140.602	1.6606e-27		LH_VisPeri_StriCal_2	total_gest$GVol	8.9835e-07	7.24808e-07	1.23943	0.233059
LH_SomMotA_5	gestWeek	-0.00216927	0.000257797	-8.41464	1.82209e-07		LH_VisPeri_ExStrSup_1	(Intercept)	-0.514374	0.309539	-1.66174	0.116028
LH_SomMotA_6	(Intercept)	0.661527	0.00468226	141.284	1.52972e-27		LH_VisPeri_ExStrSup_1	gestWeek	0.00082724	0.000459803	1.79912	0.0908883
LH_SomMotA_6	gestWeek	-0.000967201	0.000238916	-4.04829	0.000835135		LH_VisPeri_ExStrSup_1	total_gest$GVol	2.68616e-06	6.39576e-07	4.1999	0.000678632
LH_SomMotA_7	(Intercept)	0.709876	0.00292928	242.338	1.59577e-31		LH_VisPeri_ExStrSup_2	(Intercept)	0.0576284	0.156092	0.369194	0.716823
LH_SomMotA_7	gestWeek	-0.000689308	0.000149469	-4.61172	0.000248772		LH_VisPeri_ExStrSup_2	gestWeek	0.000198355	0.000231867	0.85547	0.40492
LH_SomMotA_8	(Intercept)	0.691374	0.00310158	222.91	6.60316e-31		LH_VisPeri_ExStrSup_2	total_gest$GVol	1.28498e-06	3.22522e-07	3.98415	0.00106699
LH_SomMotA_8	gestWeek	-0.0012173	0.000158261	-7.69171	6.20636e-07		LH_VisPeri_ExStrSup_3	(Intercept)	-0.0125507	0.247076	-0.0507968	0.960116
LH_SomMotA_9	(Intercept)	0.703834	0.00374831	187.774	1.21805e-29		LH_VisPeri_ExStrSup_3	gestWeek	7.92174e-05	0.000367019	0.21584	0.83184
LH_SomMotA_9	gestWeek	-0.00169913	0.00019126	-8.88387	8.51834e-08		LH_VisPeri_ExStrSup_3	total_gest$GVol	1.48211e-06	5.10514e-07	2.90317	0.0103725
LH_SomMotA_10	(Intercept)	0.650142	0.00465583	139.641	1.86595e-27		LH_VisPeri_ExStrSup_4	(Intercept)	0.105883	0.131475	0.805346	0.432426
LH_SomMotA_10	gestWeek	-0.00158231	0.000237567	-6.66049	4.01833e-06		LH_VisPeri_ExStrSup_4	gestWeek	0.000101771	0.000195299	0.521101	0.609434
LH_SomMotA_11	(Intercept)	0.640493	0.00221217	289.532	7.7554e-33		LH_VisPeri_ExStrSup_4	total_gest$GVol	1.07258e-06	2.71657e-07	3.9483	0.00115059
LH_SomMotA_11	gestWeek	-0.00134987	0.000112878	-11.9587	1.06075e-09		LH_VisPeri_ExStrSup_5	(Intercept)	-0.131443	0.154383	-0.851405	0.407107
LH_SomMotA_12	(Intercept)	0.66932	0.00291929	229.275	4.0921e-31		LH_VisPeri_ExStrSup_5	gestWeek	-0.000189454	0.000229328	-0.826125	0.420882
LH_SomMotA_12	gestWeek	-0.000729768	0.000148959	-4.89912	0.000135401		LH_VisPeri_ExStrSup_5	total_gest$GVol	1.60626e-06	3.18991e-07	5.03546	0.000121845
LH_SomMotA_13	(Intercept)	0.769463	0.00438222	175.587	3.80924e-29		LH_SomMotA_1	(Intercept)	0.427136	0.200184	2.13371	0.0486934
LH_SomMotA_13	gestWeek	-0.00197309	0.000223606	-8.82395	9.37286e-08		LH_SomMotA_1	gestWeek	-0.000578899	0.000297363	-1.94678	0.0693368
LH_SomMotA_14	(Intercept)	0.699976	0.00493421	141.862	1.42716e-27		LH_SomMotA_1	total_gest$GVol	5.94784e-07	4.13625e-07	1.43798	0.169712
LH_SomMotA_14	gestWeek	-0.00216866	0.000251772	-8.61359	1.31563e-07		LH_SomMotA_2	(Intercept)	-0.00655423	0.299187	-0.0219068	0.982793
LH_SomMotA_15	(Intercept)	0.694456	0.00697122	99.6175	5.77371e-25		LH_SomMotA_2	gestWeek	-0.000159339	0.000444426	-0.358528	0.724635
LH_SomMotA_15	gestWeek	-0.00164476	0.000355712	-4.62385	0.00024243		LH_SomMotA_2	total_gest$GVol	1.56187e-06	6.18187e-07	2.52654	0.0224418
LH_SomMotA_16	(Intercept)	0.677954	0.00763327	88.8156	4.04859e-24		LH_SomMotA_3	(Intercept)	0.00907904	0.284202	0.0319457	0.97491
LH_SomMotA_16	gestWeek	-0.00191077	0.000389494	-4.90578	0.000133518		LH_SomMotA_3	gestWeek	5.73344e-05	0.000422168	0.13581	0.893666
LH_SomMotA_17	(Intercept)	0.588587	0.00272515	215.983	1.12914e-30		LH_SomMotA_3	total_gest$GVol	1.2933e-06	5.87225e-07	2.2024	0.0426478
LH_SomMotA_17	gestWeek	-0.00109977	0.000139053	-7.909	4.26366e-07		LH_SomMotA_4	(Intercept)	0.574765	0.246312	2.33349	0.0329953
LH_SomMotA_18	(Intercept)	0.610059	0.00397878	153.328	3.81105e-28		LH_SomMotA_4	gestWeek	-0.000780927	0.000365883	-2.13436	0.0486326
LH_SomMotA_18	gestWeek	-0.00151855	0.00020302	-7.47979	9.00486e-07		LH_SomMotA_4	total_gest$GVol	7.45238e-08	5.08935e-07	0.146431	0.88541
LH_SomMotA_19	(Intercept)	0.657356	0.0098905	66.4634	5.51843e-22		LH_SomMotA_5	(Intercept)	-0.418926	0.301345	-1.39019	0.18351
LH_SomMotA_19	gestWeek	-0.00298449	0.000504671	-5.91374	1.70048e-05		LH_SomMotA_5	gestWeek	-0.00065722	0.000447631	-1.46822	0.16143
LH_SomMotB_Aud_1	(Intercept)	0.683664	0.00221244	309.009	2.56453e-33		LH_SomMotA_5	total_gest$GVol	2.33355e-06	6.22645e-07	3.7478	0.00175591
LH_SomMotB_Aud_1	gestWeek	-0.0011587	0.000112891	-10.2639	1.05553e-08		LH_SomMotA_6	(Intercept)	-0.0344181	0.340863	-0.100973	0.920826
LH_SomMotB_Aud_2	(Intercept)	0.732511	0.00263318	278.185	1.53006e-32		LH_SomMotA_6	gestWeek	-3.5375e-05	0.000506334	-0.0698649	0.945167
LH_SomMotB_Aud_2	gestWeek	-0.00144442	0.00013436	-10.7504	5.30678e-09		LH_SomMotA_6	total_gest$GVol	1.43809e-06	7.04299e-07	2.04188	0.0580081
LH_SomMotB_Ins_1	(Intercept)	0.779667	0.00506689	153.875	3.58747e-28		LH_SomMotA_7	(Intercept)	0.87987	0.235623	3.73423	0.00180694
LH_SomMotB_Ins_1	gestWeek	-0.00199791	0.000258542	-7.72761	5.83061e-07		LH_SomMotA_7	gestWeek	-0.000916919	0.000350005	-2.61973	0.0185805
LH_SomMotB_S2_1	(Intercept)	0.792728	0.00533561	148.573	6.50841e-28		LH_SomMotA_7	total_gest$GVol	-3.51272e-07	4.86849e-07	-0.721521	0.481001
LH_SomMotB_S2_1	gestWeek	-0.00164188	0.000272254	-6.03071	1.34985e-05		LH_SomMotA_8	(Intercept)	0.830081	0.251125	3.30545	0.00446774
LH_SomMotB_S2_2	(Intercept)	0.733689	0.00415475	176.591	3.45775e-29		LH_SomMotA_8	gestWeek	-0.00140302	0.000373033	-3.7611	0.00170727
LH_SomMotB_S2_2	gestWeek	-0.00139286	0.000211999	-6.57012	4.76561e-06		LH_SomMotA_8	total_gest$GVol	-2.86624e-07	5.18881e-07	-0.552389	0.588316
LH_SomMotB_Aud_3	(Intercept)	0.655664	0.00222921	294.124	5.93538e-33		LH_SomMotA_9	(Intercept)	0.189823	0.278112	0.682542	0.504659
LH_SomMotB_Aud_3	gestWeek	-0.000983303	0.000113747	-8.64463	1.25099e-07		LH_SomMotA_9	gestWeek	-0.0010109	0.00041312	-2.44699	0.0263306
LH_SomMotB_Aud_4	(Intercept)	0.68692	0.00380972	180.307	2.42713e-29		LH_SomMotA_9	total_gest$GVol	1.06215e-06	5.74641e-07	1.84836	0.0831177
LH_SomMotB_Aud_4	gestWeek	-0.00135153	0.000194394	-6.95253	2.33326e-06		LH_SomMotA_10	(Intercept)	0.0303134	0.347561	0.0872174	0.931581
LH_SomMotB_S2_3	(Intercept)	0.724553	0.00297736	243.354	1.48626e-31		LH_SomMotA_10	gestWeek	-0.000752401	0.000516284	-1.45734	0.164369
LH_SomMotB_S2_3	gestWeek	-0.00145926	0.000151922	-9.60528	2.78471e-08		LH_SomMotA_10	total_gest$GVol	1.28081e-06	7.18139e-07	1.78351	0.0934811
LH_SomMotB_S2_4	(Intercept)	0.720237	0.00523795	137.504	2.42476e-27		LH_SomMotA_11	(Intercept)	0.419513	0.172164	2.4367	0.0268782
LH_SomMotB_S2_4	gestWeek	-0.00117574	0.000267271	-4.39905	0.000391982		LH_SomMotA_11	gestWeek	-0.00105399	0.000255741	-4.12132	0.000799994
LH_SomMotB_S2_5	(Intercept)	0.740994	0.00336975	219.896	8.32208e-31		LH_SomMotA_11	total_gest$GVol	4.56632e-07	3.5573e-07	1.28365	0.217545
LH_SomMotB_S2_5	gestWeek	-0.00126804	0.000171944	-7.37472	1.08535e-06		LH_SomMotA_12	(Intercept)	1.09705	0.213302	5.14316	9.81629e-05
LH_SomMotB_S2_6	(Intercept)	0.72844	0.00257729	282.638	1.16808e-32		LH_SomMotA_12	gestWeek	-0.00130247	0.000316849	-4.11069	0.000818015
LH_SomMotB_S2_6	gestWeek	-0.00102704	0.000131508	-7.80969	5.05788e-07		LH_SomMotA_12	total_gest$GVol	-8.8385e-07	4.4073e-07	-2.00542	0.0621356
LH_SomMotB_Cent_1	(Intercept)	0.626806	0.00264475	237	2.33007e-31		LH_SomMotA_13	(Intercept)	-0.047283	0.294271	-0.160678	0.874358
LH_SomMotB_Cent_1	gestWeek	-0.000828652	0.000134951	-6.14041	1.0888e-05		LH_SomMotA_13	gestWeek	-0.000879522	0.000437124	-2.01206	0.0613645
LH_SomMotB_Cent_2	(Intercept)	0.671061	0.00378067	177.498	3.16939e-29		LH_SomMotA_13	total_gest$GVol	1.68771e-06	6.0803e-07	2.77571	0.0135008
LH_SomMotB_Cent_2	gestWeek	-0.00162803	0.000192912	-8.43927	1.74962e-07		LH_SomMotA_14	(Intercept)	-0.35656	0.304749	-1.17001	0.25913
LH_SomMotB_Cent_3	(Intercept)	0.706705	0.00705946	100.107	5.31241e-25		LH_SomMotA_14	gestWeek	-0.000754024	0.000452688	-1.66566	0.115236
LH_SomMotB_Cent_3	gestWeek	-0.00289439	0.000360215	-8.03519	3.43802e-07		LH_SomMotA_14	total_gest$GVol	2.18321e-06	6.29678e-07	3.46718	0.00317621
LH_SomMotB_Cent_4	(Intercept)	0.738762	0.00383565	192.604	7.91102e-30		LH_SomMotA_15	(Intercept)	-0.387085	0.501544	-0.771787	0.45149
LH_SomMotB_Cent_4	gestWeek	-0.00133111	0.000195717	-6.80121	3.08786e-06		LH_SomMotA_15	gestWeek	-0.000196644	0.000745016	-0.263946	0.795191
LH_SomMotB_Cent_5	(Intercept)	0.587054	0.006675	87.9482	4.78201e-24		LH_SomMotA_15	total_gest$GVol	2.23488e-06	1.0363e-06	2.1566	0.0465964
LH_SomMotB_Cent_5	gestWeek	-0.000918013	0.000340597	-2.69531	0.0153244		LH_SomMotA_16	(Intercept)	-1.08395	0.441826	-2.45335	0.0259978
LH_DorsAttnA_TempOcc_1	(Intercept)	0.766958	0.00363599	210.935	1.6876e-30		LH_SomMotA_16	gestWeek	0.00044831	0.000656308	0.683079	0.504329
LH_DorsAttnA_TempOcc_1	gestWeek	-0.00118288	0.000185529	-6.3757	6.9044e-06		LH_SomMotA_16	total_gest$GVol	3.64078e-06	9.1291e-07	3.98811	0.00105816
LH_DorsAttnA_TempOcc_2	(Intercept)	0.753285	0.00320766	234.839	2.7225e-31		LH_SomMotA_17	(Intercept)	0.132359	0.191318	0.691828	0.498963
LH_DorsAttnA_TempOcc_2	gestWeek	-0.0008216	0.000163673	-5.01975	0.000105145		LH_SomMotA_17	gestWeek	-0.000488912	0.000284193	-1.72035	0.104647
LH_DorsAttnA_TempOcc_3	(Intercept)	0.75112	0.00220795	340.189	5.00496e-34		LH_SomMotA_17	total_gest$GVol	9.42742e-07	3.95306e-07	2.38484	0.0298041
LH_DorsAttnA_TempOcc_3	gestWeek	-0.000766927	0.000112663	-6.80729	3.0531e-06		LH_SomMotA_18	(Intercept)	-0.0177653	0.284816	-0.0623748	0.951037
LH_DorsAttnA_TempOcc_4	(Intercept)	0.734436	0.00242939	302.313	3.72159e-33		LH_SomMotA_18	gestWeek	-0.000677932	0.000423079	-1.60238	0.128628
LH_DorsAttnA_TempOcc_4	gestWeek	-0.000773109	0.000123961	-6.23669	9.02831e-06		LH_SomMotA_18	total_gest$GVol	1.29733e-06	5.88493e-07	2.20449	0.0424746
LH_DorsAttnA_ParOcc_1	(Intercept)	0.730515	0.00339418	215.226	1.19858e-30		LH_SomMotA_19	(Intercept)	-1.5317	0.594953	-2.57449	0.0203683
LH_DorsAttnA_ParOcc_1	gestWeek	-0.00119931	0.000173191	-6.92478	2.45572e-06		LH_SomMotA_19	gestWeek	-5.34863e-05	0.000883771	-0.0605206	0.952491
LH_DorsAttnA_ParOcc_2	(Intercept)	0.631567	0.00257608	245.166	1.31023e-31		LH_SomMotA_19	total_gest$GVol	4.52343e-06	1.22931e-06	3.67966	0.0020276
LH_DorsAttnA_ParOcc_2	gestWeek	-0.000526384	0.000131447	-4.00454	0.000918124		LH_SomMotB_Aud_1	(Intercept)	0.394706	0.165776	2.38096	0.0300347
LH_DorsAttnA_SPL_1	(Intercept)	0.760654	0.00327519	232.247	3.2877e-31		LH_SomMotB_Aud_1	gestWeek	-0.000771806	0.000246251	-3.13422	0.00640367
LH_DorsAttnA_SPL_1	gestWeek	-0.000843006	0.000167119	-5.04433	9.98814e-05		LH_SomMotB_Aud_1	total_gest$GVol	5.97099e-07	3.4253e-07	1.7432	0.100479
LH_DorsAttnA_SPL_2	(Intercept)	0.61147	0.00138562	441.298	6.00355e-36		LH_SomMotB_Aud_2	(Intercept)	0.261763	0.180191	1.4527	0.165637
LH_DorsAttnA_SPL_2	gestWeek	-0.000650855	7.07022e-05	-9.20558	5.13557e-08		LH_SomMotB_Aud_2	gestWeek	-0.000814122	0.000267664	-3.04158	0.00777432
LH_DorsAttnA_SPL_3	(Intercept)	0.582693	0.00196529	296.493	5.17881e-33		LH_SomMotB_Aud_2	total_gest$GVol	9.72747e-07	3.72314e-07	2.6127	0.0188479
LH_DorsAttnA_SPL_3	gestWeek	-0.00106354	0.00010028	-10.6057	6.49469e-09		LH_SomMotB_Ins_1	(Intercept)	-0.478463	0.269385	-1.77613	0.0947297
LH_DorsAttnA_SPL_4	(Intercept)	0.637166	0.00303018	210.273	1.78024e-30		LH_SomMotB_Ins_1	gestWeek	-0.000313357	0.000400157	-0.783084	0.445015
LH_DorsAttnA_SPL_4	gestWeek	-0.00066168	0.000154617	-4.27946	0.0005069		LH_SomMotB_Ins_1	total_gest$GVol	2.59978e-06	5.5661e-07	4.67074	0.00025574
LH_DorsAttnA_SPL_5	(Intercept)	0.604842	0.00247849	244.037	1.41713e-31		LH_SomMotB_S2_1	(Intercept)	-0.7554	0.200928	-3.75956	0.00171283
LH_DorsAttnA_SPL_5	gestWeek	-0.000737368	0.000126467	-5.83053	2.00628e-05		LH_SomMotB_S2_1	gestWeek	0.000430963	0.000298467	1.44392	0.168057
LH_DorsAttnA_SPL_6	(Intercept)	0.625034	0.00221384	282.33	1.18996e-32		LH_SomMotB_S2_1	total_gest$GVol	3.19903e-06	4.15161e-07	7.70552	8.98985e-07
LH_DorsAttnA_SPL_6	gestWeek	-0.00101353	0.000112963	-8.97221	7.40416e-08		LH_SomMotB_S2_2	(Intercept)	-0.127965	0.262508	-0.487473	0.632535
LH_DorsAttnA_SPL_7	(Intercept)	0.57317	0.00320295	178.951	2.75949e-29		LH_SomMotB_S2_2	gestWeek	-0.00023916	0.000389941	-0.613322	0.548284
LH_DorsAttnA_SPL_7	gestWeek	-0.000167114	0.000163433	-1.02252	0.320867		LH_SomMotB_S2_2	total_gest$GVol	1.78051e-06	5.42399e-07	3.28266	0.00468743
LH_DorsAttnB_PostC_1	(Intercept)	0.707136	0.00213519	331.181	7.8975e-34		LH_SomMotB_Aud_3	(Intercept)	0.303229	0.159481	1.90134	0.0754221
LH_DorsAttnB_PostC_1	gestWeek	-0.00130735	0.00010895	-11.9995	1.00688e-09		LH_SomMotB_Aud_3	gestWeek	-0.000511415	0.000236901	-2.15877	0.0464016
LH_DorsAttnB_PostC_2	(Intercept)	0.6753	0.00248163	272.119	2.22553e-32		LH_SomMotB_Aud_3	total_gest$GVol	7.28267e-07	3.29524e-07	2.21006	0.042018
LH_DorsAttnB_PostC_2	gestWeek	-0.00131886	0.000126627	-10.4153	8.4994e-09		LH_SomMotB_Aud_4	(Intercept)	-0.203105	0.21782	-0.932446	0.364964
LH_DorsAttnB_PostC_3	(Intercept)	0.648142	0.0013208	490.721	9.87901e-37		LH_SomMotB_Aud_4	gestWeek	-0.000159842	0.00032356	-0.49401	0.628012
LH_DorsAttnB_PostC_3	gestWeek	-0.000970728	6.73947e-05	-14.4036	5.88355e-11		LH_SomMotB_Aud_4	total_gest$GVol	1.83914e-06	4.50065e-07	4.08638	0.000860795
LH_DorsAttnB_PostC_4	(Intercept)	0.654735	0.00237374	275.824	1.76852e-32		LH_SomMotB_S2_3	(Intercept)	-0.051792	0.146787	-0.352838	0.728815
LH_DorsAttnB_PostC_4	gestWeek	-0.000974313	0.000121122	-8.04407	3.3866e-07		LH_SomMotB_S2_3	gestWeek	-0.00041978	0.000218044	-1.9252	0.0721688
LH_DorsAttnB_PostC_5	(Intercept)	0.667985	0.00306427	217.991	9.6478e-31		LH_SomMotB_S2_3	total_gest$GVol	1.60423e-06	3.03294e-07	5.28934	7.33696e-05
LH_DorsAttnB_PostC_5	gestWeek	-0.00131801	0.000156357	-8.4295	1.77801e-07		LH_SomMotB_S2_4	(Intercept)	-0.343453	0.335507	-1.02368	0.321215
LH_DorsAttnB_PostC_6	(Intercept)	0.614454	0.00215884	284.623	1.03714e-32		LH_SomMotB_S2_4	gestWeek	0.000248476	0.000498378	0.498569	0.624867
LH_DorsAttnB_PostC_6	gestWeek	-0.000975974	0.000110156	-8.8599	8.84999e-08		LH_SomMotB_S2_4	total_gest$GVol	2.19799e-06	6.93233e-07	3.17064	0.00593247
LH_DorsAttnB_PostC_7	(Intercept)	0.679845	0.00302882	224.459	5.86999e-31		LH_SomMotB_S2_5	(Intercept)	0.0736474	0.219138	0.336078	0.741179
LH_DorsAttnB_PostC_7	gestWeek	-0.00141409	0.000154548	-9.14984	5.60125e-08		LH_SomMotB_S2_5	gestWeek	-0.000374506	0.000325517	-1.1505	0.266845
LH_DorsAttnB_PostC_8	(Intercept)	0.58681	0.00233104	251.737	8.35789e-32		LH_SomMotB_S2_5	total_gest$GVol	1.379e-06	4.52787e-07	3.04557	0.00770978
LH_DorsAttnB_PostC_8	gestWeek	-0.00101699	0.000118943	-8.55026	1.45857e-07		LH_SomMotB_S2_6	(Intercept)	0.197431	0.163553	1.20714	0.244923
LH_DorsAttnB_PostC_9	(Intercept)	0.669473	0.00321846	208.01	2.13959e-30		LH_SomMotB_S2_6	gestWeek	-0.00031605	0.000242949	-1.30089	0.21172
LH_DorsAttnB_PostC_9	gestWeek	-0.00141655	0.000164224	-8.62572	1.28997e-07		LH_SomMotB_S2_6	total_gest$GVol	1.09727e-06	3.37937e-07	3.24697	0.00505312
LH_DorsAttnB_FEF_1	(Intercept)	0.668598	0.00312056	214.256	1.29419e-30		LH_SomMotB_Cent_1	(Intercept)	0.174771	0.184272	0.94844	0.357012
LH_DorsAttnB_FEF_1	gestWeek	-0.000809094	0.000159229	-5.08132	9.2466e-05		LH_SomMotB_Cent_1	gestWeek	-0.000223406	0.000273726	-0.816164	0.426391
LH_DorsAttnB_FEF_2	(Intercept)	0.726529	0.00319932	227.088	4.81592e-31		LH_SomMotB_Cent_1	total_gest$GVol	9.34079e-07	3.80747e-07	2.45328	0.0260014
LH_DorsAttnB_FEF_2	gestWeek	-0.00132617	0.000163248	-8.12367	2.96004e-07		LH_SomMotB_Cent_2	(Intercept)	0.0190747	0.262521	0.0726597	0.942977
LH_DorsAttnB_FEF_3	(Intercept)	0.774887	0.00468195	165.505	1.04036e-28		LH_SomMotB_Cent_2	gestWeek	-0.000755065	0.000389961	-1.93626	0.070705
LH_DorsAttnB_FEF_3	gestWeek	-0.00259861	0.0002389	-10.8774	4.45217e-09		LH_SomMotB_Cent_2	total_gest$GVol	1.34725e-06	5.42427e-07	2.48375	0.0244602
LH_DorsAttnB_PrCv_1	(Intercept)	0.703478	0.0028739	244.782	1.34559e-31		LH_SomMotB_Cent_3	(Intercept)	-1.03776	0.377769	-2.74707	0.0143202
LH_DorsAttnB_PrCv_1	gestWeek	-0.000932543	0.000146643	-6.35928	7.12563e-06		LH_SomMotB_Cent_3	gestWeek	-0.000558669	0.000561156	-0.995568	0.334279
LH_SalVentAttnA_ParOper_1	(Intercept)	0.682943	0.00333284	204.913	2.76087e-30		LH_SomMotB_Cent_3	total_gest$GVol	3.60473e-06	7.80555e-07	4.61816	0.000284913
LH_SalVentAttnA_ParOper_1	gestWeek	-0.000957616	0.000170061	-5.63102	2.99339e-05		LH_SomMotB_Cent_4	(Intercept)	-0.0168061	0.250202	-0.0671699	0.947279
LH_SalVentAttnA_ParOper_2	(Intercept)	0.676985	0.00277719	243.766	1.4441e-31		LH_SomMotB_Cent_4	gestWeek	-0.000319455	0.000371662	-0.859531	0.402743
LH_SalVentAttnA_ParOper_2	gestWeek	-0.000656873	0.000141708	-4.63539	0.000236548		LH_SomMotB_Cent_4	total_gest$GVol	1.5613e-06	5.16974e-07	3.02007	0.0081317
LH_SalVentAttnA_ParOper_3	(Intercept)	0.651684	0.00172108	378.648	8.10468e-35		LH_SomMotB_Cent_5	(Intercept)	-1.12519	0.338224	-3.32675	0.0042716
LH_SalVentAttnA_ParOper_3	gestWeek	-0.000769127	8.78196e-05	-8.75802	1.04177e-07		LH_SomMotB_Cent_5	gestWeek	0.00137457	0.000502413	2.73593	0.0146516
LH_SalVentAttnA_Ins_1	(Intercept)	0.806098	0.00358892	224.607	5.8045e-31		LH_SomMotB_Cent_5	total_gest$GVol	3.53815e-06	6.98846e-07	5.06285	0.000115313
LH_SalVentAttnA_Ins_1	gestWeek	-0.000898096	0.000183128	-4.90421	0.00013396		LH_DorsAttnA_TempOcc_1	(Intercept)	-0.0913682	0.205592	-0.444414	0.662695
LH_SalVentAttnA_Ins_2	(Intercept)	0.749078	0.00290679	257.7	5.61464e-32		LH_DorsAttnA_TempOcc_1	gestWeek	-3.36323e-05	0.000305396	-0.110127	0.913678
LH_SalVentAttnA_Ins_2	gestWeek	-0.0009713	0.000148321	-6.54863	4.96371e-06		LH_DorsAttnA_TempOcc_1	total_gest$GVol	1.77363e-06	4.24799e-07	4.17523	0.00071458
LH_SalVentAttnA_Ins_3	(Intercept)	0.857438	0.00589448	145.465	9.32103e-28		LH_DorsAttnA_TempOcc_2	(Intercept)	-0.0128643	0.179012	-0.0718625	0.943602
LH_SalVentAttnA_Ins_3	gestWeek	-0.0018837	0.000300771	-6.2629	8.58134e-06		LH_DorsAttnA_TempOcc_2	gestWeek	0.000204225	0.000265913	0.768015	0.453665
LH_SalVentAttnA_Ins_4	(Intercept)	0.78889	0.0107384	73.4646	1.01116e-22		LH_DorsAttnA_TempOcc_2	total_gest$GVol	1.58316e-06	3.69879e-07	4.28021	0.000573855
LH_SalVentAttnA_Ins_4	gestWeek	-0.00131208	0.000547934	-2.3946	0.0284351		LH_DorsAttnA_TempOcc_3	(Intercept)	0.472255	0.166455	2.83713	0.0118935
LH_SalVentAttnA_FrOper_1	(Intercept)	0.693337	0.00216069	320.886	1.35084e-33		LH_DorsAttnA_TempOcc_3	gestWeek	-0.000393544	0.000247261	-1.59162	0.131033
LH_SalVentAttnA_FrOper_1	gestWeek	-0.000958776	0.000110251	-8.69629	1.1507e-07		LH_DorsAttnA_TempOcc_3	total_gest$GVol	5.76243e-07	3.43934e-07	1.67545	0.113275
LH_SalVentAttnA_FrOper_2	(Intercept)	0.711162	0.0022996	309.255	2.53016e-33		LH_DorsAttnA_TempOcc_4	(Intercept)	0.758298	0.198477	3.82059	0.0015059
LH_SalVentAttnA_FrOper_2	gestWeek	-0.00120494	0.000117339	-10.2689	1.04789e-08		LH_DorsAttnA_TempOcc_4	gestWeek	-0.000805059	0.000294827	-2.73062	0.0148123
LH_SalVentAttnA_ParMed_1	(Intercept)	0.730984	0.00495104	147.643	7.24142e-28		LH_DorsAttnA_TempOcc_4	total_gest$GVol	-4.93082e-08	4.10097e-07	-0.120235	0.905794
LH_SalVentAttnA_ParMed_1	gestWeek	-0.00232343	0.000252631	-9.19692	5.20514e-08		LH_DorsAttnA_ParOcc_1	(Intercept)	0.136274	0.234287	0.581655	0.568905
LH_SalVentAttnA_ParMed_2	(Intercept)	0.672946	0.00333248	201.935	3.54059e-30		LH_DorsAttnA_ParOcc_1	gestWeek	-0.000403658	0.000348021	-1.15986	0.26312
LH_SalVentAttnA_ParMed_2	gestWeek	-0.00144191	0.000170042	-8.4797	1.63713e-07		LH_DorsAttnA_ParOcc_1	total_gest$GVol	1.22793e-06	4.8409e-07	2.53658	0.0219916
LH_SalVentAttnA_ParMed_3	(Intercept)	0.571841	0.00241138	237.143	2.30636e-31		LH_DorsAttnA_ParOcc_2	(Intercept)	0.337987	0.197348	1.71264	0.106087
LH_SalVentAttnA_ParMed_3	gestWeek	-0.000945868	0.000123043	-7.68732	6.25411e-07		LH_DorsAttnA_ParOcc_2	gestWeek	-0.000133298	0.000293151	-0.45471	0.655427
LH_SalVentAttnA_FrMed_1	(Intercept)	0.737916	0.00240627	306.664	2.91904e-33		LH_DorsAttnA_ParOcc_2	total_gest$GVol	6.0665e-07	4.07766e-07	1.48774	0.156261
LH_SalVentAttnA_FrMed_1	gestWeek	-0.00136335	0.000122782	-11.1039	3.26744e-09		LH_DorsAttnA_SPL_1	(Intercept)	0.207336	0.229182	0.90468	0.379056
LH_SalVentAttnA_FrMed_2	(Intercept)	0.709711	0.00244241	290.579	7.29387e-33		LH_DorsAttnA_SPL_1	gestWeek	-0.000102148	0.000340438	-0.30005	0.768002
LH_SalVentAttnA_FrMed_2	gestWeek	-0.00102275	0.000124626	-8.20653	2.57522e-07		LH_DorsAttnA_SPL_1	total_gest$GVol	1.14337e-06	4.73541e-07	2.4145	0.0280957
LH_SalVentAttnA_FrMed_3	(Intercept)	0.683056	0.00430198	158.777	2.10569e-28		LH_DorsAttnA_SPL_2	(Intercept)	0.440165	0.104843	4.19833	0.00068087
LH_SalVentAttnA_FrMed_3	gestWeek	-0.00098208	0.000219512	-4.47392	0.000333868		LH_DorsAttnA_SPL_2	gestWeek	-0.000421489	0.000155739	-2.70639	0.0155669
LH_SalVentAttnB_PFCl_1	(Intercept)	0.675719	0.00151286	446.651	4.8909e-36		LH_DorsAttnA_SPL_2	total_gest$GVol	3.53981e-07	2.16629e-07	1.63404	0.121769
LH_SalVentAttnB_PFCl_1	gestWeek	-0.000616867	7.71947e-05	-7.99106	3.70592e-07		LH_DorsAttnA_SPL_3	(Intercept)	0.401496	0.154112	2.60521	0.0191371
LH_SalVentAttnB_PFCl_2	(Intercept)	0.673038	0.00226836	296.707	5.1157e-33		LH_DorsAttnA_SPL_3	gestWeek	-0.000820932	0.000228926	-3.58602	0.00247113
LH_SalVentAttnB_PFCl_2	gestWeek	-0.000162211	0.000115745	-1.40145	0.179073		LH_DorsAttnA_SPL_3	total_gest$GVol	3.74425e-07	3.1843e-07	1.17584	0.256857
LH_SalVentAttnB_PFCl_3	(Intercept)	0.675518	0.00260955	258.864	5.20046e-32		LH_DorsAttnA_SPL_4	(Intercept)	-0.177905	0.140762	-1.26387	0.22438
LH_SalVentAttnB_PFCl_3	gestWeek	-0.000212096	0.000133154	-1.59286	0.129614		LH_DorsAttnA_SPL_4	gestWeek	0.000429648	0.000209094	2.05481	0.0566046
LH_SalVentAttnB_Ins_1	(Intercept)	0.819507	0.00259148	316.231	1.73172e-33		LH_DorsAttnA_SPL_4	total_gest$GVol	1.68425e-06	2.90845e-07	5.79089	2.75809e-05
LH_SalVentAttnB_Ins_1	gestWeek	-0.00110669	0.000132232	-8.36932	1.96376e-07		LH_DorsAttnA_SPL_5	(Intercept)	0.464499	0.199518	2.32811	0.0333472
LH_SalVentAttnB_Ins_2	(Intercept)	0.750141	0.00268315	279.575	1.40581e-32		LH_DorsAttnA_SPL_5	gestWeek	-0.000549457	0.000296373	-1.85394	0.0822762
LH_SalVentAttnB_Ins_2	gestWeek	-0.00106282	0.00013691	-7.76289	5.48443e-07		LH_DorsAttnA_SPL_5	total_gest$GVol	2.90003e-07	4.12248e-07	0.703467	0.491876
LH_SalVentAttnB_Ins_3	(Intercept)	0.721305	0.00317647	227.077	4.8199e-31		LH_DorsAttnA_SPL_6	(Intercept)	0.373402	0.16966	2.20089	0.0427728
LH_SalVentAttnB_Ins_3	gestWeek	-0.00114919	0.000162082	-7.09015	1.81327e-06		LH_DorsAttnA_SPL_6	gestWeek	-0.00067661	0.000252021	-2.68474	0.0162725
LH_SalVentAttnB_OFC_1	(Intercept)	0.706823	0.00243335	290.473	7.33921e-33		LH_DorsAttnA_SPL_6	total_gest$GVol	5.1997e-07	3.50555e-07	1.48328	0.157432
LH_SalVentAttnB_OFC_1	gestWeek	9.67846e-06	0.000124164	0.0779491	0.938779		LH_DorsAttnA_SPL_7	(Intercept)	0.871449	0.250948	3.47263	0.00313988
LH_SalVentAttnB_PFCmp_1	(Intercept)	0.756888	0.00271518	278.761	1.47718e-32		LH_DorsAttnA_SPL_7	gestWeek	-0.000566489	0.000372769	-1.51968	0.148105
LH_SalVentAttnB_PFCmp_1	gestWeek	-0.000917019	0.000138544	-6.61895	4.34541e-06		LH_DorsAttnA_SPL_7	total_gest$GVol	-6.16358e-07	5.18513e-07	-1.1887	0.251901
LH_LimbicB_OFC_1	(Intercept)	0.705514	0.0157232	44.871	4.22992e-19		LH_DorsAttnB_PostC_1	(Intercept)	0.208196	0.12205	1.70583	0.107373
LH_LimbicB_OFC_1	gestWeek	-0.00234005	0.000802287	-2.91672	0.00961556		LH_DorsAttnB_PostC_1	gestWeek	-0.000639295	0.000181298	-3.52621	0.00280395
LH_LimbicB_OFC_2	(Intercept)	0.772825	0.00451626	171.121	5.90172e-29		LH_DorsAttnB_PostC_1	total_gest$GVol	1.031e-06	2.52182e-07	4.08834	0.000857269
LH_LimbicB_OFC_2	gestWeek	-0.000395652	0.000230446	-1.7169	0.10416		LH_DorsAttnB_PostC_2	(Intercept)	0.193712	0.163233	1.18672	0.252659
LH_LimbicB_OFC_3	(Intercept)	0.692842	0.010612	65.2887	7.46415e-22		LH_DorsAttnB_PostC_2	gestWeek	-0.000674048	0.000242474	-2.77988	0.0133852
LH_LimbicB_OFC_3	gestWeek	-0.000761443	0.000541485	-1.40621	0.177677		LH_DorsAttnB_PostC_2	total_gest$GVol	9.95146e-07	3.37275e-07	2.95054	0.00939987
LH_LimbicB_OFC_4	(Intercept)	0.68345	0.0116771	58.5293	4.7478e-21		LH_DorsAttnB_PostC_3	(Intercept)	0.447932	0.0956491	4.68308	0.000249351
LH_LimbicB_OFC_4	gestWeek	-0.00197306	0.000595831	-3.31144	0.00412693		LH_DorsAttnB_PostC_3	gestWeek	-0.000702659	0.000142082	-4.94546	0.000146109
LH_LimbicB_OFC_5	(Intercept)	0.701961	0.0030112	233.117	3.08537e-31		LH_DorsAttnB_PostC_3	total_gest$GVol	4.13712e-07	1.97632e-07	2.09334	0.0526051
LH_LimbicB_OFC_5	gestWeek	-0.000772306	0.000153649	-5.02643	0.000103687		LH_DorsAttnB_PostC_4	(Intercept)	0.203684	0.157878	1.29013	0.215339
LH_LimbicA_TempPole_1	(Intercept)	0.818917	0.00975078	83.9848	1.04549e-23		LH_DorsAttnB_PostC_4	gestWeek	-0.000370384	0.00023452	-1.57933	0.133824
LH_LimbicA_TempPole_1	gestWeek	-0.000591315	0.000497541	-1.18847	0.250985		LH_DorsAttnB_PostC_4	total_gest$GVol	9.32046e-07	3.26212e-07	2.85718	0.0114101
LH_LimbicA_TempPole_2	(Intercept)	0.774636	0.0130242	59.4766	3.61822e-21		LH_DorsAttnB_PostC_5	(Intercept)	0.0541839	0.197937	0.273743	0.787784
LH_LimbicA_TempPole_2	gestWeek	0.0020482	0.000664571	3.08198	0.00676044		LH_DorsAttnB_PostC_5	gestWeek	-0.00049617	0.000294025	-1.68751	0.110899
LH_LimbicA_TempPole_3	(Intercept)	0.849724	0.00595951	142.583	1.30943e-27		LH_DorsAttnB_PostC_5	total_gest$GVol	1.26835e-06	4.08982e-07	3.10124	0.00686199
LH_LimbicA_TempPole_3	gestWeek	9.97815e-05	0.000304089	0.328133	0.746818		LH_DorsAttnB_PostC_6	(Intercept)	0.319562	0.160311	1.99338	0.0635562
LH_LimbicA_TempPole_4	(Intercept)	0.650467	0.00276427	235.313	2.63086e-31		LH_DorsAttnB_PostC_6	gestWeek	-0.000581133	0.000238134	-2.44036	0.0266822
LH_LimbicA_TempPole_4	gestWeek	0.000160377	0.000141049	1.13703	0.271298		LH_DorsAttnB_PostC_6	total_gest$GVol	6.0936e-07	3.31239e-07	1.83964	0.0844502
LH_LimbicA_TempPole_5	(Intercept)	0.810298	0.00355559	227.894	4.5346e-31		LH_DorsAttnB_PostC_7	(Intercept)	0.839062	0.24434	3.434	0.00340672
LH_LimbicA_TempPole_5	gestWeek	-0.000489693	0.000181427	-2.69912	0.0152028		LH_DorsAttnB_PostC_7	gestWeek	-0.00162727	0.000362953	-4.48341	0.000376231
LH_LimbicA_TempPole_6	(Intercept)	0.733568	0.00502767	145.906	8.85337e-28		LH_DorsAttnB_PostC_7	total_gest$GVol	-3.29003e-07	5.0486e-07	-0.651673	0.523863
LH_LimbicA_TempPole_6	gestWeek	0.000604746	0.000256541	2.35731	0.0306561		LH_DorsAttnB_PostC_8	(Intercept)	0.659926	0.189649	3.47972	0.00309323
LH_LimbicA_TempPole_7	(Intercept)	0.667962	0.00308347	216.627	1.07344e-30		LH_DorsAttnB_PostC_8	gestWeek	-0.00111489	0.000281713	-3.95754	0.00112844
LH_LimbicA_TempPole_7	gestWeek	-0.000659295	0.000157336	-4.19035	0.000614287		LH_DorsAttnB_PostC_8	total_gest$GVol	-1.51085e-07	3.91857e-07	-0.385562	0.704899
LH_ContA_Temp_1	(Intercept)	0.703278	0.00213294	329.723	8.51276e-34		LH_DorsAttnB_PostC_9	(Intercept)	0.79326	0.261235	3.03658	0.00785602
LH_ContA_Temp_1	gestWeek	-0.000780179	0.000108835	-7.16847	1.57269e-06		LH_DorsAttnB_PostC_9	gestWeek	-0.0015823	0.00038805	-4.07756	0.00087688
LH_ContA_IPS_1	(Intercept)	0.596863	0.00242876	245.748	1.25845e-31		LH_DorsAttnB_PostC_9	total_gest$GVol	-2.55792e-07	5.39769e-07	-0.473892	0.641979
LH_ContA_IPS_1	gestWeek	-0.000434501	0.000123929	-3.50604	0.00270834		LH_DorsAttnB_FEF_1	(Intercept)	0.156788	0.220638	0.710612	0.487554
LH_ContA_IPS_2	(Intercept)	0.572333	0.00225048	254.316	7.02873e-32		LH_DorsAttnB_FEF_1	gestWeek	-0.000123812	0.000327745	-0.37777	0.710566
LH_ContA_IPS_2	gestWeek	-0.000531656	0.000114833	-4.62984	0.00023936		LH_DorsAttnB_FEF_1	total_gest$GVol	1.0576e-06	4.55887e-07	2.31987	0.0338934
LH_ContA_IPS_3	(Intercept)	0.68624	0.00280516	244.635	1.3594e-31		LH_DorsAttnB_FEF_2	(Intercept)	0.825353	0.260327	3.17045	0.00593495
LH_ContA_IPS_3	gestWeek	-0.000824033	0.000143136	-5.75701	2.32364e-05		LH_DorsAttnB_FEF_2	gestWeek	-0.00145849	0.000386702	-3.77162	0.00166981
LH_ContA_IPS_4	(Intercept)	0.596881	0.00280261	212.973	1.4332e-30		LH_DorsAttnB_FEF_2	total_gest$GVol	-2.0421e-07	5.37894e-07	-0.379647	0.709199
LH_ContA_IPS_4	gestWeek	-0.0010025	0.000143005	-7.01025	2.09845e-06		LH_DorsAttnB_FEF_3	(Intercept)	0.161002	0.350553	0.459281	0.65221
LH_ContA_IPS_5	(Intercept)	0.669202	0.00448419	149.236	6.03447e-28		LH_DorsAttnB_FEF_3	gestWeek	-0.00177665	0.000520727	-3.41187	0.00356962
LH_ContA_IPS_5	gestWeek	-0.00193559	0.000228809	-8.45938	1.69269e-07		LH_DorsAttnB_FEF_3	total_gest$GVol	1.26852e-06	7.24319e-07	1.75133	0.0990322
LH_ContA_PFCd_1	(Intercept)	0.678932	0.00286691	236.817	2.36093e-31		LH_DorsAttnB_PrCv_1	(Intercept)	0.236287	0.203798	1.15942	0.263296
LH_ContA_PFCd_1	gestWeek	-0.000910605	0.000146286	-6.22481	9.23877e-06		LH_DorsAttnB_PrCv_1	gestWeek	-0.000307004	0.000302731	-1.01412	0.325618
LH_ContA_PFClv_1	(Intercept)	0.695047	0.00277327	250.623	9.01244e-32		LH_DorsAttnB_PrCv_1	total_gest$GVol	9.65397e-07	4.21091e-07	2.29261	0.0357613
LH_ContA_PFClv_1	gestWeek	-0.000509914	0.000141508	-3.60342	0.00219259		LH_SalVentAttnA_ParOper_1	(Intercept)	-0.222595	0.151491	-1.46936	0.161122
LH_ContA_PFClv_2	(Intercept)	0.674292	0.0025509	264.335	3.64472e-32		LH_SalVentAttnA_ParOper_1	gestWeek	0.000254841	0.000225031	1.13247	0.274124
LH_ContA_PFClv_2	gestWeek	-0.000629491	0.000130162	-4.83623	0.000154575		LH_SalVentAttnA_ParOper_1	total_gest$GVol	1.87119e-06	3.13013e-07	5.97799	1.93095e-05
LH_ContA_PFCl_1	(Intercept)	0.718041	0.00428236	167.674	8.33907e-29		LH_SalVentAttnA_ParOper_2	(Intercept)	0.196698	0.192631	1.02111	0.322394
LH_ContA_PFCl_1	gestWeek	-0.00145888	0.000218511	-6.67647	3.89936e-06		LH_SalVentAttnA_ParOper_2	gestWeek	-1.3799e-05	0.000286144	-0.0482241	0.962135
LH_ContA_PFCl_2	(Intercept)	0.658135	0.0024825	265.109	3.468e-32		LH_SalVentAttnA_ParOper_2	total_gest$GVol	9.92459e-07	3.98019e-07	2.4935	0.0239859
LH_ContA_PFCl_2	gestWeek	-0.000748999	0.000126672	-5.91291	1.70326e-05		LH_SalVentAttnA_ParOper_3	(Intercept)	0.667435	0.140618	4.74644	0.000219012
LH_ContA_PFCl_3	(Intercept)	0.835788	0.00518491	161.196	1.62862e-28		LH_SalVentAttnA_ParOper_3	gestWeek	-0.000790216	0.000208881	-3.7831	0.00162983
LH_ContA_PFCl_3	gestWeek	-0.00222827	0.000264564	-8.42243	1.79884e-07		LH_SalVentAttnA_ParOper_3	total_gest$GVol	-3.25473e-08	2.90548e-07	-0.11202	0.9122
LH_ContA_Cingm_1	(Intercept)	0.65837	0.00342389	192.287	8.13545e-30		LH_SalVentAttnA_Ins_1	(Intercept)	1.50262	0.236057	6.36551	9.36753e-06
LH_ContA_Cingm_1	gestWeek	-0.000819296	0.000174707	-4.68955	0.000210829		LH_SalVentAttnA_Ins_1	gestWeek	-0.0018307	0.00035065	-5.22087	8.40617e-05
LH_ContB_Temp_1	(Intercept)	0.664709	0.00675277	98.435	7.07086e-25		LH_SalVentAttnA_Ins_1	total_gest$GVol	-1.43929e-06	4.87746e-07	-2.95089	0.00939305
LH_ContB_Temp_1	gestWeek	-0.000479957	0.000344565	-1.39293	0.181589		LH_SalVentAttnA_Ins_2	(Intercept)	0.658941	0.236516	2.78604	0.0132164
LH_ContB_Temp_2	(Intercept)	0.723677	0.00160691	450.354	4.25054e-36		LH_SalVentAttnA_Ins_2	gestWeek	-0.000850613	0.000351331	-2.42111	0.0277279
LH_ContB_Temp_2	gestWeek	-0.000617863	8.19937e-05	-7.53548	8.16101e-07		LH_SalVentAttnA_Ins_2	total_gest$GVol	1.86256e-07	4.88694e-07	0.381131	0.70812
LH_ContB_IPL_1	(Intercept)	0.656621	0.00202873	323.66	1.16696e-33		LH_SalVentAttnA_Ins_3	(Intercept)	-0.705029	0.28198	-2.50029	0.0236606
LH_ContB_IPL_1	gestWeek	-0.000810012	0.000103518	-7.82486	4.92723e-07		LH_SalVentAttnA_Ins_3	gestWeek	0.000208349	0.000418866	0.497412	0.625665
LH_ContB_IPL_2	(Intercept)	0.645915	0.00193402	333.975	6.84672e-34		LH_SalVentAttnA_Ins_3	total_gest$GVol	3.22866e-06	5.82633e-07	5.54151	4.46812e-05
LH_ContB_IPL_2	gestWeek	-0.000792853	9.86851e-05	-8.03418	3.44395e-07		LH_SalVentAttnA_Ins_4	(Intercept)	-2.00217	0.532362	-3.76092	0.00170795
LH_ContB_IPL_3	(Intercept)	0.643747	0.00263912	243.925	1.42823e-31		LH_SalVentAttnA_Ins_4	gestWeek	0.00242497	0.000790796	3.06649	0.00737981
LH_ContB_IPL_3	gestWeek	-0.000692093	0.000134663	-5.13944	8.19356e-05		LH_SalVentAttnA_Ins_4	total_gest$GVol	5.76741e-06	1.09998e-06	5.2432	8.04087e-05
LH_ContB_PFCd_1	(Intercept)	0.672723	0.00251684	267.289	3.01744e-32		LH_SalVentAttnA_FrOper_1	(Intercept)	0.460752	0.166756	2.76302	0.0138579
LH_ContB_PFCd_1	gestWeek	-0.000538684	0.000128424	-4.19459	0.000608687		LH_SalVentAttnA_FrOper_1	gestWeek	-0.000647359	0.000247708	-2.6134	0.0188213
LH_ContB_PFClv_1	(Intercept)	0.711047	0.00272	261.414	4.40243e-32		LH_SalVentAttnA_FrOper_1	total_gest$GVol	4.80611e-07	3.44556e-07	1.39487	0.182119
LH_ContB_PFClv_1	gestWeek	8.39135e-05	0.00013879	0.604606	0.553426		LH_SalVentAttnA_FrOper_2	(Intercept)	0.322761	0.16093	2.0056	0.0621145
LH_ContB_PFClv_2	(Intercept)	0.658617	0.00261087	252.259	8.06888e-32		LH_SalVentAttnA_FrOper_2	gestWeek	-0.000684899	0.000239052	-2.86506	0.0112255
LH_ContB_PFClv_2	gestWeek	-0.000168785	0.000133222	-1.26695	0.222256		LH_SalVentAttnA_FrOper_2	total_gest$GVol	8.02586e-07	3.32516e-07	2.41367	0.0281423
LH_ContB_PFClv_3	(Intercept)	0.710436	0.00195823	362.796	1.67663e-34		LH_SalVentAttnA_ParMed_1	(Intercept)	-0.108884	0.345931	-0.314755	0.757015
LH_ContB_PFClv_3	gestWeek	-0.000372342	9.992e-05	-3.7264	0.00167877		LH_SalVentAttnA_ParMed_1	gestWeek	-0.0011989	0.000513862	-2.33311	0.0330198
LH_ContB_PFCmp_1	(Intercept)	0.681379	0.00273908	248.762	1.02295e-31		LH_SalVentAttnA_ParMed_1	total_gest$GVol	1.73549e-06	7.1477e-07	2.42804	0.0273471
LH_ContB_PFCmp_1	gestWeek	-0.00073881	0.000139764	-5.28614	6.04873e-05		LH_SalVentAttnA_ParMed_2	(Intercept)	0.117071	0.234256	0.499756	0.624049
LH_ContC_pCun_1	(Intercept)	0.754017	0.00262625	287.108	8.94653e-33		LH_SalVentAttnA_ParMed_2	gestWeek	-0.000697628	0.000347975	-2.00482	0.0622061
LH_ContC_pCun_1	gestWeek	-0.000941813	0.000134006	-7.02812	2.03087e-06		LH_SalVentAttnA_ParMed_2	total_gest$GVol	1.14865e-06	4.84026e-07	2.37312	0.0305057
LH_ContC_pCun_2	(Intercept)	0.67663	0.00504515	134.115	3.70443e-27		LH_SalVentAttnA_ParMed_3	(Intercept)	0.322873	0.187007	1.72653	0.103506
LH_ContC_pCun_2	gestWeek	-0.000925658	0.000257433	-3.59573	0.00222947		LH_SalVentAttnA_ParMed_3	gestWeek	-0.000612514	0.000277789	-2.20496	0.0424359
LH_ContC_pCun_3	(Intercept)	0.637732	0.00403741	157.956	2.29968e-28		LH_SalVentAttnA_ParMed_3	total_gest$GVol	5.14465e-07	3.86398e-07	1.33144	0.201704
LH_ContC_pCun_3	gestWeek	-0.00136498	0.000206012	-6.62575	4.29007e-06		LH_SalVentAttnA_FrMed_1	(Intercept)	0.237088	0.151666	1.56323	0.137559
LH_ContC_Cingp_1	(Intercept)	0.717513	0.00457855	156.712	2.63023e-28		LH_SalVentAttnA_FrMed_1	gestWeek	-0.000692775	0.000225291	-3.07502	0.00724923
LH_ContC_Cingp_1	gestWeek	-0.000812643	0.000233624	-3.47842	0.00287544		LH_SalVentAttnA_FrMed_1	total_gest$GVol	1.0349e-06	3.13375e-07	3.30245	0.00449604
LH_ContC_Cingp_2	(Intercept)	0.595269	0.00431254	138.032	2.27176e-27		LH_SalVentAttnA_FrMed_2	(Intercept)	0.566754	0.196405	2.88564	0.0107567
LH_ContC_Cingp_2	gestWeek	0.000103328	0.000220051	0.469563	0.644634		LH_SalVentAttnA_FrMed_2	gestWeek	-0.000831335	0.000291749	-2.84949	0.0115933
LH_DefaultA_IPL_1	(Intercept)	0.67119	0.00116716	575.061	6.66553e-38		LH_SalVentAttnA_FrMed_2	total_gest$GVol	2.95405e-07	4.05816e-07	0.727928	0.477176
LH_DefaultA_IPL_1	gestWeek	-0.00065144	5.95554e-05	-10.9384	4.0942e-09		LH_SalVentAttnA_FrMed_3	(Intercept)	0.476762	0.34782	1.37071	0.189388
LH_DefaultA_IPL_2	(Intercept)	0.599779	0.00158994	377.235	8.63641e-35		LH_SalVentAttnA_FrMed_3	gestWeek	-0.000705865	0.000516668	-1.36619	0.190776
LH_DefaultA_IPL_2	gestWeek	-0.000365273	8.11277e-05	-4.50244	0.000314105		LH_SalVentAttnA_FrMed_3	total_gest$GVol	4.26284e-07	7.18673e-07	0.593154	0.561369
LH_DefaultA_PFCd_1	(Intercept)	0.729422	0.00312139	233.685	2.96028e-31		LH_SalVentAttnB_PFCl_1	(Intercept)	0.375573	0.0982796	3.82148	0.00150306
LH_DefaultA_PFCd_1	gestWeek	-0.000763445	0.000159271	-4.79337	0.000169216		LH_SalVentAttnB_PFCl_1	gestWeek	-0.000214991	0.000145989	-1.47265	0.160243
LH_DefaultA_PFCd_2	(Intercept)	0.666471	0.00205477	324.354	1.12528e-33		LH_SalVentAttnB_PFCl_1	total_gest$GVol	6.20217e-07	2.03067e-07	3.05424	0.00757132
LH_DefaultA_PFCd_2	gestWeek	-0.000630141	0.000104846	-6.01016	1.40556e-05		LH_SalVentAttnB_PFCl_2	(Intercept)	0.208324	0.144483	1.44185	0.168631
LH_DefaultA_PFCd_3	(Intercept)	0.690721	0.00236111	292.54	6.50571e-33		LH_SalVentAttnB_PFCl_2	gestWeek	0.000460013	0.000214622	2.14336	0.0477987
LH_DefaultA_PFCd_3	gestWeek	-0.000951886	0.000120478	-7.90093	4.32299e-07		LH_SalVentAttnB_PFCl_2	total_gest$GVol	9.6028e-07	2.98534e-07	3.21665	0.00538589
LH_DefaultA_pCunPCC_1	(Intercept)	0.722888	0.00189485	381.501	7.13354e-35		LH_SalVentAttnB_PFCl_3	(Intercept)	0.590241	0.212224	2.78122	0.0133482
LH_DefaultA_pCunPCC_1	gestWeek	-0.00053448	9.66862e-05	-5.52798	3.68785e-05		LH_SalVentAttnB_PFCl_3	gestWeek	-9.79151e-05	0.000315247	-0.310598	0.760115
LH_DefaultA_pCunPCC_2	(Intercept)	0.704806	0.00185529	379.89	7.66563e-35		LH_SalVentAttnB_PFCl_3	total_gest$GVol	1.76215e-07	4.38501e-07	0.401858	0.693105
LH_DefaultA_pCunPCC_2	gestWeek	-0.00058417	9.46676e-05	-6.17075	1.02626e-05		LH_SalVentAttnB_Ins_1	(Intercept)	0.381386	0.181292	2.10371	0.0515741
LH_DefaultA_pCunPCC_3	(Intercept)	0.772187	0.00364799	211.674	1.59023e-30		LH_SalVentAttnB_Ins_1	gestWeek	-0.000520079	0.0002693	-1.93122	0.0713682
LH_DefaultA_pCunPCC_3	gestWeek	-0.00108101	0.000186142	-5.80747	2.10067e-05		LH_SalVentAttnB_Ins_1	total_gest$GVol	9.05327e-07	3.7459e-07	2.41684	0.027965
LH_DefaultA_pCunPCC_4	(Intercept)	0.79253	0.00140487	564.131	9.23633e-38		LH_SalVentAttnB_Ins_2	(Intercept)	0.22417	0.175508	1.27727	0.219732
LH_DefaultA_pCunPCC_4	gestWeek	-0.000718054	7.16845e-05	-10.0169	1.51051e-08		LH_SalVentAttnB_Ins_2	gestWeek	-0.000358575	0.000260707	-1.37539	0.187962
LH_DefaultA_pCunPCC_5	(Intercept)	0.754796	0.00346968	217.541	9.99333e-31		LH_SalVentAttnB_Ins_2	total_gest$GVol	1.08686e-06	3.62638e-07	2.99709	0.00853106
LH_DefaultA_pCunPCC_5	gestWeek	-0.00113172	0.000177043	-6.39233	6.68753e-06		LH_SalVentAttnB_Ins_3	(Intercept)	1.17529	0.233504	5.03329	0.000122377
LH_DefaultA_pCunPCC_6	(Intercept)	0.667168	0.00367924	181.333	2.20411e-29		LH_SalVentAttnB_Ins_3	gestWeek	-0.00175705	0.000346857	-5.06561	0.000114674
LH_DefaultA_pCunPCC_6	gestWeek	-0.00117488	0.000187736	-6.25814	8.66077e-06		LH_SalVentAttnB_Ins_3	total_gest$GVol	-9.38112e-07	4.82471e-07	-1.94439	0.0696447
LH_DefaultA_pCunPCC_7	(Intercept)	0.729785	0.00424327	171.987	5.41667e-29		LH_SalVentAttnB_OFC_1	(Intercept)	0.70182	0.198887	3.52874	0.00278897
LH_DefaultA_pCunPCC_7	gestWeek	-0.0015677	0.000216516	-7.24059	1.38051e-06		LH_SalVentAttnB_OFC_1	gestWeek	1.63768e-05	0.000295436	0.0554327	0.95648
LH_DefaultA_PFCm_1	(Intercept)	0.725539	0.0039939	181.662	2.13731e-29		LH_SalVentAttnB_OFC_1	total_gest$GVol	1.03376e-08	4.10944e-07	0.0251557	0.980242
LH_DefaultA_PFCm_1	gestWeek	-0.000820769	0.000203792	-4.02748	0.000873617		LH_SalVentAttnB_PFCmp_1	(Intercept)	0.12783	0.156573	0.816426	0.426246
LH_DefaultA_PFCm_2	(Intercept)	0.740672	0.00583383	126.961	9.39815e-27		LH_SalVentAttnB_PFCmp_1	gestWeek	-7.47509e-05	0.000232581	-0.321397	0.75207
LH_DefaultA_PFCm_2	gestWeek	-0.00145556	0.000297676	-4.88976	0.000138093		LH_SalVentAttnB_PFCmp_1	total_gest$GVol	1.29988e-06	3.23515e-07	4.01797	0.000993762
LH_DefaultA_PFCm_3	(Intercept)	0.707947	0.00560644	126.274	1.03061e-26		LH_LimbicB_OFC_1	(Intercept)	-1.46649	1.16477	-1.25905	0.226074
LH_DefaultA_PFCm_3	gestWeek	-0.00114538	0.000286073	-4.00382	0.000919564		LH_LimbicB_OFC_1	gestWeek	0.000568132	0.0017302	0.328363	0.746896
LH_DefaultA_PFCm_4	(Intercept)	0.777073	0.00338932	229.271	4.09343e-31		LH_LimbicB_OFC_1	total_gest$GVol	4.48821e-06	2.40666e-06	1.86491	0.080643
LH_DefaultA_PFCm_4	gestWeek	-0.00129271	0.000172943	-7.4748	9.08466e-07		LH_LimbicB_OFC_2	(Intercept)	-0.0830387	0.300788	-0.27607	0.786028
LH_DefaultA_PFCm_5	(Intercept)	0.708206	0.00474444	149.271	6.01056e-28		LH_LimbicB_OFC_2	gestWeek	0.000750295	0.000446805	1.67924	0.112523
LH_DefaultA_PFCm_5	gestWeek	-0.00068878	0.000242089	-2.84515	0.0111882		LH_LimbicB_OFC_2	total_gest$GVol	1.76855e-06	6.21496e-07	2.84563	0.0116862
LH_DefaultA_PFCm_6	(Intercept)	0.75546	0.00363572	207.788	2.17878e-30		LH_LimbicB_OFC_3	(Intercept)	-1.56426	0.658694	-2.37479	0.0304053
LH_DefaultA_PFCm_6	gestWeek	-0.00120878	0.000185516	-6.51581	5.28284e-06		LH_LimbicB_OFC_3	gestWeek	0.00226067	0.000978455	2.31045	0.0345284
LH_DefaultB_Temp_1	(Intercept)	0.747159	0.00357892	208.767	2.01158e-30		LH_LimbicB_OFC_3	total_gest$GVol	4.66404e-06	1.36101e-06	3.4269	0.00345816
LH_DefaultB_Temp_1	gestWeek	0.000101309	0.000182617	0.55476	0.586284		LH_LimbicB_OFC_4	(Intercept)	-0.888471	0.869755	-1.02152	0.322207
LH_DefaultB_Temp_2	(Intercept)	0.734323	0.00357421	205.45	2.64076e-30		LH_LimbicB_OFC_4	gestWeek	0.000131646	0.00129197	0.101895	0.920106
LH_DefaultB_Temp_2	gestWeek	-0.000389066	0.000182377	-2.13331	0.0477696		LH_LimbicB_OFC_4	total_gest$GVol	3.2482e-06	1.79711e-06	1.80746	0.0895283
LH_DefaultB_Temp_3	(Intercept)	0.744904	0.00286125	260.342	4.72085e-32		LH_LimbicB_OFC_5	(Intercept)	0.783617	0.245273	3.19488	0.00563808
LH_DefaultB_Temp_3	gestWeek	0.000140819	0.000145998	0.964526	0.348304		LH_LimbicB_OFC_5	gestWeek	-0.000881638	0.00036434	-2.41982	0.0277995
LH_DefaultB_Temp_4	(Intercept)	0.743299	0.00258852	287.152	8.92333e-33		LH_LimbicB_OFC_5	total_gest$GVol	-1.68732e-07	5.06789e-07	-0.332944	0.743499
LH_DefaultB_Temp_4	gestWeek	-0.000884879	0.000132081	-6.69951	3.73432e-06		LH_LimbicA_TempPole_1	(Intercept)	-0.859214	0.677603	-1.26802	0.222932
LH_DefaultB_Temp_5	(Intercept)	0.727856	0.00223668	325.418	1.06433e-33		LH_LimbicA_TempPole_1	gestWeek	0.0016556	0.00100654	1.64484	0.119504
LH_DefaultB_Temp_5	gestWeek	-0.000902161	0.000114128	-7.9048	4.29444e-07		LH_LimbicA_TempPole_1	total_gest$GVol	3.46767e-06	1.40008e-06	2.47677	0.0248056
LH_DefaultB_Temp_6	(Intercept)	0.782832	0.00539021	145.232	9.57763e-28		LH_LimbicA_TempPole_2	(Intercept)	0.879784	1.06421	0.8267	0.420565
LH_DefaultB_Temp_6	gestWeek	-0.00125704	0.00027504	-4.57041	0.000271665		LH_LimbicA_TempPole_2	gestWeek	0.00190741	0.00158083	1.20659	0.245129
LH_DefaultB_IPL_1	(Intercept)	0.695172	0.00312233	222.645	6.73787e-31		LH_LimbicA_TempPole_2	total_gest$GVol	-2.17277e-07	2.1989e-06	-0.0988116	0.922515
LH_DefaultB_IPL_1	gestWeek	-0.000826621	0.000159319	-5.18846	7.4014e-05		LH_LimbicA_TempPole_3	(Intercept)	-0.470502	0.358209	-1.31348	0.207544
LH_DefaultB_IPL_2	(Intercept)	0.691465	0.00209622	329.863	8.45134e-34		LH_LimbicA_TempPole_3	gestWeek	0.00186748	0.000532101	3.50964	0.00290383
LH_DefaultB_IPL_2	gestWeek	-0.000755498	0.000106961	-7.06329	1.90435e-06		LH_LimbicA_TempPole_3	total_gest$GVol	2.7281e-06	7.4014e-07	3.68592	0.00200098
LH_DefaultB_PFCd_1	(Intercept)	0.692807	0.0019966	346.993	3.57437e-34		LH_LimbicA_TempPole_4	(Intercept)	0.275439	0.205563	1.33993	0.19899
LH_DefaultB_PFCd_1	gestWeek	-0.000852134	0.000101878	-8.36424	1.98034e-07		LH_LimbicA_TempPole_4	gestWeek	0.000662516	0.000305353	2.16967	0.0454359
LH_DefaultB_PFCd_2	(Intercept)	0.666126	0.00242062	275.188	1.83937e-32		LH_LimbicA_TempPole_4	total_gest$GVol	7.74953e-07	4.24739e-07	1.82454	0.0868002
LH_DefaultB_PFCd_2	gestWeek	-0.000221713	0.000123514	-1.79504	0.0904472		LH_LimbicA_TempPole_5	(Intercept)	0.293542	0.260318	1.12763	0.276105
LH_DefaultB_PFCd_3	(Intercept)	0.712293	0.00209217	340.457	4.93822e-34		LH_LimbicA_TempPole_5	gestWeek	0.000202211	0.000386689	0.522928	0.60819
LH_DefaultB_PFCd_3	gestWeek	-0.00045485	0.000106754	-4.26071	0.000527794		LH_LimbicA_TempPole_5	total_gest$GVol	1.06782e-06	5.37876e-07	1.98525	0.0645324
LH_DefaultB_PFCd_4	(Intercept)	0.696229	0.00279977	248.674	1.02914e-31		LH_LimbicA_TempPole_6	(Intercept)	0.478104	0.405944	1.17776	0.256115
LH_DefaultB_PFCd_4	gestWeek	-0.000497663	0.00014286	-3.48356	0.0028436		LH_LimbicA_TempPole_6	gestWeek	0.000946797	0.000603008	1.57012	0.13595
LH_DefaultB_PFCd_5	(Intercept)	0.692651	0.00290767	238.215	2.13606e-31		LH_LimbicA_TempPole_6	total_gest$GVol	5.27888e-07	8.38771e-07	0.629359	0.537998
LH_DefaultB_PFCd_5	gestWeek	-0.000620834	0.000148366	-4.18447	0.000622129		LH_LimbicA_TempPole_7	(Intercept)	0.280075	0.232622	1.20399	0.246104
LH_DefaultB_PFCd_6	(Intercept)	0.673435	0.00303016	222.244	6.94762e-31		LH_LimbicA_TempPole_7	gestWeek	-0.000139938	0.000345548	-0.404975	0.690859
LH_DefaultB_PFCd_6	gestWeek	-0.000858178	0.000154616	-5.55037	3.52404e-05		LH_LimbicA_TempPole_7	total_gest$GVol	8.01525e-07	4.80649e-07	1.66759	0.114848
LH_DefaultB_PFCl_1	(Intercept)	0.664177	0.00224347	296.049	5.31252e-33		LH_ContA_Temp_1	(Intercept)	0.289014	0.140234	2.06095	0.0559493
LH_DefaultB_PFCl_1	gestWeek	-0.00035075	0.000114475	-3.06398	0.00702593		LH_ContA_Temp_1	gestWeek	-0.000225507	0.00020831	-1.08256	0.295051
LH_DefaultB_PFCl_2	(Intercept)	0.648976	0.00207596	312.615	2.10558e-33		LH_ContA_Temp_1	total_gest$GVol	8.56029e-07	2.89754e-07	2.95433	0.0093261
LH_DefaultB_PFCl_2	gestWeek	-0.000623161	0.000105927	-5.8829	1.80776e-05		LH_ContA_IPS_1	(Intercept)	0.365979	0.189937	1.92684	0.0719502
LH_DefaultB_PFCv_1	(Intercept)	0.746288	0.00363052	205.559	2.61705e-30		LH_ContA_IPS_1	gestWeek	-0.000125362	0.000282141	-0.444325	0.662759
LH_DefaultB_PFCv_1	gestWeek	-0.000981096	0.00018525	-5.29605	5.92646e-05		LH_ContA_IPS_1	total_gest$GVol	4.77095e-07	3.92452e-07	1.21568	0.241741
LH_DefaultB_PFCv_2	(Intercept)	0.74688	0.00382451	195.288	6.25328e-30		LH_ContA_IPS_2	(Intercept)	0.836902	0.171638	4.87596	0.000168213
LH_DefaultB_PFCv_2	gestWeek	-0.000695602	0.000195148	-3.56448	0.00238593		LH_ContA_IPS_2	gestWeek	-0.000885896	0.00025496	-3.47465	0.00312652
LH_DefaultB_PFCv_3	(Intercept)	0.659471	0.00229927	286.817	9.10197e-33		LH_ContA_IPS_2	total_gest$GVol	-5.46701e-07	3.54643e-07	-1.54155	0.142727
LH_DefaultB_PFCv_3	gestWeek	-0.000735604	0.000117322	-6.26995	8.46506e-06		LH_ContA_IPS_3	(Intercept)	0.301431	0.208118	1.44837	0.166828
LH_DefaultB_PFCv_4	(Intercept)	0.702944	0.00231844	303.196	3.54157e-33		LH_ContA_IPS_3	gestWeek	-0.000308798	0.000309149	-0.998867	0.332727
LH_DefaultB_PFCv_4	gestWeek	-0.000996353	0.0001183	-8.42222	1.79945e-07		LH_ContA_IPS_3	total_gest$GVol	7.95164e-07	4.30019e-07	1.84914	0.0830005
LH_DefaultB_PFCv_5	(Intercept)	0.725366	0.00170815	424.651	1.15417e-35		LH_ContA_IPS_4	(Intercept)	0.165484	0.20209	0.818859	0.424896
LH_DefaultB_PFCv_5	gestWeek	-0.000689912	8.71595e-05	-7.91551	4.21633e-07		LH_ContA_IPS_4	gestWeek	-0.00042489	0.000300195	-1.41538	0.176126
LH_DefaultC_IPL_1	(Intercept)	0.60775	0.00167131	363.637	1.61189e-34		LH_ContA_IPS_4	total_gest$GVol	8.91434e-07	4.17564e-07	2.13484	0.0485876
LH_DefaultC_IPL_1	gestWeek	-0.000309306	8.52799e-05	-3.62696	0.00208337		LH_ContA_IPS_5	(Intercept)	-0.282555	0.278765	-1.01359	0.32586
LH_DefaultC_Rsp_1	(Intercept)	0.71935	0.00494824	145.375	9.41904e-28		LH_ContA_IPS_5	gestWeek	-0.000661244	0.000414091	-1.59686	0.129857
LH_DefaultC_Rsp_1	gestWeek	-0.000171961	0.000252488	-0.681068	0.505001		LH_ContA_IPS_5	total_gest$GVol	1.9667e-06	5.75991e-07	3.41446	0.0035502
LH_DefaultC_Rsp_2	(Intercept)	0.757995	0.00282606	268.216	2.84497e-32		LH_ContA_PFCd_1	(Intercept)	0.748059	0.233689	3.20108	0.00556503
LH_DefaultC_Rsp_2	gestWeek	-0.000476078	0.000144202	-3.30147	0.0042167		LH_ContA_PFCd_1	gestWeek	-0.00100316	0.000347133	-2.88985	0.0106633
LH_DefaultC_Rsp_3	(Intercept)	0.771644	0.00296121	260.585	4.64673e-32		LH_ContA_PFCd_1	total_gest$GVol	-1.42843e-07	4.82854e-07	-0.29583	0.771164
LH_DefaultC_Rsp_3	gestWeek	-0.000579159	0.000151098	-3.833	0.00133192		LH_ContA_PFClv_1	(Intercept)	0.3526	0.209882	1.67999	0.112376
LH_DefaultC_PHC_1	(Intercept)	0.725365	0.00382602	189.587	1.03451e-29		LH_ContA_PFClv_1	gestWeek	-5.13996e-05	0.000311769	-0.164864	0.871116
LH_DefaultC_PHC_1	gestWeek	-0.000329044	0.000195226	-1.68545	0.110168		LH_ContA_PFClv_1	total_gest$GVol	7.07627e-07	4.33664e-07	1.63174	0.122257
LH_DefaultC_PHC_2	(Intercept)	0.751214	0.00433874	173.141	4.83461e-29		LH_ContA_PFClv_2	(Intercept)	0.277092	0.183329	1.51145	0.150172
LH_DefaultC_PHC_2	gestWeek	-0.000549268	0.000221387	-2.48103	0.0238555		LH_ContA_PFClv_2	gestWeek	-9.7666e-05	0.000272325	-0.358637	0.724555
LH_DefaultC_PHC_3	(Intercept)	0.684028	0.00349669	195.621	6.07458e-30		LH_ContA_PFClv_2	total_gest$GVol	8.20768e-07	3.78798e-07	2.16677	0.0456911
LH_DefaultC_PHC_3	gestWeek	-0.00061751	0.000178421	-3.46096	0.00298632		LH_ContA_PFCl_1	(Intercept)	-0.533492	0.156851	-3.40126	0.00365046
LH_TempPar_1	(Intercept)	0.735779	0.0029238	251.652	8.40652e-32		LH_ContA_PFCl_1	gestWeek	0.000216841	0.000232994	0.930672	0.365854
LH_TempPar_1	gestWeek	-0.000656709	0.000149189	-4.40185	0.000389634		LH_ContA_PFCl_1	total_gest$GVol	2.58615e-06	3.2409e-07	7.97973	5.73089e-07
LH_TempPar_2	(Intercept)	0.748812	0.0034862	214.793	1.24024e-30		LH_ContA_PFCl_2	(Intercept)	-0.0538091	0.0974044	-0.55243	0.588288
LH_TempPar_2	gestWeek	-0.00109879	0.000177886	-6.1769	1.01403e-05		LH_ContA_PFCl_2	gestWeek	0.000204249	0.000144689	1.41164	0.177208
LH_TempPar_3	(Intercept)	0.714381	0.0011124	642.197	1.02009e-38		LH_ContA_PFCl_2	total_gest$GVol	1.47115e-06	2.01259e-07	7.30974	1.75174e-06
LH_TempPar_3	gestWeek	-0.000644437	5.67612e-05	-11.3535	2.3365e-09		LH_ContA_PFCl_3	(Intercept)	-0.192592	0.336881	-0.57169	0.575476
LH_TempPar_4	(Intercept)	0.701232	0.00367247	190.943	9.1655e-30		LH_ContA_PFCl_3	gestWeek	-0.000851335	0.000500419	-1.70124	0.108246
LH_TempPar_4	gestWeek	-0.00148124	0.000187391	-7.90456	4.29623e-07		LH_ContA_PFCl_3	total_gest$GVol	2.12503e-06	6.96072e-07	3.05289	0.00759273
LH_TempPar_5	(Intercept)	0.739667	0.00310583	238.154	2.14539e-31		LH_ContA_Cingm_1	(Intercept)	0.137927	0.247762	0.556693	0.58544
LH_TempPar_5	gestWeek	-0.000966384	0.000158477	-6.09793	1.18307e-05		LH_ContA_Cingm_1	gestWeek	-0.000122456	0.000368037	-0.332728	0.743659
LH_TempPar_6	(Intercept)	0.728392	0.00283976	256.498	6.07891e-32		LH_ContA_Cingm_1	total_gest$GVol	1.07544e-06	5.11931e-07	2.10075	0.0518665
LH_TempPar_6	gestWeek	-0.000884091	0.000144901	-6.10135	1.17518e-05		LH_ContB_Temp_1	(Intercept)	0.981643	0.546221	1.79715	0.091211
RH_VisCent_ExStr_1	(Intercept)	0.725421	0.00249729	290.484	7.33456e-33		LH_ContB_Temp_1	gestWeek	-0.00090431	0.000811383	-1.11453	0.281514
RH_VisCent_ExStr_1	gestWeek	-0.000308465	0.000127426	-2.42074	0.0269698		LH_ContB_Temp_1	total_gest$GVol	-6.54907e-07	1.12861e-06	-0.580275	0.569812
RH_VisCent_ExStr_2	(Intercept)	0.72322	0.00380574	190.034	9.93991e-30		LH_ContB_Temp_2	(Intercept)	0.616636	0.128586	4.79553	0.000198123
RH_VisCent_ExStr_2	gestWeek	-0.000659984	0.000194191	-3.39863	0.00341787		LH_ContB_Temp_2	gestWeek	-0.000474542	0.000191007	-2.48442	0.0244272
RH_VisCent_ExStr_3	(Intercept)	0.727544	0.00341223	213.217	1.40568e-30		LH_ContB_Temp_2	total_gest$GVol	2.21187e-07	2.65686e-07	0.832512	0.417373
RH_VisCent_ExStr_3	gestWeek	-0.000705684	0.000174112	-4.05305	0.000826564		LH_ContB_IPL_1	(Intercept)	0.420122	0.154918	2.7119	0.0153921
RH_VisCent_ExStr_4	(Intercept)	0.695036	0.00533635	130.246	6.09084e-27		LH_ContB_IPL_1	gestWeek	-0.000493355	0.000230123	-2.14388	0.0477512
RH_VisCent_ExStr_4	gestWeek	-0.000918437	0.000272292	-3.37299	0.00361285		LH_ContB_IPL_1	total_gest$GVol	4.88697e-07	3.20095e-07	1.52672	0.146355
RH_VisCent_ExStr_5	(Intercept)	0.654869	0.00346292	189.109	1.07992e-29		LH_ContB_IPL_2	(Intercept)	0.567258	0.15685	3.61657	0.00231669
RH_VisCent_ExStr_5	gestWeek	-0.000794081	0.000176698	-4.49399	0.000319836		LH_ContB_IPL_2	gestWeek	-0.000687536	0.000232992	-2.9509	0.0093929
RH_VisCent_ExStr_6	(Intercept)	0.601728	0.00475612	126.516	9.97559e-27		LH_ContB_IPL_2	total_gest$GVol	1.62536e-07	3.24087e-07	0.501522	0.622834
RH_VisCent_ExStr_6	gestWeek	-0.000764361	0.000242685	-3.1496	0.00584797		LH_ContB_IPL_3	(Intercept)	0.144515	0.175929	0.821443	0.423466
RH_VisCent_Striate_1	(Intercept)	0.694164	0.00567231	122.378	1.75488e-26		LH_ContB_IPL_3	gestWeek	-2.36542e-05	0.000261333	-0.0905138	0.929002
RH_VisCent_Striate_1	gestWeek	-0.00148344	0.000289434	-5.12531	8.43768e-05		LH_ContB_IPL_3	total_gest$GVol	1.0316e-06	3.63508e-07	2.83792	0.0118741
RH_VisCent_ExStr_7	(Intercept)	0.677052	0.0039042	173.416	4.70591e-29		LH_ContB_PFCd_1	(Intercept)	1.15086	0.167415	6.8743	3.73866e-06
RH_VisCent_ExStr_7	gestWeek	-0.000601543	0.000199215	-3.01957	0.00772543		LH_ContB_PFCd_1	gestWeek	-0.00117888	0.000248686	-4.74043	0.000221717
RH_VisCent_ExStr_8	(Intercept)	0.663811	0.0105603	62.8589	1.41871e-21		LH_ContB_PFCd_1	total_gest$GVol	-9.88013e-07	3.45916e-07	-2.85622	0.0114328
RH_VisCent_ExStr_8	gestWeek	-0.000904391	0.000538849	-1.67837	0.11156		LH_ContB_PFClv_1	(Intercept)	0.93594	0.215092	4.35134	0.00049483
RH_VisCent_ExStr_9	(Intercept)	0.712216	0.00245523	290.081	7.50972e-33		LH_ContB_PFClv_1	gestWeek	-0.000217205	0.000319508	-0.67981	0.506342
RH_VisCent_ExStr_9	gestWeek	-0.000596955	0.00012528	-4.76496	0.000179691		LH_ContB_PFClv_1	total_gest$GVol	-4.64717e-07	4.44428e-07	-1.04565	0.311263
RH_VisCent_ExStr_10	(Intercept)	0.641612	0.013574	47.2677	1.75811e-19		LH_ContB_PFClv_2	(Intercept)	0.653455	0.213396	3.06216	0.00744691
RH_VisCent_ExStr_10	gestWeek	-0.00102014	0.000692624	-1.47286	0.159062		LH_ContB_PFClv_2	gestWeek	-0.000161873	0.000316989	-0.510659	0.616563
RH_VisCent_ExStr_11	(Intercept)	0.629766	0.0041594	151.408	4.72087e-28		LH_ContB_PFClv_2	total_gest$GVol	1.06672e-08	4.40925e-07	0.0241929	0.980998
RH_VisCent_ExStr_11	gestWeek	-0.000611831	0.000212236	-2.88278	0.0103327		LH_ContB_PFClv_3	(Intercept)	0.64883	0.159313	4.07267	0.000885914
RH_VisPeri_ExStrInf_1	(Intercept)	0.75736	0.00265238	285.539	9.81962e-33		LH_ContB_PFClv_3	gestWeek	-0.000289856	0.000236651	-1.22482	0.238368
RH_VisPeri_ExStrInf_1	gestWeek	-0.000848822	0.00013534	-6.27177	8.4353e-06		LH_ContB_PFClv_3	total_gest$GVol	1.27301e-07	3.29176e-07	0.386726	0.704054
RH_VisPeri_ExStrInf_2	(Intercept)	0.731146	0.0057754	126.597	9.86891e-27		LH_ContB_PFCmp_1	(Intercept)	0.934943	0.214716	4.35433	0.000491765
RH_VisPeri_ExStrInf_2	gestWeek	5.2503e-05	0.000294694	0.178161	0.860703		LH_ContB_PFCmp_1	gestWeek	-0.00107832	0.000318949	-3.38085	0.00381109
RH_VisPeri_ExStrInf_3	(Intercept)	0.741642	0.00327051	226.767	4.93338e-31		LH_ContB_PFCmp_1	total_gest$GVol	-5.23962e-07	4.4365e-07	-1.18103	0.254851
RH_VisPeri_ExStrInf_3	gestWeek	-0.000290039	0.00016688	-1.73801	0.100288		LH_ContC_pCun_1	(Intercept)	0.522235	0.206687	2.5267	0.0224345
RH_VisPeri_ExStrInf_4	(Intercept)	0.723703	0.0028352	255.257	6.60114e-32		LH_ContC_pCun_1	gestWeek	-0.000631471	0.000307022	-2.05676	0.0563955
RH_VisPeri_ExStrInf_4	gestWeek	-0.000237273	0.000144668	-1.64012	0.119352		LH_ContC_pCun_1	total_gest$GVol	4.78952e-07	4.27061e-07	1.12151	0.278622
RH_VisPeri_ExStrInf_5	(Intercept)	0.679452	0.00458431	148.212	6.7827e-28		LH_ContC_pCun_2	(Intercept)	-0.453475	0.300353	-1.50981	0.150587
RH_VisPeri_ExStrInf_5	gestWeek	-0.000390684	0.000233918	-1.67017	0.113192		LH_ContC_pCun_2	gestWeek	0.000587482	0.000446158	1.31676	0.20647
RH_VisPeri_StriCal_1	(Intercept)	0.752788	0.0037937	198.431	4.76738e-30		LH_ContC_pCun_2	total_gest$GVol	2.33523e-06	6.20596e-07	3.76289	0.00170085
RH_VisPeri_StriCal_1	gestWeek	0.000218716	0.000193577	1.12987	0.274223		LH_ContC_pCun_3	(Intercept)	0.288862	0.318263	0.907621	0.377546
RH_VisPeri_StriCal_2	(Intercept)	0.773632	0.00459268	168.449	7.71056e-29		LH_ContC_pCun_3	gestWeek	-0.000897869	0.000472762	-1.8992	0.0757209
RH_VisPeri_StriCal_2	gestWeek	-0.00101036	0.000234345	-4.31142	0.000473205		LH_ContC_pCun_3	total_gest$GVol	7.20901e-07	6.57601e-07	1.09626	0.289192
RH_VisPeri_ExStrSup_1	(Intercept)	0.75027	0.00388988	192.878	7.72257e-30		LH_ContC_Cingp_1	(Intercept)	-0.202874	0.295117	-0.687437	0.501652
RH_VisPeri_ExStrSup_1	gestWeek	-0.000537019	0.000198484	-2.7056	0.0149986		LH_ContC_Cingp_1	gestWeek	0.000419697	0.00043838	0.957381	0.352619
RH_VisPeri_ExStrSup_2	(Intercept)	0.70313	0.00267955	262.406	4.12785e-32		LH_ContC_Cingp_1	total_gest$GVol	1.90188e-06	6.09777e-07	3.11897	0.0066118
RH_VisPeri_ExStrSup_2	gestWeek	-0.000829161	0.000136726	-6.0644	1.26342e-05		LH_ContC_Cingp_2	(Intercept)	0.464126	0.350958	1.32245	0.20461
RH_VisPeri_ExStrSup_3	(Intercept)	0.581897	0.00300711	193.507	7.30662e-30		LH_ContC_Cingp_2	gestWeek	0.00027892	0.000521329	0.535017	0.599996
RH_VisPeri_ExStrSup_3	gestWeek	-0.00100295	0.00015344	-6.53643	5.0799e-06		LH_ContC_Cingp_2	total_gest$GVol	2.70993e-07	7.25157e-07	0.373702	0.713532
RH_VisPeri_ExStrSup_4	(Intercept)	0.666444	0.00668717	99.6601	5.73194e-25		LH_DefaultA_IPL_1	(Intercept)	0.629593	0.0948298	6.6392	5.69024e-06
RH_VisPeri_ExStrSup_4	gestWeek	-0.00136455	0.000341218	-3.99905	0.000929117		LH_DefaultA_IPL_1	gestWeek	-0.000595745	0.000140865	-4.2292	0.00063832
RH_SomMotA_1	(Intercept)	0.661213	0.00459754	143.819	1.13086e-27		LH_DefaultA_IPL_1	total_gest$GVol	8.59544e-08	1.95939e-07	0.438678	0.66676
RH_SomMotA_1	gestWeek	-0.000914581	0.000234593	-3.89858	0.00115524		LH_DefaultA_IPL_2	(Intercept)	0.561317	0.129597	4.33123	0.00051598
RH_SomMotA_2	(Intercept)	0.620759	0.00325946	190.448	9.57851e-30		LH_DefaultA_IPL_2	gestWeek	-0.000313775	0.00019251	-1.62991	0.122646
RH_SomMotA_2	gestWeek	-0.000700863	0.000166317	-4.21403	0.000583688		LH_DefaultA_IPL_2	total_gest$GVol	7.9478e-08	2.67777e-07	0.296806	0.770433
RH_SomMotA_3	(Intercept)	0.687579	0.00364253	188.764	1.11391e-29		LH_DefaultA_PFCd_1	(Intercept)	0.444592	0.244987	1.81476	0.0883536
RH_SomMotA_3	gestWeek	-0.000332251	0.000185863	-1.78761	0.0916788		LH_DefaultA_PFCd_1	gestWeek	-0.000382076	0.000363915	-1.0499	0.309362
RH_SomMotA_4	(Intercept)	0.616162	0.00268952	229.097	4.14647e-31		LH_DefaultA_PFCd_1	total_gest$GVol	5.88569e-07	5.06197e-07	1.16273	0.26199
RH_SomMotA_4	gestWeek	-0.000546567	0.000137235	-3.98271	0.000962614		LH_DefaultA_PFCd_2	(Intercept)	0.5926	0.166928	3.55003	0.00266633
RH_SomMotA_5	(Intercept)	0.707299	0.00176065	401.727	2.96449e-35		LH_DefaultA_PFCd_2	gestWeek	-0.000531233	0.000247963	-2.14239	0.0478882
RH_SomMotA_5	gestWeek	-0.000958558	8.98384e-05	-10.6698	5.93722e-09		LH_DefaultA_PFCd_2	total_gest$GVol	1.52646e-07	3.44911e-07	0.442566	0.664004
RH_SomMotA_6	(Intercept)	0.696589	0.00716344	97.2423	8.69611e-25		LH_DefaultA_PFCd_3	(Intercept)	0.83271	0.189693	4.38978	0.000456833
RH_SomMotA_6	gestWeek	-0.00158575	0.00036552	-4.33835	0.000446572		LH_DefaultA_PFCd_3	gestWeek	-0.001142	0.000281779	-4.05283	0.000923598
RH_SomMotA_7	(Intercept)	0.727026	0.0048219	150.776	5.06869e-28		LH_DefaultA_PFCd_3	total_gest$GVol	-2.93405e-07	3.91948e-07	-0.748581	0.464972
RH_SomMotA_7	gestWeek	-0.00112298	0.000246041	-4.56418	0.000275299		LH_DefaultA_pCunPCC_1	(Intercept)	0.815712	0.153127	5.32702	6.80947e-05
RH_SomMotA_8	(Intercept)	0.631216	0.0041457	152.258	4.29263e-28		LH_DefaultA_pCunPCC_1	gestWeek	-0.000658766	0.000227462	-2.89615	0.0105247
RH_SomMotA_8	gestWeek	-0.000748756	0.000211537	-3.53959	0.00251828		LH_DefaultA_pCunPCC_1	total_gest$GVol	-1.9181e-07	3.16395e-07	-0.606237	0.552862
RH_SomMotA_9	(Intercept)	0.563623	0.00229274	245.829	1.25139e-31		LH_DefaultA_pCunPCC_2	(Intercept)	0.734196	0.151464	4.84732	0.000178294
RH_SomMotA_9	gestWeek	-0.000738759	0.000116989	-6.31478	7.76305e-06		LH_DefaultA_pCunPCC_2	gestWeek	-0.00062352	0.000224992	-2.7713	0.0136238
RH_SomMotA_10	(Intercept)	0.687232	0.00381299	180.235	2.44384e-29		LH_DefaultA_pCunPCC_2	total_gest$GVol	-6.07297e-08	3.12959e-07	-0.19405	0.848579
RH_SomMotA_10	gestWeek	-0.00121444	0.000194561	-6.24195	8.93673e-06		LH_DefaultA_pCunPCC_3	(Intercept)	0.50039	0.290323	1.72357	0.104052
RH_SomMotA_11	(Intercept)	0.702018	0.00332005	211.448	1.61945e-30		LH_DefaultA_pCunPCC_3	gestWeek	-0.000717095	0.000431259	-1.66279	0.115815
RH_SomMotA_11	gestWeek	-0.000964979	0.000169408	-5.69617	2.62529e-05		LH_DefaultA_pCunPCC_3	total_gest$GVol	5.61637e-07	5.99871e-07	0.936262	0.363056
RH_SomMotA_12	(Intercept)	0.674641	0.00405968	166.181	9.70774e-29		LH_DefaultA_pCunPCC_4	(Intercept)	0.717908	0.113301	6.33627	9.88594e-06
RH_SomMotA_12	gestWeek	-0.00125972	0.000207148	-6.08126	1.22232e-05		LH_DefaultA_pCunPCC_4	gestWeek	-0.000618139	0.000168303	-3.67277	0.00205733
RH_SomMotA_13	(Intercept)	0.607898	0.00429377	141.577	1.47682e-27		LH_DefaultA_pCunPCC_4	total_gest$GVol	1.54198e-07	2.34106e-07	0.658669	0.519475
RH_SomMotA_13	gestWeek	-0.00174451	0.000219093	-7.96242	3.89138e-07		LH_DefaultA_pCunPCC_5	(Intercept)	0.387582	0.268322	1.44446	0.167907
RH_SomMotA_14	(Intercept)	0.628017	0.00399785	157.089	2.52505e-28		LH_DefaultA_pCunPCC_5	gestWeek	-0.000640041	0.000398578	-1.60581	0.127869
RH_SomMotA_14	gestWeek	6.11827e-05	0.000203993	0.299925	0.767871		LH_DefaultA_pCunPCC_5	total_gest$GVol	7.58806e-07	5.54414e-07	1.36866	0.190015
RH_SomMotA_15	(Intercept)	0.603035	0.00326288	184.817	1.59512e-29		LH_DefaultA_pCunPCC_6	(Intercept)	0.609889	0.300383	2.03037	0.0592829
RH_SomMotA_15	gestWeek	-0.000970249	0.000166491	-5.82764	2.01784e-05		LH_DefaultA_pCunPCC_6	gestWeek	-0.00109819	0.000446202	-2.46119	0.025593
RH_SomMotA_16	(Intercept)	0.661017	0.004236	156.048	2.82708e-28		LH_DefaultA_pCunPCC_6	total_gest$GVol	1.18362e-07	6.20657e-07	0.190705	0.851156
RH_SomMotA_16	gestWeek	-0.00172288	0.000216145	-7.97095	3.83513e-07		LH_DefaultA_pCunPCC_7	(Intercept)	-0.240307	0.247912	-0.969324	0.346809
RH_SomMotA_17	(Intercept)	0.603564	0.00240822	250.627	9.01025e-32		LH_DefaultA_pCunPCC_7	gestWeek	-0.000268813	0.00036826	-0.729954	0.475971
RH_SomMotA_17	gestWeek	-0.000661183	0.000122881	-5.38066	4.98095e-05		LH_DefaultA_pCunPCC_7	total_gest$GVol	2.00458e-06	5.12241e-07	3.91336	0.00123842
RH_SomMotA_18	(Intercept)	0.74796	0.00952964	78.4878	3.29516e-23		LH_DefaultA_PFCm_1	(Intercept)	0.0427545	0.27825	0.153655	0.879803
RH_SomMotA_18	gestWeek	-0.00269922	0.000486257	-5.551	3.51949e-05		LH_DefaultA_PFCm_1	gestWeek	9.34367e-05	0.000413325	0.226061	0.824016
RH_SomMotA_19	(Intercept)	0.705161	0.00921399	76.5315	5.05504e-23		LH_DefaultA_PFCm_1	total_gest$GVol	1.4109e-06	5.74926e-07	2.45405	0.0259613
RH_SomMotA_19	gestWeek	-0.0023158	0.000470151	-4.92565	0.000128059		LH_DefaultA_PFCm_2	(Intercept)	-0.530679	0.355429	-1.49307	0.154876
RH_SomMotA_20	(Intercept)	0.642725	0.00784225	81.9567	1.5826e-23		LH_DefaultA_PFCm_2	gestWeek	0.000246694	0.00052797	0.46725	0.646621
RH_SomMotA_20	gestWeek	-0.00227497	0.000400157	-5.6852	2.68384e-05		LH_DefaultA_PFCm_2	total_gest$GVol	2.6271e-06	7.34395e-07	3.57724	0.00251742
RH_SomMotB_Aud_1	(Intercept)	0.683725	0.00289922	235.831	2.53439e-31		LH_DefaultA_PFCm_3	(Intercept)	-0.34176	0.375644	-0.909796	0.376432
RH_SomMotB_Aud_1	gestWeek	-0.000839064	0.000147935	-5.67184	2.75695e-05		LH_DefaultA_PFCm_3	gestWeek	0.000260105	0.000557999	0.46614	0.647399
RH_SomMotB_Aud_2	(Intercept)	0.687977	0.00210185	327.32	9.63943e-34		LH_DefaultA_PFCm_3	total_gest$GVol	2.1691e-06	7.76164e-07	2.79464	0.0129841
RH_SomMotB_Aud_2	gestWeek	-0.00102044	0.000107248	-9.51471	3.19393e-08		LH_DefaultA_PFCm_4	(Intercept)	-0.13459	0.157449	-0.854816	0.405272
RH_SomMotB_Ins_1	(Intercept)	0.723658	0.0037497	192.991	7.64587e-30		LH_DefaultA_PFCm_4	gestWeek	-7.20552e-05	0.000233882	-0.308084	0.761993
RH_SomMotB_Ins_1	gestWeek	-0.000962182	0.000191331	-5.02888	0.000103157		LH_DefaultA_PFCm_4	total_gest$GVol	1.88385e-06	3.25325e-07	5.79067	2.75924e-05
RH_SomMotB_S2_1	(Intercept)	0.798689	0.00556621	143.489	1.17587e-27		LH_DefaultA_PFCm_5	(Intercept)	-0.265143	0.301923	-0.878182	0.392842
RH_SomMotB_S2_1	gestWeek	-0.00148052	0.00028402	-5.21271	7.039e-05		LH_DefaultA_PFCm_5	gestWeek	0.000614473	0.00044849	1.37009	0.189577
RH_SomMotB_S2_2	(Intercept)	0.825569	0.0046007	179.444	2.63331e-29		LH_DefaultA_PFCm_5	total_gest$GVol	2.01132e-06	6.23839e-07	3.22409	0.00530222
RH_SomMotB_S2_2	gestWeek	-0.00148093	0.000234754	-6.30842	7.85877e-06		LH_DefaultA_PFCm_6	(Intercept)	0.0182978	0.233108	0.078495	0.938408
RH_SomMotB_Aud_3	(Intercept)	0.713676	0.00208181	342.816	4.3915e-34		LH_DefaultA_PFCm_6	gestWeek	-0.000221771	0.00034627	-0.640456	0.530942
RH_SomMotB_Aud_3	gestWeek	-0.000968419	0.000106226	-9.1166	5.89987e-08		LH_DefaultA_PFCm_6	total_gest$GVol	1.52326e-06	4.81653e-07	3.16257	0.00603392
RH_SomMotB_S2_3	(Intercept)	0.843726	0.00392096	215.183	1.20258e-30		LH_DefaultB_Temp_1	(Intercept)	0.191209	0.25739	0.742877	0.468324
RH_SomMotB_S2_3	gestWeek	-0.00150752	0.00020007	-7.53498	8.1683e-07		LH_DefaultB_Temp_1	gestWeek	0.000845691	0.000382339	2.21189	0.0418689
RH_SomMotB_S2_4	(Intercept)	0.766524	0.00574971	133.315	4.10064e-27		LH_DefaultB_Temp_1	total_gest$GVol	1.14881e-06	5.31824e-07	2.16013	0.0462803
RH_SomMotB_S2_4	gestWeek	-0.00164219	0.000293384	-5.59743	3.20362e-05		LH_DefaultB_Temp_2	(Intercept)	0.00294675	0.227833	0.0129338	0.989841
RH_SomMotB_S2_5	(Intercept)	0.701374	0.00273547	256.4	6.11841e-32		LH_DefaultB_Temp_2	gestWeek	0.0005902	0.000338434	1.74391	0.100352
RH_SomMotB_S2_5	gestWeek	-0.000955578	0.000139579	-6.84612	2.84052e-06		LH_DefaultB_Temp_2	total_gest$GVol	1.51131e-06	4.70754e-07	3.21039	0.0054572
RH_SomMotB_S2_6	(Intercept)	0.666965	0.00262417	254.162	7.10149e-32		LH_DefaultB_Temp_3	(Intercept)	0.416687	0.218995	1.90272	0.0752309
RH_SomMotB_S2_6	gestWeek	-0.000989944	0.0001339	-7.39313	1.0503e-06		LH_DefaultB_Temp_3	gestWeek	0.000580281	0.000325306	1.7838	0.0934316
RH_SomMotB_S2_7	(Intercept)	0.768083	0.00278411	275.881	1.76233e-32		LH_DefaultB_Temp_3	total_gest$GVol	6.78224e-07	4.52493e-07	1.49886	0.15338
RH_SomMotB_S2_7	gestWeek	-0.00121499	0.000142061	-8.55262	1.45296e-07		LH_DefaultB_Temp_4	(Intercept)	0.0212561	0.110336	0.192649	0.849658
RH_SomMotB_S2_8	(Intercept)	0.69762	0.00432676	161.234	1.62223e-28		LH_DefaultB_Temp_4	gestWeek	8.18899e-05	0.000163898	0.49964	0.624129
RH_SomMotB_S2_8	gestWeek	-0.00147832	0.000220776	-6.69602	3.75879e-06		LH_DefaultB_Temp_4	total_gest$GVol	1.49202e-06	2.27978e-07	6.54457	6.75267e-06
RH_SomMotB_Cent_1	(Intercept)	0.743953	0.00485543	153.221	3.85674e-28		LH_DefaultB_Temp_5	(Intercept)	0.388004	0.161869	2.39702	0.029091
RH_SomMotB_Cent_1	gestWeek	-0.00129634	0.000247752	-5.2324	6.75814e-05		LH_DefaultB_Temp_5	gestWeek	-0.000447121	0.000240448	-1.85953	0.0814394
RH_SomMotB_Cent_2	(Intercept)	0.662398	0.00518956	127.64	8.58415e-27		LH_DefaultB_Temp_5	total_gest$GVol	7.02265e-07	3.34457e-07	2.09971	0.051969
RH_SomMotB_Cent_2	gestWeek	-0.00116479	0.000264801	-4.39874	0.000392244		LH_DefaultB_Temp_6	(Intercept)	0.0904747	0.405138	0.223318	0.826114
RH_SomMotB_Cent_3	(Intercept)	0.706801	0.00520417	135.814	2.99127e-27		LH_DefaultB_Temp_6	gestWeek	-0.000330022	0.000601812	-0.548381	0.591001
RH_SomMotB_Cent_3	gestWeek	-0.00124516	0.000265547	-4.68903	0.000211065		LH_DefaultB_Temp_6	total_gest$GVol	1.43068e-06	8.37106e-07	1.70908	0.106758
RH_DorsAttnA_TempOcc_1	(Intercept)	0.809878	0.00353973	228.796	4.24014e-31		LH_DefaultB_IPL_1	(Intercept)	-0.0829919	0.165158	-0.502501	0.622161
RH_DorsAttnA_TempOcc_1	gestWeek	-0.000678929	0.000180618	-3.75893	0.00156431		LH_DefaultB_IPL_1	gestWeek	0.00021529	0.000245333	0.877544	0.393178
RH_DorsAttnA_TempOcc_2	(Intercept)	0.787297	0.00337041	233.591	2.9806e-31		LH_DefaultB_IPL_1	total_gest$GVol	1.60799e-06	3.41253e-07	4.71202	0.000234994
RH_DorsAttnA_TempOcc_2	gestWeek	-0.000875065	0.000171978	-5.08825	9.11419e-05		LH_DefaultB_IPL_2	(Intercept)	0.43942	0.159325	2.758	0.0140017
RH_DorsAttnA_TempOcc_3	(Intercept)	0.759878	0.00265918	285.757	9.69342e-33		LH_DefaultB_IPL_2	gestWeek	-0.000418025	0.000236669	-1.76628	0.0964175
RH_DorsAttnA_TempOcc_3	gestWeek	-0.000980392	0.000135687	-7.22542	1.41881e-06		LH_DefaultB_IPL_2	total_gest$GVol	5.20823e-07	3.29201e-07	1.58208	0.133195
RH_DorsAttnA_ParOcc_1	(Intercept)	0.685344	0.00226169	303.023	3.57611e-33		LH_DefaultB_PFCd_1	(Intercept)	0.204152	0.108192	1.88694	0.0774483
RH_DorsAttnA_ParOcc_1	gestWeek	-0.000772023	0.000115404	-6.68972	3.80351e-06		LH_DefaultB_PFCd_1	gestWeek	-0.000197856	0.000160713	-1.23111	0.236073
RH_DorsAttnA_ParOcc_2	(Intercept)	0.714603	0.00284333	251.326	8.59333e-32		LH_DefaultB_PFCd_1	total_gest$GVol	1.00975e-06	2.23549e-07	4.51692	0.000351048
RH_DorsAttnA_ParOcc_2	gestWeek	-0.000889815	0.000145083	-6.13315	1.10435e-05		LH_DefaultB_PFCd_2	(Intercept)	0.397945	0.186142	2.13786	0.0483074
RH_DorsAttnA_ParOcc_3	(Intercept)	0.670711	0.00385331	174.061	4.41842e-29		LH_DefaultB_PFCd_2	gestWeek	0.000137364	0.000276504	0.496789	0.626094
RH_DorsAttnA_ParOcc_3	gestWeek	-0.000682167	0.000196618	-3.4695	0.00293159		LH_DefaultB_PFCd_2	total_gest$GVol	5.54165e-07	3.84611e-07	1.44084	0.168912
RH_DorsAttnA_SPL_1	(Intercept)	0.649865	0.00400558	162.24	1.45953e-28		LH_DefaultB_PFCd_3	(Intercept)	0.394227	0.151388	2.60408	0.0191811
RH_DorsAttnA_SPL_1	gestWeek	-0.00102372	0.000204388	-5.00873	0.000107596		LH_DefaultB_PFCd_3	gestWeek	-2.89793e-05	0.000224879	-0.128866	0.89907
RH_DorsAttnA_SPL_2	(Intercept)	0.508373	0.00241921	210.14	1.79953e-30		LH_DefaultB_PFCd_3	total_gest$GVol	6.57248e-07	3.12801e-07	2.10117	0.0518249
RH_DorsAttnA_SPL_2	gestWeek	-0.000234188	0.000123442	-1.89715	0.0749289		LH_DefaultB_PFCd_4	(Intercept)	0.952698	0.219672	4.33691	0.000509919
RH_DorsAttnA_SPL_3	(Intercept)	0.672442	0.00497682	135.115	3.26548e-27		LH_DefaultB_PFCd_4	gestWeek	-0.000841059	0.000326311	-2.57747	0.0202453
RH_DorsAttnA_SPL_3	gestWeek	-0.00076678	0.000253946	-3.01946	0.00772723		LH_DefaultB_PFCd_4	total_gest$GVol	-5.29965e-07	4.53892e-07	-1.1676	0.260073
RH_DorsAttnA_SPL_4	(Intercept)	0.656889	0.00241005	272.562	2.16492e-32		LH_DefaultB_PFCd_5	(Intercept)	0.839443	0.234808	3.57502	0.00252923
RH_DorsAttnA_SPL_4	gestWeek	-0.000896509	0.000122975	-7.29018	1.26269e-06		LH_DefaultB_PFCd_5	gestWeek	-0.000817379	0.000348795	-2.34344	0.0323529
RH_DorsAttnA_SPL_5	(Intercept)	0.546501	0.00348668	156.739	2.62242e-28		LH_DefaultB_PFCd_5	total_gest$GVol	-3.03329e-07	4.85166e-07	-0.625206	0.540651
RH_DorsAttnA_SPL_5	gestWeek	-0.000749378	0.000177911	-4.2121	0.000586121		LH_DefaultB_PFCd_6	(Intercept)	0.43939	0.240659	1.82578	0.0866052
RH_DorsAttnA_SPL_6	(Intercept)	0.629632	0.00284846	221.043	7.61777e-31		LH_DefaultB_PFCd_6	gestWeek	-0.000544807	0.000357486	-1.52399	0.147031
RH_DorsAttnA_SPL_6	gestWeek	-0.000749091	0.000145345	-5.15388	7.95148e-05		LH_DefaultB_PFCd_6	total_gest$GVol	4.83627e-07	4.97255e-07	0.972594	0.34523
RH_DorsAttnA_SPL_7	(Intercept)	0.5817	0.00242692	239.687	1.92385e-31		LH_DefaultB_PFCl_1	(Intercept)	0.870279	0.175982	4.94528	0.000146162
RH_DorsAttnA_SPL_7	gestWeek	-0.000762828	0.000123836	-6.16001	1.04797e-05		LH_DefaultB_PFCl_1	gestWeek	-0.000626707	0.000261411	-2.3974	0.0290694
RH_DorsAttnA_SPL_8	(Intercept)	0.699867	0.00336368	208.066	2.12997e-30		LH_DefaultB_PFCl_1	total_gest$GVol	-4.25886e-07	3.63617e-07	-1.17125	0.258647
RH_DorsAttnA_SPL_8	gestWeek	-0.00139634	0.000171635	-8.13556	2.90137e-07		LH_DefaultB_PFCl_2	(Intercept)	0.602256	0.169276	3.55782	0.0026228
RH_DorsAttnB_TempOcc_1	(Intercept)	0.686529	0.00278959	246.104	1.22788e-31		LH_DefaultB_PFCl_2	gestWeek	-0.000560605	0.000251451	-2.22948	0.0404607
RH_DorsAttnB_TempOcc_1	gestWeek	-0.000404273	0.000142341	-2.84017	0.0113064		LH_DefaultB_PFCl_2	total_gest$GVol	9.65421e-08	3.49763e-07	0.276022	0.786065
RH_DorsAttnB_PostC_1	(Intercept)	0.689383	0.00295646	233.179	3.07148e-31		LH_DefaultB_PFCv_1	(Intercept)	-0.132581	0.19943	-0.664799	0.515647
RH_DorsAttnB_PostC_1	gestWeek	-0.000912007	0.000150856	-6.04556	1.31101e-05		LH_DefaultB_PFCv_1	gestWeek	0.000195653	0.000296243	0.66045	0.518361
RH_DorsAttnB_PostC_2	(Intercept)	0.637032	0.00275746	231.022	3.59698e-31		LH_DefaultB_PFCv_1	total_gest$GVol	1.81608e-06	4.12067e-07	4.40725	0.000440557
RH_DorsAttnB_PostC_2	gestWeek	-0.000680943	0.000140701	-4.83963	0.000153471		LH_DefaultB_PFCv_2	(Intercept)	-0.159039	0.215443	-0.738196	0.471085
RH_DorsAttnB_PostC_3	(Intercept)	0.67023	0.00385108	174.037	4.42881e-29		LH_DefaultB_PFCv_2	gestWeek	0.000517366	0.000320029	1.61662	0.125503
RH_DorsAttnB_PostC_3	gestWeek	-0.000875463	0.000196504	-4.45518	0.000347538		LH_DefaultB_PFCv_2	total_gest$GVol	1.87198e-06	4.45153e-07	4.20525	0.000671086
RH_DorsAttnB_PostC_4	(Intercept)	0.68587	0.00283468	241.957	1.63905e-31		LH_DefaultB_PFCv_3	(Intercept)	0.554704	0.186097	2.98073	0.00882722
RH_DorsAttnB_PostC_4	gestWeek	-0.0012708	0.000144642	-8.78584	9.96279e-08		LH_DefaultB_PFCv_3	gestWeek	-0.000595329	0.000276437	-2.15358	0.0468683
RH_DorsAttnB_PostC_5	(Intercept)	0.688972	0.00343972	200.299	4.06557e-30		LH_DefaultB_PFCv_3	total_gest$GVol	2.16488e-07	3.84518e-07	0.563012	0.581231
RH_DorsAttnB_PostC_5	gestWeek	-0.00157541	0.000175514	-8.97598	7.36025e-08		LH_DefaultB_PFCv_4	(Intercept)	0.249296	0.151807	1.64219	0.120057
RH_DorsAttnB_PostC_6	(Intercept)	0.677258	0.00167213	405.027	2.5796e-35		LH_DefaultB_PFCv_4	gestWeek	-0.000388947	0.000225501	-1.72481	0.103822
RH_DorsAttnB_PostC_6	gestWeek	-0.00118088	8.53217e-05	-13.8403	1.10212e-10		LH_DefaultB_PFCv_4	total_gest$GVol	9.37413e-07	3.13667e-07	2.98856	0.00868426
RH_DorsAttnB_PostC_7	(Intercept)	0.620059	0.00222892	278.189	1.5297e-32		LH_DefaultB_PFCv_5	(Intercept)	0.527139	0.130523	4.03866	0.00095149
RH_DorsAttnB_PostC_7	gestWeek	-0.000887298	0.000113732	-7.80164	5.12875e-07		LH_DefaultB_PFCv_5	gestWeek	-0.000424499	0.000193885	-2.18943	0.0437328
RH_DorsAttnB_PostC_8	(Intercept)	0.596745	0.00234668	254.293	7.03936e-32		LH_DefaultB_PFCv_5	total_gest$GVol	4.09614e-07	2.6969e-07	1.51884	0.148316
RH_DorsAttnB_PostC_8	gestWeek	-0.00112238	0.000119741	-9.37337	3.96318e-08		LH_DefaultC_IPL_1	(Intercept)	0.537618	0.135475	3.9684	0.00110295
RH_DorsAttnB_FEF_1	(Intercept)	0.548268	0.00178467	307.209	2.83224e-33		LH_DefaultC_IPL_1	gestWeek	-0.000215403	0.000201241	-1.07038	0.300332
RH_DorsAttnB_FEF_1	gestWeek	-0.000610778	9.10643e-05	-6.70711	3.68142e-06		LH_DefaultC_IPL_1	total_gest$GVol	1.44921e-07	2.79921e-07	0.517721	0.611737
RH_DorsAttnB_FEF_2	(Intercept)	0.743806	0.00505759	147.067	7.73791e-28		LH_DefaultC_Rsp_1	(Intercept)	0.000761943	0.36235	0.00210278	0.998348
RH_DorsAttnB_FEF_2	gestWeek	-0.00261181	0.000258068	-10.1206	1.29832e-08		LH_DefaultC_Rsp_1	gestWeek	0.000790183	0.000538252	1.46805	0.161473
RH_DorsAttnB_FEF_3	(Intercept)	0.680915	0.00666009	102.238	3.71581e-25		LH_DefaultC_Rsp_1	total_gest$GVol	1.48488e-06	7.48696e-07	1.98329	0.0647699
RH_DorsAttnB_FEF_3	gestWeek	-0.0012387	0.000339837	-3.64498	0.00200342		LH_DefaultC_Rsp_2	(Intercept)	0.293346	0.19965	1.46931	0.161138
RH_SalVentAttnA_ParOper_1	(Intercept)	0.692637	0.00240174	288.39	8.29416e-33		LH_DefaultC_Rsp_2	gestWeek	0.000146057	0.000296569	0.492489	0.629063
RH_SalVentAttnA_ParOper_1	gestWeek	-0.00112256	0.000122551	-9.15994	5.51375e-08		LH_DefaultC_Rsp_2	total_gest$GVol	9.60144e-07	4.1252e-07	2.32751	0.0333869
RH_SalVentAttnA_ParOper_2	(Intercept)	0.734019	0.00254442	288.482	8.24917e-33		LH_DefaultC_Rsp_3	(Intercept)	0.147938	0.185105	0.79921	0.435873
RH_SalVentAttnA_ParOper_2	gestWeek	-0.000890073	0.000129831	-6.85564	2.7908e-06		LH_DefaultC_Rsp_3	gestWeek	0.000255945	0.000274964	0.930832	0.365774
RH_SalVentAttnA_ParOper_3	(Intercept)	0.661571	0.00227537	290.753	7.22015e-33		LH_DefaultC_Rsp_3	total_gest$GVol	1.28882e-06	3.82468e-07	3.36974	0.00390143
RH_SalVentAttnA_ParOper_3	gestWeek	-0.000770776	0.000116103	-6.63874	4.18629e-06		LH_DefaultC_PHC_1	(Intercept)	0.06368	0.265378	0.23996	0.813409
RH_SalVentAttnA_PrC_1	(Intercept)	0.649827	0.00315143	206.201	2.48212e-30		LH_DefaultC_PHC_1	gestWeek	0.000556911	0.000394205	1.41274	0.176888
RH_SalVentAttnA_PrC_1	gestWeek	-0.000864376	0.000160804	-5.37533	5.03573e-05		LH_DefaultC_PHC_1	total_gest$GVol	1.3673e-06	5.48331e-07	2.49356	0.0239827
RH_SalVentAttnA_Ins_1	(Intercept)	0.744763	0.0029971	248.494	1.04185e-31		LH_DefaultC_PHC_2	(Intercept)	-0.363713	0.219219	-1.65913	0.116561
RH_SalVentAttnA_Ins_1	gestWeek	-0.000672992	0.00015293	-4.40067	0.000390624		LH_DefaultC_PHC_2	gestWeek	0.000943548	0.000325638	2.89753	0.0104946
RH_SalVentAttnA_Ins_2	(Intercept)	0.79232	0.00304611	260.109	4.7932e-32		LH_DefaultC_PHC_2	total_gest$GVol	2.30387e-06	4.52956e-07	5.0863	0.000110008
RH_SalVentAttnA_Ins_2	gestWeek	-0.00052767	0.00015543	-3.3949	0.00344559		LH_DefaultC_PHC_3	(Intercept)	-0.254263	0.163249	-1.55752	0.138905
RH_SalVentAttnA_Ins_3	(Intercept)	0.739718	0.00457837	161.568	1.56611e-28		LH_DefaultC_PHC_3	gestWeek	0.000638802	0.000242497	2.63427	0.0180386
RH_SalVentAttnA_Ins_3	gestWeek	-0.000808247	0.000233615	-3.45974	0.00299423		LH_DefaultC_PHC_3	total_gest$GVol	1.93887e-06	3.37308e-07	5.74807	2.99452e-05
RH_SalVentAttnA_Ins_4	(Intercept)	0.8282	0.004359	189.998	9.97189e-30		LH_TempPar_1	(Intercept)	0.488927	0.23087	2.11776	0.0502062
RH_SalVentAttnA_Ins_4	gestWeek	-0.00119342	0.000222421	-5.3656	5.13717e-05		LH_TempPar_1	gestWeek	-0.00032619	0.000342946	-0.951143	0.35568
RH_SalVentAttnA_FrOper_1	(Intercept)	0.807904	0.00599551	134.752	3.4182e-27		LH_TempPar_1	total_gest$GVol	5.10091e-07	4.7703e-07	1.06931	0.300799
RH_SalVentAttnA_FrOper_1	gestWeek	-0.00129976	0.000305925	-4.24863	0.000541718		LH_TempPar_2	(Intercept)	0.0380479	0.222743	0.170815	0.866511
RH_SalVentAttnA_FrOper_2	(Intercept)	0.736739	0.00337524	218.277	9.43541e-31		LH_TempPar_2	gestWeek	-0.000147117	0.000330873	-0.444631	0.662542
RH_SalVentAttnA_FrOper_2	gestWeek	-0.00105944	0.000172224	-6.15148	1.06553e-05		LH_TempPar_2	total_gest$GVol	1.46871e-06	4.60237e-07	3.19121	0.00568168
RH_SalVentAttnA_FrOper_3	(Intercept)	0.715322	0.00163926	436.369	7.26638e-36		LH_TempPar_3	(Intercept)	0.527035	0.0779286	6.76305	4.55639e-06
RH_SalVentAttnA_FrOper_3	gestWeek	-0.000967857	8.36445e-05	-11.5711	1.7524e-09		LH_TempPar_3	gestWeek	-0.000393593	0.000115759	-3.40011	0.00365931
RH_SalVentAttnA_FrMed_1	(Intercept)	0.76096	0.00234864	324	1.14637e-33		LH_TempPar_3	total_gest$GVol	3.8713e-07	1.61018e-07	2.40427	0.0286747
RH_SalVentAttnA_FrMed_1	gestWeek	-0.00124153	0.000119841	-10.3598	9.19975e-09		LH_TempPar_4	(Intercept)	0.490329	0.295502	1.65931	0.116524
RH_SalVentAttnA_ParMed_1	(Intercept)	0.67959	0.00349803	194.278	6.82936e-30		LH_TempPar_4	gestWeek	-0.00119885	0.000438953	-2.73117	0.0147955
RH_SalVentAttnA_ParMed_1	gestWeek	-0.00137179	0.00017849	-7.68552	6.27375e-07		LH_TempPar_4	total_gest$GVol	4.35807e-07	6.10573e-07	0.713767	0.485654
RH_SalVentAttnA_ParMed_2	(Intercept)	0.710531	0.00277204	256.321	6.15057e-32		LH_TempPar_5	(Intercept)	0.237039	0.220569	1.07467	0.298461
RH_SalVentAttnA_ParMed_2	gestWeek	-0.00144665	0.000141445	-10.2276	1.11206e-08		LH_TempPar_5	gestWeek	-0.000293397	0.000327643	-0.895479	0.383806
RH_SalVentAttnA_FrMed_2	(Intercept)	0.646314	0.00278435	232.124	3.31745e-31		LH_TempPar_5	total_gest$GVol	1.03862e-06	4.55744e-07	2.27896	0.0367318
RH_SalVentAttnA_FrMed_2	gestWeek	-0.000598019	0.000142074	-4.20922	0.00058977		LH_TempPar_6	(Intercept)	0.194714	0.189923	1.02523	0.320507
RH_SalVentAttnA_ParMed_3	(Intercept)	0.657481	0.00255771	257.059	5.85738e-32		LH_TempPar_6	gestWeek	-0.000169531	0.00028212	-0.600916	0.556314
RH_SalVentAttnA_ParMed_3	gestWeek	-0.00111045	0.000130509	-8.50857	1.56146e-07		LH_TempPar_6	total_gest$GVol	1.10278e-06	3.92423e-07	2.81019	0.0125741
RH_SalVentAttnA_ParMed_4	(Intercept)	0.671915	0.00331329	202.794	3.29429e-30		RH_VisCent_ExStr_1	(Intercept)	0.332945	0.178982	1.86022	0.081338
RH_SalVentAttnA_ParMed_4	gestWeek	-0.00122518	0.000169063	-7.24689	1.36494e-06		RH_VisCent_ExStr_1	gestWeek	0.000217035	0.000265868	0.816326	0.426301
RH_SalVentAttnA_FrMed_3	(Intercept)	0.731468	0.0033988	215.214	1.19972e-30		RH_VisCent_ExStr_1	total_gest$GVol	8.11006e-07	3.69817e-07	2.19299	0.0434321
RH_SalVentAttnA_FrMed_3	gestWeek	-0.00124636	0.000173426	-7.18667	1.5217e-06		RH_VisCent_ExStr_2	(Intercept)	-0.0979062	0.233695	-0.418949	0.680823
RH_SalVentAttnA_FrMed_4	(Intercept)	0.643808	0.00426672	150.891	5.00361e-28		RH_VisCent_ExStr_2	gestWeek	0.000439451	0.000347141	1.26591	0.223666
RH_SalVentAttnA_FrMed_4	gestWeek	-0.000941237	0.000217713	-4.32329	0.000461269		RH_VisCent_ExStr_2	total_gest$GVol	1.69676e-06	4.82865e-07	3.51395	0.00287751
RH_SalVentAttnB_IPL_1	(Intercept)	0.65851	0.00204538	321.95	1.27693e-33		RH_VisCent_ExStr_3	(Intercept)	-0.204995	0.15305	-1.3394	0.199157
RH_SalVentAttnB_IPL_1	gestWeek	-0.000489181	0.000104367	-4.68712	0.000211921		RH_VisCent_ExStr_3	gestWeek	0.000542927	0.000227348	2.38809	0.0296126
RH_SalVentAttnB_PFClv_1	(Intercept)	0.694072	0.00240117	289.056	7.97504e-33		RH_VisCent_ExStr_3	total_gest$GVol	1.92699e-06	3.16236e-07	6.09351	1.55308e-05
RH_SalVentAttnB_PFClv_1	gestWeek	-0.000720167	0.000122521	-5.87789	1.82586e-05		RH_VisCent_ExStr_4	(Intercept)	-0.71041	0.258395	-2.74932	0.0142541
RH_SalVentAttnB_PFCl_1	(Intercept)	0.706725	0.0028914	244.423	1.37954e-31		RH_VisCent_ExStr_4	gestWeek	0.000963366	0.000383832	2.50986	0.0232088
RH_SalVentAttnB_PFCl_1	gestWeek	-0.000609506	0.000147536	-4.13124	0.00069795		RH_VisCent_ExStr_4	total_gest$GVol	2.90419e-06	5.33902e-07	5.43957	5.45476e-05
RH_SalVentAttnB_PFCl_2	(Intercept)	0.708224	0.00272288	260.101	4.79563e-32		RH_VisCent_ExStr_5	(Intercept)	-0.11819	0.206775	-0.571584	0.575546
RH_SalVentAttnB_PFCl_2	gestWeek	-0.000490693	0.000138937	-3.53177	0.00256138		RH_VisCent_ExStr_5	gestWeek	0.000240995	0.000307154	0.784608	0.444146
RH_SalVentAttnB_PFCl_3	(Intercept)	0.709592	0.00242159	293.027	6.32464e-33		RH_VisCent_ExStr_5	total_gest$GVol	1.59744e-06	4.27244e-07	3.73894	0.00178907
RH_SalVentAttnB_PFCl_3	gestWeek	-0.000644689	0.000123564	-5.21746	6.97012e-05		RH_VisCent_ExStr_6	(Intercept)	-0.259469	0.323666	-0.801656	0.434497
RH_SalVentAttnB_Ins_1	(Intercept)	0.815603	0.00265781	306.871	2.88588e-33		RH_VisCent_ExStr_6	gestWeek	0.000388726	0.000480789	0.808518	0.430651
RH_SalVentAttnB_Ins_1	gestWeek	-0.000790687	0.000135617	-5.83031	2.00716e-05		RH_VisCent_ExStr_6	total_gest$GVol	1.77956e-06	6.68766e-07	2.66097	0.0170825
RH_SalVentAttnB_Ins_2	(Intercept)	0.785265	0.00291848	269.067	2.69594e-32		RH_VisCent_Striate_1	(Intercept)	-0.172242	0.409911	-0.420194	0.679933
RH_SalVentAttnB_Ins_2	gestWeek	-0.00117275	0.000148918	-7.87518	4.51842e-07		RH_VisCent_Striate_1	gestWeek	-0.000323377	0.0006089	-0.531084	0.602656
RH_SalVentAttnB_PFCmp_1	(Intercept)	0.772967	0.00304593	253.77	7.29006e-32		RH_VisCent_Striate_1	total_gest$GVol	1.79033e-06	8.46966e-07	2.11381	0.0505868
RH_SalVentAttnB_PFCmp_1	gestWeek	-0.00132559	0.000155421	-8.52904	1.51002e-07		RH_VisCent_ExStr_7	(Intercept)	-0.0923884	0.254604	-0.362871	0.721451
RH_SalVentAttnB_PFCmp_2	(Intercept)	0.74205	0.00218954	338.907	5.33648e-34		RH_VisCent_ExStr_7	gestWeek	0.000428689	0.000378201	1.1335	0.273705
RH_SalVentAttnB_PFCmp_2	gestWeek	-0.00106461	0.000111723	-9.52905	3.12515e-08		RH_VisCent_ExStr_7	total_gest$GVol	1.58996e-06	5.26069e-07	3.02234	0.00809315
RH_LimbicB_OFC_1	(Intercept)	0.701001	0.0145111	48.3078	1.21749e-19		RH_VisCent_ExStr_8	(Intercept)	-1.75214	0.616581	-2.8417	0.0117816
RH_LimbicB_OFC_1	gestWeek	-0.0021001	0.000740442	-2.83628	0.0113997		RH_VisCent_ExStr_8	gestWeek	0.00233041	0.000915898	2.5444	0.0216469
RH_LimbicB_OFC_2	(Intercept)	0.794039	0.00416891	190.467	9.56261e-30		RH_VisCent_ExStr_8	total_gest$GVol	4.99228e-06	1.27399e-06	3.91861	0.00122481
RH_LimbicB_OFC_2	gestWeek	-0.000300668	0.000212722	-1.41343	0.175578		RH_VisCent_ExStr_9	(Intercept)	0.226511	0.159767	1.41776	0.175442
RH_LimbicB_OFC_3	(Intercept)	0.729578	0.0171106	42.639	9.99733e-19		RH_VisCent_ExStr_9	gestWeek	5.33728e-05	0.000237325	0.224893	0.824909
RH_LimbicB_OFC_3	gestWeek	-1.88506e-05	0.000873081	-0.0215909	0.983026		RH_VisCent_ExStr_9	total_gest$GVol	1.00365e-06	3.30114e-07	3.04033	0.00779472
RH_LimbicB_OFC_4	(Intercept)	0.7301	0.00480102	152.072	4.38281e-28		RH_VisCent_ExStr_10	(Intercept)	-2.03768	0.88442	-2.30397	0.0349712
RH_LimbicB_OFC_4	gestWeek	-0.00041813	0.000244976	-1.70682	0.106053		RH_VisCent_ExStr_10	gestWeek	0.00256726	0.00131376	1.95414	0.0683935
RH_LimbicB_OFC_5	(Intercept)	0.673124	0.0133205	50.5331	5.69053e-20		RH_VisCent_ExStr_10	total_gest$GVol	5.53645e-06	1.82741e-06	3.02968	0.00797018
RH_LimbicB_OFC_5	gestWeek	-0.00181288	0.000679687	-2.66723	0.0162479		RH_VisCent_ExStr_11	(Intercept)	-0.423974	0.214872	-1.97315	0.0660103
RH_LimbicB_OFC_6	(Intercept)	0.708938	0.0030441	232.889	3.13705e-31		RH_VisCent_ExStr_11	gestWeek	0.000799061	0.000319181	2.50347	0.0235094
RH_LimbicB_OFC_6	gestWeek	4.32678e-05	0.000155328	0.278558	0.783944		RH_VisCent_ExStr_11	total_gest$GVol	2.17743e-06	4.43973e-07	4.90443	0.00015877
RH_LimbicA_TempPole_1	(Intercept)	0.881095	0.0144202	61.1015	2.29283e-21		RH_VisPeri_ExStrInf_1	(Intercept)	0.187758	0.163457	1.14867	0.267575
RH_LimbicA_TempPole_1	gestWeek	-0.000636284	0.0007358	-0.86475	0.399214		RH_VisPeri_ExStrInf_1	gestWeek	-8.61605e-05	0.000242806	-0.354853	0.727334
RH_LimbicA_TempPole_2	(Intercept)	0.712584	0.00575313	123.86	1.43031e-26		RH_VisPeri_ExStrInf_1	total_gest$GVol	1.17702e-06	3.37738e-07	3.485	0.00305891
RH_LimbicA_TempPole_2	gestWeek	-0.000124729	0.000293558	-0.424889	0.676247		RH_VisPeri_ExStrInf_2	(Intercept)	-0.73635	0.297013	-2.47918	0.0246856
RH_LimbicA_TempPole_3	(Intercept)	0.760225	0.00403261	188.519	1.13873e-29		RH_VisPeri_ExStrInf_2	gestWeek	0.00201739	0.000441197	4.57253	0.000312982
RH_LimbicA_TempPole_3	gestWeek	0.000571027	0.000205767	2.77511	0.0129665		RH_VisPeri_ExStrInf_2	total_gest$GVol	3.03241e-06	6.13695e-07	4.94124	0.000147362
RH_LimbicA_TempPole_4	(Intercept)	0.733932	0.00545838	134.46	3.54641e-27		RH_VisPeri_ExStrInf_3	(Intercept)	0.144798	0.221789	0.652863	0.523115
RH_LimbicA_TempPole_4	gestWeek	0.000502205	0.000278518	1.80313	0.0891212		RH_VisPeri_ExStrInf_3	gestWeek	0.000509098	0.000329455	1.54527	0.141828
RH_LimbicA_TempPole_5	(Intercept)	0.80735	0.00731086	110.432	1.0039e-25		RH_VisPeri_ExStrInf_3	total_gest$GVol	1.23331e-06	4.58264e-07	2.69127	0.0160566
RH_LimbicA_TempPole_5	gestWeek	0.000342482	0.000373042	0.918077	0.371421		RH_VisPeri_ExStrInf_4	(Intercept)	-0.0385449	0.131839	-0.292363	0.773766
RH_LimbicA_TempPole_6	(Intercept)	0.677558	0.00698848	96.9536	9.1463e-25		RH_VisPeri_ExStrInf_4	gestWeek	0.00078333	0.00019584	3.99984	0.00103237
RH_LimbicA_TempPole_6	gestWeek	-0.000148105	0.000356593	-0.415333	0.683093		RH_VisPeri_ExStrInf_4	total_gest$GVol	1.5751e-06	2.72409e-07	5.78211	2.80497e-05
RH_ContA_IPS_1	(Intercept)	0.578059	0.00203998	283.364	1.11824e-32		RH_VisPeri_ExStrInf_5	(Intercept)	-0.28523	0.286753	-0.994689	0.334693
RH_ContA_IPS_1	gestWeek	-0.000624226	0.000104092	-5.99688	1.44281e-05		RH_VisPeri_ExStrInf_5	gestWeek	0.000900965	0.000425957	2.11516	0.0504569
RH_ContA_IPS_2	(Intercept)	0.583747	0.00235634	247.735	1.09747e-31		RH_VisPeri_ExStrInf_5	total_gest$GVol	1.99341e-06	5.92496e-07	3.36442	0.00394544
RH_ContA_IPS_2	gestWeek	-0.000674249	0.000120234	-5.60781	3.13709e-05		RH_VisPeri_StriCal_1	(Intercept)	0.269485	0.285566	0.943688	0.359362
RH_ContA_IPS_3	(Intercept)	0.524413	0.002896	181.082	2.25666e-29		RH_VisPeri_StriCal_1	gestWeek	0.000865828	0.000424193	2.04112	0.0580913
RH_ContA_IPS_3	gestWeek	-0.000665712	0.000147771	-4.50503	0.000312374		RH_VisPeri_StriCal_1	total_gest$GVol	9.98691e-07	5.90043e-07	1.69257	0.109915
RH_ContA_IPS_4	(Intercept)	0.629272	0.00270219	232.875	3.14032e-31		RH_VisPeri_StriCal_2	(Intercept)	0.0461243	0.328372	0.140463	0.890047
RH_ContA_IPS_4	gestWeek	-0.00109694	0.000137882	-7.95564	3.93664e-07		RH_VisPeri_StriCal_2	gestWeek	-3.62717e-05	0.000487779	-0.0743609	0.941645
RH_ContA_PFCd_1	(Intercept)	0.6267	0.00251827	248.862	1.01601e-31		RH_VisPeri_StriCal_2	total_gest$GVol	1.50331e-06	6.7849e-07	2.21568	0.0415621
RH_ContA_PFCd_1	gestWeek	-0.000817273	0.000128496	-6.36027	7.11204e-06		RH_VisPeri_ExStrSup_1	(Intercept)	-0.0278901	0.251464	-0.110911	0.913066
RH_ContA_PFCl_1	(Intercept)	0.632377	0.00236348	267.561	2.96566e-32		RH_VisPeri_ExStrSup_1	gestWeek	0.000504889	0.000373536	1.35165	0.19529
RH_ContA_PFCl_1	gestWeek	-0.000731963	0.000120599	-6.06941	1.25105e-05		RH_VisPeri_ExStrSup_1	total_gest$GVol	1.60798e-06	5.1958e-07	3.09477	0.00695568
RH_ContA_PFCl_2	(Intercept)	0.683256	0.00534539	127.821	8.38007e-27		RH_VisPeri_ExStrSup_2	(Intercept)	0.339773	0.199283	1.70498	0.107535
RH_ContA_PFCl_2	gestWeek	-0.00102933	0.000272753	-3.77387	0.00151437		RH_VisPeri_ExStrSup_2	gestWeek	-0.000342649	0.000296025	-1.1575	0.264055
RH_ContA_PFCl_3	(Intercept)	0.646646	0.00299202	216.123	1.11672e-30		RH_VisPeri_ExStrSup_2	total_gest$GVol	7.50835e-07	4.11763e-07	1.82346	0.0869701
RH_ContA_PFCl_3	gestWeek	-0.000734461	0.00015267	-4.81076	0.00016311		RH_VisPeri_ExStrSup_3	(Intercept)	-0.223162	0.141057	-1.58207	0.133198
RH_ContA_PFCl_4	(Intercept)	0.750889	0.00396305	189.472	1.04522e-29		RH_VisPeri_ExStrSup_3	gestWeek	7.49718e-05	0.000209533	0.357804	0.725167
RH_ContA_PFCl_4	gestWeek	-0.00137264	0.000202218	-6.78792	3.16524e-06		RH_VisPeri_ExStrSup_3	total_gest$GVol	1.66356e-06	2.91456e-07	5.70777	3.23628e-05
RH_ContA_PFCl_5	(Intercept)	0.751511	0.00357295	210.334	1.77156e-30		RH_VisPeri_ExStrSup_4	(Intercept)	-0.614894	0.44285	-1.38849	0.184015
RH_ContA_PFCl_5	gestWeek	-0.00138199	0.000182312	-7.58036	7.54134e-07		RH_VisPeri_ExStrSup_4	gestWeek	0.000351083	0.00065783	0.533699	0.600886
RH_ContA_Cingm_1	(Intercept)	0.669798	0.00280356	238.91	2.03296e-31		RH_VisPeri_ExStrSup_4	total_gest$GVol	2.64774e-06	9.15026e-07	2.89362	0.0105801
RH_ContA_Cingm_1	gestWeek	-0.00129752	0.000143054	-9.07012	6.34566e-08		RH_SomMotA_1	(Intercept)	-0.404559	0.264968	-1.52682	0.146331
RH_ContB_Temp_1	(Intercept)	0.746452	0.00445701	167.478	8.50619e-29		RH_SomMotA_1	gestWeek	0.00051242	0.000393596	1.30189	0.211386
RH_ContB_Temp_1	gestWeek	-0.000214027	0.000227422	-0.941097	0.359837		RH_SomMotA_1	total_gest$GVol	2.2023e-06	5.47484e-07	4.02258	0.000984192
RH_ContB_Temp_2	(Intercept)	0.730298	0.00216256	337.7	5.67014e-34		RH_SomMotA_2	(Intercept)	-0.0341564	0.210153	-0.162531	0.872923
RH_ContB_Temp_2	gestWeek	-0.000513743	0.000110346	-4.65573	0.000226532		RH_SomMotA_2	gestWeek	0.000176028	0.000312172	0.563881	0.580653
RH_ContB_IPL_1	(Intercept)	0.692329	0.00310449	223.009	6.55334e-31		RH_SomMotA_2	total_gest$GVol	1.35331e-06	4.34224e-07	3.11662	0.00664444
RH_ContB_IPL_1	gestWeek	-0.00107934	0.000158409	-6.81366	3.01715e-06		RH_SomMotA_3	(Intercept)	-0.0214047	0.239202	-0.0894834	0.929808
RH_ContB_IPL_2	(Intercept)	0.67668	0.00239651	282.361	1.18772e-32		RH_SomMotA_3	gestWeek	0.000617033	0.000355323	1.73654	0.101679
RH_ContB_IPL_2	gestWeek	-0.000353578	0.000122284	-2.89146	0.0101445		RH_SomMotA_3	total_gest$GVol	1.46503e-06	4.94246e-07	2.96418	0.00913675
RH_ContB_IPL_3	(Intercept)	0.628507	0.00198461	316.691	1.68946e-33		RH_SomMotA_4	(Intercept)	0.359407	0.210247	1.70945	0.106687
RH_ContB_IPL_3	gestWeek	-0.000688674	0.000101266	-6.80064	3.09115e-06		RH_SomMotA_4	gestWeek	-0.000202788	0.000312311	-0.649315	0.525347
RH_ContB_IPL_4	(Intercept)	0.661899	0.00221356	299.021	4.48297e-33		RH_SomMotA_4	total_gest$GVol	5.30555e-07	4.34417e-07	1.2213	0.239663
RH_ContB_IPL_4	gestWeek	-0.000825087	0.000112949	-7.30498	1.22959e-06		RH_SomMotA_5	(Intercept)	0.454493	0.129283	3.51549	0.00286815
RH_ContB_PFCld_1	(Intercept)	0.680619	0.00239891	283.72	1.09464e-32		RH_SomMotA_5	gestWeek	-0.000620067	0.000192043	-3.22879	0.0052501
RH_ContB_PFCld_1	gestWeek	-0.000598754	0.000122406	-4.89153	0.000137579		RH_SomMotA_5	total_gest$GVol	5.22395e-07	2.67127e-07	1.9556	0.0682071
RH_ContB_PFCld_2	(Intercept)	0.633884	0.00220656	287.273	8.8597e-33		RH_SomMotA_6	(Intercept)	-0.469655	0.507735	-0.925001	0.368707
RH_ContB_PFCld_2	gestWeek	-0.000518873	0.000112591	-4.60846	0.000250502		RH_SomMotA_6	gestWeek	-2.42259e-05	0.000754213	-0.0321208	0.974773
RH_ContB_PFCld_3	(Intercept)	0.66523	0.00196408	338.698	5.39282e-34		RH_SomMotA_6	total_gest$GVol	2.40991e-06	1.04909e-06	2.29714	0.0354443
RH_ContB_PFCld_3	gestWeek	-0.000775036	0.000100219	-7.73345	5.77177e-07		RH_SomMotA_7	(Intercept)	0.610834	0.393047	1.5541	0.139716
RH_ContB_PFCld_4	(Intercept)	0.679711	0.00293389	231.676	3.42828e-31		RH_SomMotA_7	gestWeek	-0.000967403	0.00058385	-1.65694	0.117008
RH_ContB_PFCld_4	gestWeek	-0.000850046	0.000149704	-5.67818	2.72203e-05		RH_SomMotA_7	total_gest$GVol	2.40098e-07	8.12122e-07	0.295643	0.771305
RH_ContB_PFClv_1	(Intercept)	0.74519	0.00253671	293.763	6.06061e-33		RH_SomMotA_8	(Intercept)	0.378915	0.332926	1.13814	0.27182
RH_ContB_PFClv_1	gestWeek	-0.00095291	0.000129437	-7.36194	1.11041e-06		RH_SomMotA_8	gestWeek	-0.000410942	0.000494544	-0.830951	0.41823
RH_ContB_PFClv_2	(Intercept)	0.692067	0.00386163	179.216	2.69085e-29		RH_SomMotA_8	total_gest$GVol	5.2135e-07	6.879e-07	0.757887	0.459537
RH_ContB_PFClv_2	gestWeek	-0.00051167	0.000197043	-2.59675	0.0188062		RH_SomMotA_9	(Intercept)	0.482442	0.186295	2.58966	0.019751
RH_ContB_PFClv_3	(Intercept)	0.671704	0.00278383	241.288	1.71801e-31		RH_SomMotA_9	gestWeek	-0.000630063	0.000276732	-2.2768	0.0368877
RH_ContB_PFClv_3	gestWeek	-0.000267442	0.000142047	-1.88277	0.0769607		RH_SomMotA_9	total_gest$GVol	1.67751e-07	3.84927e-07	0.4358	0.668804
RH_ContB_PFClv_4	(Intercept)	0.684379	0.00279257	245.072	1.31879e-31		RH_SomMotA_10	(Intercept)	-0.063667	0.248763	-0.255935	0.801263
RH_ContB_PFClv_4	gestWeek	-0.000713906	0.000142493	-5.01011	0.000107284		RH_SomMotA_10	gestWeek	-0.000209032	0.000369524	-0.56568	0.579459
RH_ContB_PFCmp_1	(Intercept)	0.70437	0.00206586	340.957	4.81666e-34		RH_SomMotA_10	total_gest$GVol	1.55165e-06	5.13999e-07	3.01878	0.00815368
RH_ContB_PFCmp_1	gestWeek	-0.000882959	0.000105412	-8.37624	1.94139e-07		RH_SomMotA_11	(Intercept)	0.648034	0.27103	2.39101	0.0294411
RH_ContC_pCun_1	(Intercept)	0.81629	0.00300143	271.967	2.24684e-32		RH_SomMotA_11	gestWeek	-0.000892698	0.0004026	-2.21733	0.0414284
RH_ContC_pCun_1	gestWeek	-0.00069588	0.00015315	-4.54376	0.000287561		RH_SomMotA_11	total_gest$GVol	1.11552e-07	5.60007e-07	0.199197	0.844618
RH_ContC_pCun_2	(Intercept)	0.689391	0.00308887	223.185	6.46599e-31		RH_SomMotA_12	(Intercept)	0.550073	0.330354	1.6651	0.115349
RH_ContC_pCun_2	gestWeek	-0.000815017	0.000157612	-5.17103	7.67352e-05		RH_SomMotA_12	gestWeek	-0.00109294	0.000490723	-2.22719	0.0406413
RH_ContC_pCun_3	(Intercept)	0.684687	0.00362969	188.635	1.12693e-29		RH_SomMotA_12	total_gest$GVol	2.57406e-07	6.82585e-07	0.377104	0.711051
RH_ContC_pCun_3	gestWeek	-0.00186994	0.000185208	-10.0964	1.3449e-08		RH_SomMotA_13	(Intercept)	-0.39811	0.244754	-1.62658	0.123358
RH_ContC_pCun_4	(Intercept)	0.755573	0.00418545	180.524	2.37819e-29		RH_SomMotA_13	gestWeek	-0.00039753	0.000363568	-1.09341	0.290402
RH_ContC_pCun_4	gestWeek	-0.00179641	0.000213566	-8.41147	1.83163e-07		RH_SomMotA_13	total_gest$GVol	2.0788e-06	5.05715e-07	4.11062	0.000818139
RH_ContC_pCun_5	(Intercept)	0.658516	0.00354406	185.808	1.45652e-29		RH_SomMotA_14	(Intercept)	0.98672	0.314217	3.14025	0.00632322
RH_ContC_pCun_5	gestWeek	-0.000999782	0.000180839	-5.52859	3.68332e-05		RH_SomMotA_14	gestWeek	-0.000419098	0.000466752	-0.897902	0.382551
RH_ContC_Cingp_1	(Intercept)	0.739246	0.0053666	137.749	2.35231e-27		RH_SomMotA_14	total_gest$GVol	-7.41219e-07	6.49242e-07	-1.14167	0.270391
RH_ContC_Cingp_1	gestWeek	-0.00129381	0.000273835	-4.72478	0.000195652		RH_SomMotA_15	(Intercept)	0.272709	0.253582	1.07543	0.298133
RH_ContC_Cingp_2	(Intercept)	0.611802	0.00415056	147.402	7.44453e-28		RH_SomMotA_15	gestWeek	-0.000527964	0.000376682	-1.40161	0.180131
RH_ContC_Cingp_2	gestWeek	-0.000169004	0.000211785	-0.797994	0.43588		RH_SomMotA_15	total_gest$GVol	6.82582e-07	5.23957e-07	1.30274	0.211101
RH_DefaultA_Temp_1	(Intercept)	0.743148	0.00238181	312.009	2.17615e-33		RH_SomMotA_16	(Intercept)	-0.00698115	0.303285	-0.0230184	0.98192
RH_DefaultA_Temp_1	gestWeek	8.37021e-05	0.000121534	0.688714	0.500295		RH_SomMotA_16	gestWeek	-0.000828475	0.000450514	-1.83895	0.0845554
RH_DefaultA_IPL_1	(Intercept)	0.666093	0.00191635	347.585	3.47235e-34		RH_SomMotA_16	total_gest$GVol	1.38034e-06	6.26655e-07	2.20272	0.0426214
RH_DefaultA_IPL_1	gestWeek	-0.000612804	9.77831e-05	-6.26697	8.51402e-06		RH_SomMotA_17	(Intercept)	0.69758	0.195428	3.5695	0.00255887
RH_DefaultA_IPL_2	(Intercept)	0.679638	0.00233972	290.478	7.33687e-33		RH_SomMotA_17	gestWeek	-0.000787064	0.000290297	-2.71123	0.0154131
RH_DefaultA_IPL_2	gestWeek	-0.000422705	0.000119386	-3.54066	0.00251246		RH_SomMotA_17	total_gest$GVol	-1.94274e-07	4.03797e-07	-0.481117	0.636947
RH_DefaultA_PFCd_1	(Intercept)	0.667645	0.00294482	226.719	4.95115e-31		RH_SomMotA_18	(Intercept)	-1.00952	0.643133	-1.56969	0.13605
RH_DefaultA_PFCd_1	gestWeek	-0.000594037	0.000150262	-3.95335	0.00102586		RH_SomMotA_18	gestWeek	-0.000346062	0.000955339	-0.36224	0.721913
RH_DefaultA_PFCd_2	(Intercept)	0.688497	0.00239084	287.972	8.50091e-33		RH_SomMotA_18	total_gest$GVol	3.63163e-06	1.32885e-06	2.7329	0.0147429
RH_DefaultA_PFCd_2	gestWeek	-0.0010431	0.000121995	-8.55038	1.45828e-07		RH_SomMotA_19	(Intercept)	-0.759557	0.658075	-1.15421	0.265363
RH_DefaultA_pCunPCC_1	(Intercept)	0.735988	0.00243758	301.934	3.80174e-33		RH_SomMotA_19	gestWeek	-0.000354637	0.000977535	-0.362787	0.721512
RH_DefaultA_pCunPCC_1	gestWeek	-0.00032794	0.000124379	-2.63661	0.0173155		RH_SomMotA_19	total_gest$GVol	3.02667e-06	1.35973e-06	2.22594	0.0407407
RH_DefaultA_pCunPCC_2	(Intercept)	0.761564	0.0021699	350.967	2.9454e-34		RH_SomMotA_20	(Intercept)	-0.809057	0.528314	-1.53139	0.145203
RH_DefaultA_pCunPCC_2	gestWeek	-0.0010633	0.000110721	-9.60345	2.79239e-08		RH_SomMotA_20	gestWeek	-0.000331128	0.000784782	-0.421937	0.678686
RH_DefaultA_pCunPCC_3	(Intercept)	0.774939	0.00195479	396.431	3.71469e-35		RH_SomMotA_20	total_gest$GVol	2.99994e-06	1.09161e-06	2.74817	0.0142876
RH_DefaultA_pCunPCC_3	gestWeek	-0.000794056	9.97447e-05	-7.96088	3.90159e-07		RH_SomMotB_Aud_1	(Intercept)	0.0292369	0.171399	0.170578	0.866694
RH_DefaultA_pCunPCC_4	(Intercept)	0.737528	0.0032488	227.015	4.84239e-31		RH_SomMotB_Aud_1	gestWeek	3.72539e-05	0.000254604	0.146321	0.885496
RH_DefaultA_pCunPCC_4	gestWeek	-0.00054311	0.000165773	-3.27624	0.00445269		RH_SomMotB_Aud_1	total_gest$GVol	1.35243e-06	3.54148e-07	3.81881	0.00151154
RH_DefaultA_pCunPCC_5	(Intercept)	0.741561	0.00508216	145.915	8.84453e-28		RH_SomMotB_Aud_2	(Intercept)	0.371496	0.152488	2.43624	0.026903
RH_DefaultA_pCunPCC_5	gestWeek	-0.00110931	0.000259321	-4.27773	0.000508795		RH_SomMotB_Aud_2	gestWeek	-0.000596689	0.000226512	-2.63425	0.0180393
RH_DefaultA_PFCm_1	(Intercept)	0.758018	0.00553538	136.941	2.59978e-27		RH_SomMotB_Aud_2	total_gest$GVol	6.53972e-07	3.15073e-07	2.07562	0.0544115
RH_DefaultA_PFCm_1	gestWeek	-0.00111145	0.000282447	-3.93506	0.00106736		RH_SomMotB_Ins_1	(Intercept)	-0.00977885	0.245572	-0.0398207	0.968729
RH_DefaultA_PFCm_2	(Intercept)	0.708477	0.00444547	159.371	1.97637e-28		RH_SomMotB_Ins_1	gestWeek	1.98425e-05	0.000364784	0.0543952	0.957294
RH_DefaultA_PFCm_2	gestWeek	-0.0011501	0.000226833	-5.07024	9.46266e-05		RH_SomMotB_Ins_1	total_gest$GVol	1.51556e-06	5.07406e-07	2.98688	0.00871463
RH_DefaultA_PFCm_3	(Intercept)	0.800936	0.00386376	207.295	2.26866e-30		RH_SomMotB_S2_1	(Intercept)	-0.657703	0.272757	-2.41131	0.0282749
RH_DefaultA_PFCm_3	gestWeek	-0.00125532	0.000197151	-6.36731	7.01657e-06		RH_SomMotB_S2_1	gestWeek	0.000469501	0.000405166	1.15879	0.263546
RH_DefaultA_PFCm_4	(Intercept)	0.707333	0.00313418	225.683	5.35167e-31		RH_SomMotB_S2_1	total_gest$GVol	3.00947e-06	5.63576e-07	5.33995	6.63761e-05
RH_DefaultA_PFCm_4	gestWeek	-0.00100959	0.000159924	-6.31291	7.7911e-06		RH_SomMotB_S2_2	(Intercept)	-0.171793	0.281469	-0.610345	0.550205
RH_DefaultA_PFCm_5	(Intercept)	0.666969	0.00175099	380.909	7.32451e-35		RH_SomMotB_S2_2	gestWeek	-0.000145526	0.000418108	-0.348058	0.732334
RH_DefaultA_PFCm_5	gestWeek	-0.000300803	8.93458e-05	-3.36673	0.00366213		RH_SomMotB_S2_2	total_gest$GVol	2.06094e-06	5.81578e-07	3.5437	0.00270226
RH_DefaultA_PFCm_6	(Intercept)	0.616893	0.00621729	99.2221	6.17686e-25		RH_SomMotB_Aud_3	(Intercept)	0.324422	0.139578	2.32431	0.0335983
RH_DefaultA_PFCm_6	gestWeek	-0.00102636	0.000317242	-3.23525	0.00486401		RH_SomMotB_Aud_3	gestWeek	-0.000447232	0.000207335	-2.15705	0.046556
RH_DefaultB_Temp_1	(Intercept)	0.761064	0.00387772	196.266	5.74439e-30		RH_SomMotB_Aud_3	total_gest$GVol	8.0435e-07	2.88399e-07	2.78902	0.0131354
RH_DefaultB_Temp_1	gestWeek	-0.000680748	0.000197864	-3.44049	0.00312175		RH_SomMotB_S2_3	(Intercept)	0.0358352	0.248814	0.144024	0.88728
RH_DefaultB_Temp_2	(Intercept)	0.751637	0.00357763	210.093	1.80632e-30		RH_SomMotB_S2_3	gestWeek	-0.000425809	0.0003696	-1.15208	0.266211
RH_DefaultB_Temp_2	gestWeek	-0.000960335	0.000182552	-5.26062	6.37552e-05		RH_SomMotB_S2_3	total_gest$GVol	1.66941e-06	5.14105e-07	3.24723	0.0050504
RH_DefaultB_AntTemp_1	(Intercept)	0.744446	0.00427026	174.333	4.30282e-29		RH_SomMotB_S2_4	(Intercept)	-0.802266	0.258869	-3.09911	0.00689267
RH_DefaultB_AntTemp_1	gestWeek	0.000158455	0.000217893	0.727216	0.47699		RH_SomMotB_S2_4	gestWeek	0.000458316	0.000384537	1.19186	0.250693
RH_DefaultB_PFCd_1	(Intercept)	0.706031	0.00248246	284.407	1.05057e-32		RH_SomMotB_S2_4	total_gest$GVol	3.24173e-06	5.34882e-07	6.06064	1.65206e-05
RH_DefaultB_PFCd_1	gestWeek	-0.000531261	0.00012667	-4.19406	0.00060938		RH_SomMotB_S2_5	(Intercept)	0.389128	0.209512	1.85731	0.0817715
RH_DefaultB_PFCd_2	(Intercept)	0.658007	0.00280964	234.196	2.85235e-31		RH_SomMotB_S2_5	gestWeek	-0.000537501	0.000311219	-1.72708	0.103404
RH_DefaultB_PFCd_2	gestWeek	-0.00011169	0.000143364	-0.779069	0.446649		RH_SomMotB_S2_5	total_gest$GVol	6.4522e-07	4.32899e-07	1.49047	0.155552
RH_DefaultB_PFCd_3	(Intercept)	0.718267	0.00167036	430.008	9.3265e-36		RH_SomMotB_S2_6	(Intercept)	0.339038	0.198199	1.71059	0.106472
RH_DefaultB_PFCd_3	gestWeek	-0.000628547	8.52312e-05	-7.3746	1.08559e-06		RH_SomMotB_S2_6	gestWeek	-0.000550871	0.000294414	-1.87108	0.0797369
RH_DefaultB_PFCd_4	(Intercept)	0.682312	0.00226932	300.669	4.08315e-33		RH_SomMotB_S2_6	total_gest$GVol	6.77624e-07	4.09523e-07	1.65467	0.117472
RH_DefaultB_PFCd_4	gestWeek	-0.000605141	0.000115794	-5.22603	6.84762e-05		RH_SomMotB_S2_7	(Intercept)	0.103226	0.155408	0.664225	0.516005
RH_DefaultB_PFCd_5	(Intercept)	0.681681	0.00437926	155.661	2.94865e-28		RH_SomMotB_S2_7	gestWeek	-0.000324794	0.000230851	-1.40694	0.178572
RH_DefaultB_PFCd_5	gestWeek	-0.00079148	0.000223455	-3.54201	0.00250509		RH_SomMotB_S2_7	total_gest$GVol	1.37385e-06	3.21108e-07	4.27847	0.000575946
RH_DefaultB_PFCv_1	(Intercept)	0.76759	0.00378519	202.788	3.29609e-30		RH_SomMotB_S2_8	(Intercept)	-0.459638	0.20335	-2.26033	0.0380969
RH_DefaultB_PFCv_1	gestWeek	-0.000673013	0.000193142	-3.48455	0.00283753		RH_SomMotB_S2_8	gestWeek	7.11705e-05	0.000302066	0.235612	0.816723
RH_DefaultB_PFCv_2	(Intercept)	0.698803	0.00176406	396.133	3.76245e-35		RH_SomMotB_S2_8	total_gest$GVol	2.39134e-06	4.20167e-07	5.69141	3.3401e-05
RH_DefaultB_PFCv_2	gestWeek	-0.000373446	9.00126e-05	-4.14882	0.000671926		RH_SomMotB_Cent_1	(Intercept)	0.389054	0.386813	1.00579	0.329485
RH_DefaultB_PFCv_3	(Intercept)	0.697531	0.0021164	329.583	8.57422e-34		RH_SomMotB_Cent_1	gestWeek	-0.000821151	0.00057459	-1.42911	0.172207
RH_DefaultB_PFCv_3	gestWeek	-0.000866492	0.000107991	-8.02373	3.50559e-07		RH_SomMotB_Cent_1	total_gest$GVol	7.33358e-07	7.99242e-07	0.917568	0.37247
RH_DefaultC_IPL_1	(Intercept)	0.675787	0.00170576	396.18	3.75483e-35		RH_SomMotB_Cent_2	(Intercept)	-0.677472	0.26019	-2.60376	0.0191937
RH_DefaultC_IPL_1	gestWeek	-0.000529192	8.70376e-05	-6.08005	1.22524e-05		RH_SomMotB_Cent_2	gestWeek	0.000629209	0.000386499	1.62797	0.12306
RH_DefaultC_IPL_2	(Intercept)	0.695503	0.00249665	278.575	1.49405e-32		RH_SomMotB_Cent_2	total_gest$GVol	2.76869e-06	5.37611e-07	5.14999	9.68315e-05
RH_DefaultC_IPL_2	gestWeek	-0.000371421	0.000127393	-2.91554	0.00963957		RH_SomMotB_Cent_3	(Intercept)	-0.536889	0.290253	-1.84973	0.0829106
RH_DefaultC_Rsp_1	(Intercept)	0.724481	0.00305562	237.098	2.31382e-31		RH_SomMotB_Cent_3	gestWeek	0.000420065	0.000431155	0.97428	0.344418
RH_DefaultC_Rsp_1	gestWeek	1.40648e-05	0.000155916	0.0902081	0.929176		RH_SomMotB_Cent_3	total_gest$GVol	2.56995e-06	5.99726e-07	4.2852	0.000567918
RH_DefaultC_Rsp_2	(Intercept)	0.780588	0.00217699	358.564	2.04671e-34		RH_DorsAttnA_TempOcc_1	(Intercept)	-0.0607369	0.190594	-0.318672	0.754097
RH_DefaultC_Rsp_2	gestWeek	-0.000703531	0.000111082	-6.33341	7.48923e-06		RH_DorsAttnA_TempOcc_1	gestWeek	0.000486769	0.000283117	1.71932	0.104838
RH_DefaultC_PHC_1	(Intercept)	0.741516	0.00269806	274.833	1.88017e-32		RH_DorsAttnA_TempOcc_1	total_gest$GVol	1.79903e-06	3.93809e-07	4.56828	0.00031574
RH_DefaultC_PHC_1	gestWeek	7.34092e-07	0.000137671	0.00533222	0.995808		RH_DorsAttnA_TempOcc_2	(Intercept)	-0.156695	0.142077	-1.10289	0.286387
RH_DefaultC_PHC_2	(Intercept)	0.754504	0.00385181	195.883	5.93819e-30		RH_DorsAttnA_TempOcc_2	gestWeek	0.000388881	0.000211048	1.84262	0.0839921
RH_DefaultC_PHC_2	gestWeek	-0.000568313	0.000196542	-2.89156	0.0101422		RH_DorsAttnA_TempOcc_2	total_gest$GVol	1.95065e-06	2.93562e-07	6.64477	5.63337e-06
RH_TempPar_1	(Intercept)	0.747168	0.00258938	288.551	8.2157e-33		RH_DorsAttnA_TempOcc_3	(Intercept)	0.202455	0.166785	1.21387	0.242413
RH_TempPar_1	gestWeek	-0.000629282	0.000132125	-4.76278	0.000180521		RH_DorsAttnA_TempOcc_3	gestWeek	-0.000234038	0.00024775	-0.944653	0.358884
RH_TempPar_2	(Intercept)	0.722342	0.00253736	284.682	1.03344e-32		RH_DorsAttnA_TempOcc_3	total_gest$GVol	1.15185e-06	3.44614e-07	3.34244	0.00413266
RH_TempPar_2	gestWeek	-0.000850598	0.000129471	-6.5698	4.76848e-06		RH_DorsAttnA_ParOcc_1	(Intercept)	0.158544	0.129713	1.22227	0.239307
RH_TempPar_3	(Intercept)	0.726338	0.00550484	131.945	4.88698e-27		RH_DorsAttnA_ParOcc_1	gestWeek	-6.66715e-05	0.000192681	-0.34602	0.733836
RH_TempPar_3	gestWeek	-0.000931427	0.000280889	-3.316	0.00408648		RH_DorsAttnA_ParOcc_1	total_gest$GVol	1.08857e-06	2.68015e-07	4.06161	0.000906738
RH_TempPar_4	(Intercept)	0.720076	0.00309728	232.487	3.23054e-31		RH_DorsAttnA_ParOcc_2	(Intercept)	0.0729126	0.168138	0.433649	0.670334
RH_TempPar_4	gestWeek	-0.00101741	0.000158041	-6.43764	6.13182e-06		RH_DorsAttnA_ParOcc_2	gestWeek	-3.06328e-05	0.000249759	-0.122649	0.903912
RH_TempPar_5	(Intercept)	0.802502	0.00445668	180.067	2.48266e-29		RH_DorsAttnA_ParOcc_2	total_gest$GVol	1.32598e-06	3.47409e-07	3.81676	0.00151809
RH_TempPar_5	gestWeek	-0.00128144	0.000227405	-5.63505	2.96918e-05		RH_DorsAttnA_ParOcc_3	(Intercept)	-0.218192	0.223164	-0.977722	0.342764
RH_TempPar_6	(Intercept)	0.716977	0.00310032	231.259	3.53479e-31		RH_DorsAttnA_ParOcc_3	gestWeek	0.000508018	0.000331498	1.53249	0.144934
RH_TempPar_6	gestWeek	-0.000575235	0.000158196	-3.63621	0.00204192		RH_DorsAttnA_ParOcc_3	total_gest$GVol	1.83682e-06	4.61106e-07	3.9835	0.00106846
RH_TempPar_7	(Intercept)	0.760463	0.00328852	231.248	3.5377e-31		RH_DorsAttnA_SPL_1	(Intercept)	-0.296166	0.226372	-1.30832	0.20925
RH_TempPar_7	gestWeek	-0.00130226	0.000167799	-7.76081	5.50417e-07		RH_DorsAttnA_SPL_1	gestWeek	0.000242951	0.000336263	0.722504	0.480413
RH_TempPar_8	(Intercept)	0.743429	0.00275317	270.027	2.5376e-32		RH_DorsAttnA_SPL_1	total_gest$GVol	1.95487e-06	4.67734e-07	4.17944	0.000708313
RH_TempPar_8	gestWeek	-0.000805244	0.000140483	-5.73198	2.44315e-05		RH_DorsAttnA_SPL_2	(Intercept)	0.288541	0.189943	1.51909	0.148251
RH_TempPar_9	(Intercept)	0.740128	0.00218409	338.872	5.34596e-34		RH_DorsAttnA_SPL_2	gestWeek	6.01533e-05	0.00028215	0.213196	0.833867
RH_TempPar_9	gestWeek	-0.000570712	0.000111445	-5.12102	8.51327e-05		RH_DorsAttnA_SPL_2	total_gest$GVol	4.54258e-07	3.92464e-07	1.15745	0.264075
RH_TempPar_10	(Intercept)	0.652594	0.00249346	261.723	4.31498e-32		RH_DorsAttnA_SPL_3	(Intercept)	-0.313796	0.323528	-0.969919	0.346521
RH_TempPar_10	gestWeek	-0.000405713	0.000127231	-3.1888	0.00537549		RH_DorsAttnA_SPL_3	gestWeek	0.00055373	0.000480583	1.1522	0.266163
							RH_DorsAttnA_SPL_3	total_gest$GVol	2.03795e-06	6.6848e-07	3.04863	0.00766065
							RH_DorsAttnA_SPL_4	(Intercept)	0.467666	0.191221	2.44569	0.0263997
							RH_DorsAttnA_SPL_4	gestWeek	-0.000643152	0.000284048	-2.26423	0.0378069
							RH_DorsAttnA_SPL_4	total_gest$GVol	3.91007e-07	3.95105e-07	0.98963	0.337086
							RH_DorsAttnA_SPL_5	(Intercept)	0.151174	0.267296	0.565569	0.579533
							RH_DorsAttnA_SPL_5	gestWeek	-0.000220061	0.000397054	-0.554234	0.587082
							RH_DorsAttnA_SPL_5	total_gest$GVol	8.16897e-07	5.52293e-07	1.4791	0.158531
							RH_DorsAttnA_SPL_6	(Intercept)	-0.0450777	0.160463	-0.280923	0.78237
							RH_DorsAttnA_SPL_6	gestWeek	0.000154303	0.000238359	0.647354	0.526582
							RH_DorsAttnA_SPL_6	total_gest$GVol	1.39421e-06	3.31552e-07	4.20511	0.000671289
							RH_DorsAttnA_SPL_7	(Intercept)	0.430389	0.194724	2.21025	0.0420025
							RH_DorsAttnA_SPL_7	gestWeek	-0.000560231	0.000289252	-1.93683	0.0706303
							RH_DorsAttnA_SPL_7	total_gest$GVol	3.12668e-07	4.02343e-07	0.777117	0.448428
							RH_DorsAttnA_SPL_8	(Intercept)	0.416041	0.265616	1.56633	0.136834
							RH_DorsAttnA_SPL_8	gestWeek	-0.00101632	0.000394558	-2.57584	0.0203125
							RH_DorsAttnA_SPL_8	total_gest$GVol	5.86494e-07	5.48821e-07	1.06864	0.301089
							RH_DorsAttnB_TempOcc_1	(Intercept)	0.0680999	0.167572	0.406392	0.689838
							RH_DorsAttnB_TempOcc_1	gestWeek	0.000423764	0.000248919	1.70242	0.108023
							RH_DorsAttnB_TempOcc_1	total_gest$GVol	1.27791e-06	3.46241e-07	3.69082	0.00198039
							RH_DorsAttnB_PostC_1	(Intercept)	-0.0478819	0.156254	-0.306437	0.763224
							RH_DorsAttnB_PostC_1	gestWeek	7.51434e-05	0.000232107	0.323745	0.750324
							RH_DorsAttnB_PostC_1	total_gest$GVol	1.52347e-06	3.22856e-07	4.71875	0.000231777
							RH_DorsAttnB_PostC_2	(Intercept)	0.228266	0.200878	1.13634	0.272549
							RH_DorsAttnB_PostC_2	gestWeek	-0.00013363	0.000298393	-0.447832	0.660278
							RH_DorsAttnB_PostC_2	total_gest$GVol	8.4467e-07	4.15058e-07	2.03506	0.0587601
							RH_DorsAttnB_PostC_3	(Intercept)	0.0428245	0.272898	0.156925	0.877267
							RH_DorsAttnB_PostC_3	gestWeek	-3.5407e-05	0.000405375	-0.0873438	0.931482
							RH_DorsAttnB_PostC_3	total_gest$GVol	1.29646e-06	5.63868e-07	2.29923	0.0352988
							RH_DorsAttnB_PostC_4	(Intercept)	0.165067	0.191642	0.86133	0.401781
							RH_DorsAttnB_PostC_4	gestWeek	-0.000573478	0.000284675	-2.0145	0.0610834
							RH_DorsAttnB_PostC_4	total_gest$GVol	1.07618e-06	3.95976e-07	2.71779	0.0152073
							RH_DorsAttnB_PostC_5	(Intercept)	0.170185	0.249438	0.682273	0.504825
							RH_DorsAttnB_PostC_5	gestWeek	-0.000880788	0.000370526	-2.37713	0.0302643
							RH_DorsAttnB_PostC_5	total_gest$GVol	1.07202e-06	5.15393e-07	2.08	0.05396
							RH_DorsAttnB_PostC_6	(Intercept)	0.59699	0.13519	4.41592	0.000432704
							RH_DorsAttnB_PostC_6	gestWeek	-0.00107341	0.000200818	-5.34517	6.56942e-05
							RH_DorsAttnB_PostC_6	total_gest$GVol	1.65864e-07	2.79334e-07	0.593786	0.560957
							RH_DorsAttnB_PostC_7	(Intercept)	0.836746	0.173939	4.81057	0.000192144
							RH_DorsAttnB_PostC_7	gestWeek	-0.00117743	0.000258377	-4.55701	0.000323163
							RH_DorsAttnB_PostC_7	total_gest$GVol	-4.47759e-07	3.59397e-07	-1.24586	0.230751
							RH_DorsAttnB_PostC_8	(Intercept)	0.554813	0.19152	2.8969	0.0105083
							RH_DorsAttnB_PostC_8	gestWeek	-0.00106623	0.000284492	-3.74785	0.0017557
							RH_DorsAttnB_PostC_8	total_gest$GVol	8.66465e-08	3.95722e-07	0.218958	0.829451
							RH_DorsAttnB_FEF_1	(Intercept)	0.514768	0.14563	3.53477	0.00275371
							RH_DorsAttnB_FEF_1	gestWeek	-0.000565923	0.000216325	-2.61608	0.0187191
							RH_DorsAttnB_FEF_1	total_gest$GVol	6.92246e-08	3.00904e-07	0.230056	0.820964
							RH_DorsAttnB_FEF_2	(Intercept)	-0.253522	0.329711	-0.768921	0.453142
							RH_DorsAttnB_FEF_2	gestWeek	-0.00127645	0.000489768	-2.60624	0.0190973
							RH_DorsAttnB_FEF_2	total_gest$GVol	2.06087e-06	6.81256e-07	3.0251	0.00804676
							RH_DorsAttnB_FEF_3	(Intercept)	-0.165573	0.501539	-0.330131	0.745584
							RH_DorsAttnB_FEF_3	gestWeek	-0.000105303	0.000745009	-0.141345	0.889362
							RH_DorsAttnB_FEF_3	total_gest$GVol	1.74917e-06	1.03629e-06	1.68792	0.11082
							RH_SalVentAttnA_ParOper_1	(Intercept)	-0.0394187	0.0709708	-0.555421	0.58629
							RH_SalVentAttnA_ParOper_1	gestWeek	-0.00014238	0.000105423	-1.35055	0.195633
							RH_SalVentAttnA_ParOper_1	total_gest$GVol	1.51271e-06	1.46642e-07	10.3157	1.77938e-08
							RH_SalVentAttnA_ParOper_2	(Intercept)	0.167674	0.152319	1.10081	0.287266
							RH_SalVentAttnA_ParOper_2	gestWeek	-0.000131773	0.000226261	-0.582395	0.568418
							RH_SalVentAttnA_ParOper_2	total_gest$GVol	1.17029e-06	3.14724e-07	3.71845	0.00186814
							RH_SalVentAttnA_ParOper_3	(Intercept)	0.257809	0.156196	1.65055	0.118321
							RH_SalVentAttnA_ParOper_3	gestWeek	-0.000230165	0.000232021	-0.991999	0.335964
							RH_SalVentAttnA_ParOper_3	total_gest$GVol	8.34327e-07	3.22736e-07	2.58516	0.0199321
							RH_SalVentAttnA_PrC_1	(Intercept)	0.157531	0.226273	0.696198	0.496295
							RH_SalVentAttnA_PrC_1	gestWeek	-0.000205222	0.000336116	-0.610569	0.55006
							RH_SalVentAttnA_PrC_1	total_gest$GVol	1.01727e-06	4.6753e-07	2.17585	0.0448971
							RH_SalVentAttnA_Ins_1	(Intercept)	0.105092	0.185559	0.566356	0.57901
							RH_SalVentAttnA_Ins_1	gestWeek	0.000183487	0.000275637	0.665681	0.515098
							RH_SalVentAttnA_Ins_1	total_gest$GVol	1.32181e-06	3.83405e-07	3.44755	0.00331068
							RH_SalVentAttnA_Ins_2	(Intercept)	1.04102	0.241085	4.31806	0.000530322
							RH_SalVentAttnA_Ins_2	gestWeek	-0.000860662	0.000358119	-2.40329	0.0287306
							RH_SalVentAttnA_Ins_2	total_gest$GVol	-5.13909e-07	4.98135e-07	-1.03167	0.317572
							RH_SalVentAttnA_Ins_3	(Intercept)	0.176209	0.346679	0.508276	0.618196
							RH_SalVentAttnA_Ins_3	gestWeek	-5.37433e-05	0.000514973	-0.104361	0.91818
							RH_SalVentAttnA_Ins_3	total_gest$GVol	1.16443e-06	7.16316e-07	1.62558	0.123571
							RH_SalVentAttnA_Ins_4	(Intercept)	-0.41449	0.174371	-2.37705	0.0302688
							RH_SalVentAttnA_Ins_4	gestWeek	0.000470459	0.000259019	1.81631	0.0881056
							RH_SalVentAttnA_Ins_4	total_gest$GVol	2.56788e-06	3.6029e-07	7.12725	2.39938e-06
							RH_SalVentAttnA_FrOper_1	(Intercept)	-0.737286	0.301486	-2.44551	0.0264089
							RH_SalVentAttnA_FrOper_1	gestWeek	0.000769148	0.000447841	1.71746	0.105185
							RH_SalVentAttnA_FrOper_1	total_gest$GVol	3.19296e-06	6.22936e-07	5.12566	0.000101662
							RH_SalVentAttnA_FrOper_2	(Intercept)	0.069955	0.219809	0.318254	0.754409
							RH_SalVentAttnA_FrOper_2	gestWeek	-0.000166655	0.000326514	-0.510407	0.616735
							RH_SalVentAttnA_FrOper_2	total_gest$GVol	1.37783e-06	4.54173e-07	3.03372	0.00790319
							RH_SalVentAttnA_FrOper_3	(Intercept)	0.613504	0.131545	4.66385	0.000259385
							RH_SalVentAttnA_FrOper_3	gestWeek	-0.00083153	0.000195403	-4.25547	0.000604254
							RH_SalVentAttnA_FrOper_3	total_gest$GVol	2.10395e-07	2.71801e-07	0.774078	0.450172
							RH_SalVentAttnA_FrMed_1	(Intercept)	0.423824	0.172471	2.45736	0.02579
							RH_SalVentAttnA_FrMed_1	gestWeek	-0.000790127	0.000256197	-3.08406	0.00711341
							RH_SalVentAttnA_FrMed_1	total_gest$GVol	6.96652e-07	3.56364e-07	1.95489	0.0682979
							RH_SalVentAttnA_ParMed_1	(Intercept)	0.342267	0.273191	1.25285	0.228261
							RH_SalVentAttnA_ParMed_1	gestWeek	-0.000920133	0.00040581	-2.2674	0.0375734
							RH_SalVentAttnA_ParMed_1	total_gest$GVol	6.97039e-07	5.64473e-07	1.23485	0.234714
							RH_SalVentAttnA_ParMed_2	(Intercept)	0.0714408	0.160636	0.444736	0.662468
							RH_SalVentAttnA_ParMed_2	gestWeek	-0.000590951	0.000238617	-2.47657	0.0248155
							RH_SalVentAttnA_ParMed_2	total_gest$GVol	1.32061e-06	3.3191e-07	3.97881	0.00107906
							RH_SalVentAttnA_FrMed_2	(Intercept)	0.987512	0.210986	4.68046	0.000250693
							RH_SalVentAttnA_FrMed_2	gestWeek	-0.00105486	0.000313409	-3.36577	0.00393424
							RH_SalVentAttnA_FrMed_2	total_gest$GVol	-7.05047e-07	4.35944e-07	-1.61729	0.125358
							RH_SalVentAttnA_ParMed_3	(Intercept)	0.454029	0.202772	2.23911	0.0397084
							RH_SalVentAttnA_ParMed_3	gestWeek	-0.000838036	0.000301207	-2.78226	0.0133197
							RH_SalVentAttnA_ParMed_3	total_gest$GVol	4.2041e-07	4.18972e-07	1.00343	0.330587
							RH_SalVentAttnA_ParMed_4	(Intercept)	-0.140107	0.179225	-0.78174	0.445782
							RH_SalVentAttnA_ParMed_4	gestWeek	-0.000137935	0.000266228	-0.518107	0.611474
							RH_SalVentAttnA_ParMed_4	total_gest$GVol	1.67795e-06	3.70318e-07	4.53111	0.000340904
							RH_SalVentAttnA_FrMed_3	(Intercept)	0.156785	0.237759	0.65943	0.518999
							RH_SalVentAttnA_FrMed_3	gestWeek	-0.000476896	0.000353178	-1.3503	0.195712
							RH_SalVentAttnA_FrMed_3	total_gest$GVol	1.18752e-06	4.91262e-07	2.41728	0.0279409
							RH_SalVentAttnA_FrMed_4	(Intercept)	0.374256	0.342168	1.09378	0.290246
							RH_SalVentAttnA_FrMed_4	gestWeek	-0.000580324	0.000508272	-1.14176	0.270355
							RH_SalVentAttnA_FrMed_4	total_gest$GVol	5.56999e-07	7.06995e-07	0.787839	0.442307
							RH_SalVentAttnB_IPL_1	(Intercept)	0.275996	0.137123	2.01276	0.0612841
							RH_SalVentAttnB_IPL_1	gestWeek	2.29822e-05	0.000203689	0.11283	0.911569
							RH_SalVentAttnB_IPL_1	total_gest$GVol	7.90424e-07	2.83326e-07	2.7898	0.0131144
							RH_SalVentAttnB_PFClv_1	(Intercept)	0.174078	0.147023	1.18403	0.253695
							RH_SalVentAttnB_PFClv_1	gestWeek	-2.39278e-05	0.000218394	-0.109563	0.914119
							RH_SalVentAttnB_PFClv_1	total_gest$GVol	1.07451e-06	3.03781e-07	3.53711	0.00274009
							RH_SalVentAttnB_PFCl_1	(Intercept)	-0.101763	0.122441	-0.83112	0.418136
							RH_SalVentAttnB_PFCl_1	gestWeek	0.000473008	0.000181879	2.60067	0.0193143
							RH_SalVentAttnB_PFCl_1	total_gest$GVol	1.67065e-06	2.5299e-07	6.60363	6.06754e-06
							RH_SalVentAttnB_PFCl_2	(Intercept)	0.127845	0.168745	0.757621	0.459691
							RH_SalVentAttnB_PFCl_2	gestWeek	0.000286398	0.000250662	1.14257	0.270028
							RH_SalVentAttnB_PFCl_2	total_gest$GVol	1.19929e-06	3.48665e-07	3.43966	0.00336625
							RH_SalVentAttnB_PFCl_3	(Intercept)	0.17263	0.14544	1.18695	0.252572
							RH_SalVentAttnB_PFCl_3	gestWeek	7.42691e-05	0.000216043	0.34377	0.735495
							RH_SalVentAttnB_PFCl_3	total_gest$GVol	1.10957e-06	3.00511e-07	3.69228	0.00197429
							RH_SalVentAttnB_Ins_1	(Intercept)	0.181145	0.148422	1.22047	0.239969
							RH_SalVentAttnB_Ins_1	gestWeek	5.88116e-05	0.000220473	0.266752	0.793068
							RH_SalVentAttnB_Ins_1	total_gest$GVol	1.31104e-06	3.06673e-07	4.27502	0.000580098
							RH_SalVentAttnB_Ins_2	(Intercept)	-0.0175778	0.128885	-0.136384	0.893219
							RH_SalVentAttnB_Ins_2	gestWeek	-9.77968e-05	0.000191451	-0.510818	0.616454
							RH_SalVentAttnB_Ins_2	total_gest$GVol	1.65898e-06	2.66305e-07	6.22965	1.20434e-05
							RH_SalVentAttnB_PFCmp_1	(Intercept)	0.273131	0.215323	1.26848	0.222774
							RH_SalVentAttnB_PFCmp_1	gestWeek	-0.000656344	0.00031985	-2.05204	0.056903
							RH_SalVentAttnB_PFCmp_1	total_gest$GVol	1.03285e-06	4.44904e-07	2.32152	0.0337835
							RH_SalVentAttnB_PFCmp_2	(Intercept)	0.184085	0.112101	1.64214	0.120067
							RH_SalVentAttnB_PFCmp_2	gestWeek	-0.000317533	0.00016652	-1.90688	0.0746563
							RH_SalVentAttnB_PFCmp_2	total_gest$GVol	1.15297e-06	2.31625e-07	4.97775	0.000136879
							RH_LimbicB_OFC_1	(Intercept)	-1.64403	1.03102	-1.59456	0.130371
							RH_LimbicB_OFC_1	gestWeek	0.00103975	0.00153153	0.678893	0.506908
							RH_LimbicB_OFC_1	total_gest$GVol	4.84574e-06	2.13032e-06	2.27465	0.0370436
							RH_LimbicB_OFC_2	(Intercept)	-0.0749242	0.262502	-0.285424	0.778981
							RH_LimbicB_OFC_2	gestWeek	0.000862818	0.000389932	2.21274	0.0417999
							RH_LimbicB_OFC_2	total_gest$GVol	1.79561e-06	5.42387e-07	3.31058	0.0044197
							RH_LimbicB_OFC_3	(Intercept)	-1.8123	1.2458	-1.45473	0.165082
							RH_LimbicB_OFC_3	gestWeek	0.00338456	0.00185057	1.82893	0.0861111
							RH_LimbicB_OFC_3	total_gest$GVol	5.2525e-06	2.5741e-06	2.04052	0.0581572
							RH_LimbicB_OFC_4	(Intercept)	0.0994525	0.359342	0.276763	0.785506
							RH_LimbicB_OFC_4	gestWeek	0.000426267	0.000533783	0.798577	0.43623
							RH_LimbicB_OFC_4	total_gest$GVol	1.30316e-06	7.4248e-07	1.75515	0.098359
							RH_LimbicB_OFC_5	(Intercept)	-1.39571	0.958035	-1.45685	0.164504
							RH_LimbicB_OFC_5	gestWeek	0.000957159	0.00142311	0.672582	0.510811
							RH_LimbicB_OFC_5	total_gest$GVol	4.27502e-06	1.97951e-06	2.15963	0.0463249
							RH_LimbicB_OFC_6	(Intercept)	0.355725	0.232611	1.52927	0.145727
							RH_LimbicB_OFC_6	gestWeek	0.000516198	0.000345531	1.49393	0.154654
							RH_LimbicB_OFC_6	total_gest$GVol	7.29875e-07	4.80626e-07	1.51859	0.148376
							RH_LimbicA_TempPole_1	(Intercept)	-1.9201	0.94799	-2.02545	0.0598364
							RH_LimbicA_TempPole_1	gestWeek	0.00311434	0.00140819	2.2116	0.0418928
							RH_LimbicA_TempPole_1	total_gest$GVol	5.78836e-06	1.95876e-06	2.95512	0.00931082
							RH_LimbicA_TempPole_2	(Intercept)	-0.414099	0.376521	-1.0998	0.287691
							RH_LimbicA_TempPole_2	gestWeek	0.00138383	0.000559302	2.4742	0.0249336
							RH_LimbicA_TempPole_2	total_gest$GVol	2.32816e-06	7.77976e-07	2.99259	0.0086116
							RH_LimbicA_TempPole_3	(Intercept)	0.0775532	0.281972	0.275039	0.786806
							RH_LimbicA_TempPole_3	gestWeek	0.00148508	0.000418854	3.54558	0.00269151
							RH_LimbicA_TempPole_3	total_gest$GVol	1.41066e-06	5.82616e-07	2.42126	0.0277199
							RH_LimbicA_TempPole_4	(Intercept)	-0.237874	0.374176	-0.635728	0.533942
							RH_LimbicA_TempPole_4	gestWeek	0.00180339	0.000555818	3.24457	0.0050787
							RH_LimbicA_TempPole_4	total_gest$GVol	2.00813e-06	7.7313e-07	2.5974	0.0194433
							RH_LimbicA_TempPole_5	(Intercept)	-0.332093	0.525275	-0.632227	0.536169
							RH_LimbicA_TempPole_5	gestWeek	0.00186812	0.000780267	2.39421	0.0292544
							RH_LimbicA_TempPole_5	total_gest$GVol	2.35453e-06	1.08533e-06	2.1694	0.0454595
							RH_LimbicA_TempPole_6	(Intercept)	0.139322	0.555127	0.250974	0.805029
							RH_LimbicA_TempPole_6	gestWeek	0.000572559	0.000824612	0.694337	0.49743
							RH_LimbicA_TempPole_6	total_gest$GVol	1.1122e-06	1.14702e-06	0.969649	0.346652
							RH_ContA_IPS_1	(Intercept)	0.201271	0.137576	1.46298	0.16284
							RH_ContA_IPS_1	gestWeek	-0.000119731	0.000204362	-0.585877	0.566132
							RH_ContA_IPS_1	total_gest$GVol	7.78589e-07	2.84263e-07	2.73897	0.0145604
							RH_ContA_IPS_2	(Intercept)	0.360223	0.184309	1.95445	0.0683535
							RH_ContA_IPS_2	gestWeek	-0.000374965	0.000273782	-1.36958	0.189736
							RH_ContA_IPS_2	total_gest$GVol	4.61886e-07	3.80824e-07	1.21286	0.242787
							RH_ContA_IPS_3	(Intercept)	-0.17303	0.160072	-1.08095	0.295744
							RH_ContA_IPS_3	gestWeek	0.00026812	0.000237778	1.12761	0.276113
							RH_ContA_IPS_3	total_gest$GVol	1.44119e-06	3.30744e-07	4.35741	0.000488628
							RH_ContA_IPS_4	(Intercept)	0.527114	0.219383	2.40272	0.0287633
							RH_ContA_IPS_4	gestWeek	-0.000960153	0.000325881	-2.94633	0.00948267
							RH_ContA_IPS_4	total_gest$GVol	2.11099e-07	4.53293e-07	0.465701	0.647706
							RH_ContA_PFCd_1	(Intercept)	1.05579	0.175663	6.0103	1.81653e-05
							RH_ContA_PFCd_1	gestWeek	-0.00139179	0.000260938	-5.3338	6.71872e-05
							RH_ContA_PFCd_1	total_gest$GVol	-8.86656e-07	3.62958e-07	-2.44286	0.0265494
							RH_ContA_PFCl_1	(Intercept)	0.0701394	0.132508	0.529321	0.60385
							RH_ContA_PFCl_1	gestWeek	2.08376e-05	0.000196834	0.105864	0.917006
							RH_ContA_PFCl_1	total_gest$GVol	1.1618e-06	2.73791e-07	4.24338	0.000619696
							RH_ContA_PFCl_2	(Intercept)	-0.797218	0.232116	-3.43456	0.00340268
							RH_ContA_PFCl_2	gestWeek	0.000952927	0.000344797	2.76374	0.0138375
							RH_ContA_PFCl_2	total_gest$GVol	3.05923e-06	4.79604e-07	6.37866	9.14362e-06
							RH_ContA_PFCl_3	(Intercept)	0.0923131	0.20149	0.458153	0.653004
							RH_ContA_PFCl_3	gestWeek	7.75631e-06	0.000299302	0.0259146	0.979646
							RH_ContA_PFCl_3	total_gest$GVol	1.14547e-06	4.16323e-07	2.75139	0.0141934
							RH_ContA_PFCl_4	(Intercept)	-0.440985	0.126985	-3.47272	0.0031393
							RH_ContA_PFCl_4	gestWeek	0.000223205	0.00018863	1.18329	0.253977
							RH_ContA_PFCl_4	total_gest$GVol	2.46287e-06	2.6238e-07	9.38665	6.57796e-08
							RH_ContA_PFCl_5	(Intercept)	-0.00499555	0.222509	-0.022451	0.982366
							RH_ContA_PFCl_5	gestWeek	-0.000369079	0.000330525	-1.11664	0.280636
							RH_ContA_PFCl_5	total_gest$GVol	1.56323e-06	4.59753e-07	3.40016	0.0036589
							RH_ContA_Cingm_1	(Intercept)	0.498668	0.22512	2.21512	0.0416067
							RH_ContA_Cingm_1	gestWeek	-0.00106838	0.000334403	-3.1949	0.00563785
							RH_ContA_Cingm_1	total_gest$GVol	3.53621e-07	4.65147e-07	0.760234	0.458172
							RH_ContB_Temp_1	(Intercept)	-0.015006	0.31059	-0.0483145	0.962064
							RH_ContB_Temp_1	gestWeek	0.000805518	0.000461365	1.74595	0.099989
							RH_ContB_Temp_1	total_gest$GVol	1.57347e-06	6.41748e-07	2.45185	0.0260762
							RH_ContB_Temp_2	(Intercept)	0.565912	0.171913	3.29185	0.00459751
							RH_ContB_Temp_2	gestWeek	-0.000293642	0.000255367	-1.14988	0.267091
							RH_ContB_Temp_2	total_gest$GVol	3.39684e-07	3.5521e-07	0.956291	0.353152
							RH_ContB_IPL_1	(Intercept)	0.124819	0.210368	0.593338	0.561249
							RH_ContB_IPL_1	gestWeek	-0.000319483	0.00031249	-1.02238	0.321811
							RH_ContB_IPL_1	total_gest$GVol	1.1727e-06	4.34666e-07	2.69792	0.0158393
							RH_ContB_IPL_2	(Intercept)	0.50529	0.191134	2.64364	0.0176973
							RH_ContB_IPL_2	gestWeek	-0.000124098	0.00028392	-0.437087	0.66789
							RH_ContB_IPL_2	total_gest$GVol	3.54158e-07	3.94926e-07	0.89677	0.383136
							RH_ContB_IPL_3	(Intercept)	0.564746	0.161427	3.49846	0.00297318
							RH_ContB_IPL_3	gestWeek	-0.000603303	0.000239791	-2.51595	0.022926
							RH_ContB_IPL_3	total_gest$GVol	1.31754e-07	3.33544e-07	0.395013	0.69805
							RH_ContB_IPL_4	(Intercept)	0.287458	0.154822	1.8567	0.0818621
							RH_ContB_IPL_4	gestWeek	-0.000323734	0.00022998	-1.40766	0.178363
							RH_ContB_IPL_4	total_gest$GVol	7.73741e-07	3.19896e-07	2.41872	0.0278604
							RH_ContB_PFCld_1	(Intercept)	0.196585	0.154273	1.27427	0.220765
							RH_ContB_PFCld_1	gestWeek	4.93362e-05	0.000229164	0.215288	0.832263
							RH_ContB_PFCld_1	total_gest$GVol	1.0002e-06	3.18762e-07	3.13776	0.00635629
							RH_ContB_PFCld_2	(Intercept)	0.277255	0.156771	1.76854	0.0960292
							RH_ContB_PFCld_2	gestWeek	-4.13689e-05	0.000232875	-0.177644	0.861232
							RH_ContB_PFCld_2	total_gest$GVol	7.36934e-07	3.23923e-07	2.27503	0.0370161
							RH_ContB_PFCld_3	(Intercept)	0.595254	0.159578	3.73017	0.00182249
							RH_ContB_PFCld_3	gestWeek	-0.000681343	0.000237045	-2.87432	0.0110122
							RH_ContB_PFCld_3	total_gest$GVol	1.44597e-07	3.29724e-07	0.43854	0.666858
							RH_ContB_PFCld_4	(Intercept)	0.666655	0.23978	2.78028	0.0133743
							RH_ContB_PFCld_4	gestWeek	-0.000832565	0.00035618	-2.33748	0.032736
							RH_ContB_PFCld_4	total_gest$GVol	2.69793e-08	4.95439e-07	0.0544553	0.957247
							RH_ContB_PFClv_1	(Intercept)	0.191641	0.154386	1.24131	0.232383
							RH_ContB_PFClv_1	gestWeek	-0.000211743	0.000229332	-0.923305	0.369564
							RH_ContB_PFClv_1	total_gest$GVol	1.14385e-06	3.18996e-07	3.58577	0.00247243
							RH_ContB_PFClv_2	(Intercept)	0.414778	0.307923	1.34702	0.196745
							RH_ContB_PFClv_2	gestWeek	-0.000140398	0.000457404	-0.306946	0.762843
							RH_ContB_PFClv_2	total_gest$GVol	5.72986e-07	6.36238e-07	0.900583	0.381166
							RH_ContB_PFClv_3	(Intercept)	0.397144	0.216935	1.8307	0.0858339
							RH_ContB_PFClv_3	gestWeek	0.000100177	0.000322245	0.310872	0.759912
							RH_ContB_PFClv_3	total_gest$GVol	5.67347e-07	4.48236e-07	1.26573	0.22373
							RH_ContB_PFClv_4	(Intercept)	0.171425	0.188814	0.907902	0.377402
							RH_ContB_PFClv_4	gestWeek	-2.70926e-05	0.000280474	-0.096596	0.924247
							RH_ContB_PFClv_4	total_gest$GVol	1.05996e-06	3.90132e-07	2.71693	0.0152341
							RH_ContB_PFCmp_1	(Intercept)	0.740259	0.168615	4.39023	0.000456412
							RH_ContB_PFCmp_1	gestWeek	-0.000931012	0.000250469	-3.71708	0.00187358
							RH_ContB_PFCmp_1	total_gest$GVol	-7.41597e-08	3.48397e-07	-0.21286	0.834125
							RH_ContC_pCun_1	(Intercept)	0.0116426	0.140395	0.0829272	0.934938
							RH_ContC_pCun_1	gestWeek	0.000381493	0.000208549	1.82927	0.0860576
							RH_ContC_pCun_1	total_gest$GVol	1.66271e-06	2.90087e-07	5.73178	3.08994e-05
							RH_ContC_pCun_2	(Intercept)	0.118996	0.208334	0.57118	0.575813
							RH_ContC_pCun_2	gestWeek	-5.12955e-05	0.00030947	-0.165753	0.870428
							RH_ContC_pCun_2	total_gest$GVol	1.17865e-06	4.30465e-07	2.7381	0.0145865
							RH_ContC_pCun_3	(Intercept)	0.30421	0.281009	1.08256	0.295049
							RH_ContC_pCun_3	gestWeek	-0.0013605	0.000417424	-3.25927	0.00492396
							RH_ContC_pCun_3	total_gest$GVol	7.86213e-07	5.80628e-07	1.35408	0.19453
							RH_ContC_pCun_4	(Intercept)	-0.162679	0.253622	-0.641423	0.53033
							RH_ContC_pCun_4	gestWeek	-0.000566924	0.000376742	-1.50481	0.151858
							RH_ContC_pCun_4	total_gest$GVol	1.89746e-06	5.2404e-07	3.62084	0.00229587
							RH_ContC_pCun_5	(Intercept)	0.232381	0.26937	0.862682	0.401058
							RH_ContC_pCun_5	gestWeek	-0.000429213	0.000400134	-1.07267	0.299331
							RH_ContC_pCun_5	total_gest$GVol	8.80561e-07	5.56578e-07	1.5821	0.133191
							RH_ContC_Cingp_1	(Intercept)	0.112991	0.409743	0.27576	0.786262
							RH_ContC_Cingp_1	gestWeek	-0.000455293	0.000608651	-0.748036	0.465292
							RH_ContC_Cingp_1	total_gest$GVol	1.29409e-06	8.4662e-07	1.52853	0.145908
							RH_ContC_Cingp_2	(Intercept)	0.489928	0.337875	1.45003	0.166371
							RH_ContC_Cingp_2	gestWeek	-5.82281e-06	0.000501896	-0.0116016	0.990887
							RH_ContC_Cingp_2	total_gest$GVol	2.51838e-07	6.98126e-07	0.360734	0.723017
							RH_DefaultA_Temp_1	(Intercept)	0.260299	0.152728	1.70434	0.107657
							RH_DefaultA_Temp_1	gestWeek	0.000730205	0.000226869	3.21862	0.0053636
							RH_DefaultA_Temp_1	total_gest$GVol	9.97751e-07	3.1557e-07	3.16175	0.00604434
							RH_DefaultA_IPL_1	(Intercept)	0.336042	0.133133	2.5241	0.0225524
							RH_DefaultA_IPL_1	gestWeek	-0.000170886	0.000197762	-0.8641	0.400302
							RH_DefaultA_IPL_1	total_gest$GVol	6.82013e-07	2.75083e-07	2.4793	0.0246798
							RH_DefaultA_IPL_2	(Intercept)	0.409976	0.178959	2.2909	0.0358816
							RH_DefaultA_IPL_2	gestWeek	-6.16449e-05	0.000265834	-0.231893	0.819561
							RH_DefaultA_IPL_2	total_gest$GVol	5.57226e-07	3.69769e-07	1.50696	0.15131
							RH_DefaultA_PFCd_1	(Intercept)	0.591715	0.239946	2.46604	0.0253453
							RH_DefaultA_PFCd_1	gestWeek	-0.000492371	0.000356426	-1.38141	0.186141
							RH_DefaultA_PFCd_1	total_gest$GVol	1.56902e-07	4.95781e-07	0.316474	0.755734
							RH_DefaultA_PFCd_2	(Intercept)	0.628248	0.194835	3.22452	0.00529746
							RH_DefaultA_PFCd_2	gestWeek	-0.000962431	0.000289416	-3.32542	0.00428359
							RH_DefaultA_PFCd_2	total_gest$GVol	1.24496e-07	4.02572e-07	0.309253	0.76112
							RH_DefaultA_pCunPCC_1	(Intercept)	0.821539	0.198084	4.14742	0.000757407
							RH_DefaultA_pCunPCC_1	gestWeek	-0.000442488	0.000294244	-1.50382	0.152111
							RH_DefaultA_pCunPCC_1	total_gest$GVol	-1.76783e-07	4.09286e-07	-0.43193	0.671557
							RH_DefaultA_pCunPCC_2	(Intercept)	0.614391	0.173499	3.54119	0.00271662
							RH_DefaultA_pCunPCC_2	gestWeek	-0.000866249	0.000257723	-3.36116	0.00397265
							RH_DefaultA_pCunPCC_2	total_gest$GVol	3.04117e-07	3.58486e-07	0.848336	0.408764
							RH_DefaultA_pCunPCC_3	(Intercept)	0.53752	0.148339	3.62359	0.0022826
							RH_DefaultA_pCunPCC_3	gestWeek	-0.000476167	0.00022035	-2.16096	0.0462066
							RH_DefaultA_pCunPCC_3	total_gest$GVol	4.90599e-07	3.06502e-07	1.60064	0.129014
							RH_DefaultA_pCunPCC_4	(Intercept)	0.782931	0.265299	2.95113	0.00938847
							RH_DefaultA_pCunPCC_4	gestWeek	-0.000603902	0.000394087	-1.53241	0.144955
							RH_DefaultA_pCunPCC_4	total_gest$GVol	-9.38201e-08	5.48166e-07	-0.171153	0.86625
							RH_DefaultA_pCunPCC_5	(Intercept)	-0.411862	0.298978	-1.37757	0.187301
							RH_DefaultA_pCunPCC_5	gestWeek	0.000435055	0.000444115	0.9796	0.341864
							RH_DefaultA_pCunPCC_5	total_gest$GVol	2.38342e-06	6.17754e-07	3.8582	0.00139106
							RH_DefaultA_PFCm_1	(Intercept)	-0.470869	0.332111	-1.4178	0.175429
							RH_DefaultA_PFCm_1	gestWeek	0.000533955	0.000493333	1.08234	0.295144
							RH_DefaultA_PFCm_1	total_gest$GVol	2.53936e-06	6.86215e-07	3.70052	0.00194023
							RH_DefaultA_PFCm_2	(Intercept)	-0.266205	0.269517	-0.987713	0.337996
							RH_DefaultA_PFCm_2	gestWeek	0.000154938	0.000400353	0.387003	0.703853
							RH_DefaultA_PFCm_2	total_gest$GVol	2.01407e-06	5.56882e-07	3.61669	0.00231608
							RH_DefaultA_PFCm_3	(Intercept)	-0.198451	0.193131	-1.02755	0.319448
							RH_DefaultA_PFCm_3	gestWeek	8.27933e-05	0.000286886	0.288593	0.776598
							RH_DefaultA_PFCm_3	total_gest$GVol	2.06512e-06	3.99051e-07	5.17507	9.20979e-05
							RH_DefaultA_PFCm_4	(Intercept)	-0.0760857	0.165105	-0.460833	0.65112
							RH_DefaultA_PFCm_4	gestWeek	3.93612e-05	0.000245254	0.160492	0.874503
							RH_DefaultA_PFCm_4	total_gest$GVol	1.61885e-06	3.41143e-07	4.74536	0.000219496
							RH_DefaultA_PFCm_5	(Intercept)	0.498023	0.136742	3.64205	0.00219528
							RH_DefaultA_PFCm_5	gestWeek	-7.45947e-05	0.000203124	-0.367238	0.718254
							RH_DefaultA_PFCm_5	total_gest$GVol	3.49108e-07	2.8254e-07	1.23561	0.234441
							RH_DefaultA_PFCm_6	(Intercept)	-1.08352	0.278383	-3.89218	0.00129493
							RH_DefaultA_PFCm_6	gestWeek	0.00125038	0.000413523	3.02373	0.00806971
							RH_DefaultA_PFCm_6	total_gest$GVol	3.51371e-06	5.75201e-07	6.10865	1.50958e-05
							RH_DefaultB_Temp_1	(Intercept)	-0.15428	0.219273	-0.703597	0.491797
							RH_DefaultB_Temp_1	gestWeek	0.000544839	0.000325718	1.67273	0.113817
							RH_DefaultB_Temp_1	total_gest$GVol	1.89145e-06	4.53067e-07	4.17478	0.000715251
							RH_DefaultB_Temp_2	(Intercept)	0.0163409	0.227403	0.0718587	0.943605
							RH_DefaultB_Temp_2	gestWeek	2.41801e-05	0.000337795	0.0715821	0.943822
							RH_DefaultB_Temp_2	total_gest$GVol	1.51941e-06	4.69865e-07	3.23371	0.00519609
							RH_DefaultB_AntTemp_1	(Intercept)	-0.148339	0.268324	-0.552835	0.588018
							RH_DefaultB_AntTemp_1	gestWeek	0.00135384	0.000398581	3.39664	0.0036862
							RH_DefaultB_AntTemp_1	total_gest$GVol	1.84484e-06	5.54418e-07	3.32753	0.00426463
							RH_DefaultB_PFCd_1	(Intercept)	0.327941	0.17954	1.82657	0.0864813
							RH_DefaultB_PFCd_1	gestWeek	-2.50231e-05	0.000266696	-0.093826	0.926412
							RH_DefaultB_PFCd_1	total_gest$GVol	7.81279e-07	3.70969e-07	2.10605	0.0513434
							RH_DefaultB_PFCd_2	(Intercept)	0.582499	0.228869	2.54512	0.0216154
							RH_DefaultB_PFCd_2	gestWeek	-1.05904e-05	0.000339973	-0.0311508	0.975535
							RH_DefaultB_PFCd_2	total_gest$GVol	1.56028e-07	4.72894e-07	0.329943	0.745724
							RH_DefaultB_PFCd_3	(Intercept)	0.416579	0.113799	3.66066	0.00211066
							RH_DefaultB_PFCd_3	gestWeek	-0.000224606	0.000169042	-1.32869	0.202589
							RH_DefaultB_PFCd_3	total_gest$GVol	6.23404e-07	2.35134e-07	2.65127	0.017424
							RH_DefaultB_PFCd_4	(Intercept)	0.738468	0.184951	3.99278	0.00104781
							RH_DefaultB_PFCd_4	gestWeek	-0.000680332	0.000274735	-2.47632	0.0248278
							RH_DefaultB_PFCd_4	total_gest$GVol	-1.16042e-07	3.8215e-07	-0.303655	0.765304
							RH_DefaultB_PFCd_5	(Intercept)	0.765282	0.357329	2.14167	0.0479542
							RH_DefaultB_PFCd_5	gestWeek	-0.000903416	0.000530793	-1.70201	0.108099
							RH_DefaultB_PFCd_5	total_gest$GVol	-1.72751e-07	7.38321e-07	-0.233978	0.817969
							RH_DefaultB_PFCv_1	(Intercept)	-0.0384119	0.234753	-0.163626	0.872074
							RH_DefaultB_PFCv_1	gestWeek	0.000406172	0.000348714	1.16477	0.261185
							RH_DefaultB_PFCv_1	total_gest$GVol	1.66551e-06	4.85053e-07	3.43367	0.0034091
							RH_DefaultB_PFCv_2	(Intercept)	0.384724	0.120927	3.18147	0.00579918
							RH_DefaultB_PFCv_2	gestWeek	4.70859e-05	0.00017963	0.262128	0.796568
							RH_DefaultB_PFCv_2	total_gest$GVol	6.49009e-07	2.49861e-07	2.59748	0.0194401
							RH_DefaultB_PFCv_3	(Intercept)	0.465762	0.16299	2.85761	0.0114001
							RH_DefaultB_PFCv_3	gestWeek	-0.000556168	0.000242114	-2.29714	0.0354444
							RH_DefaultB_PFCv_3	total_gest$GVol	4.78924e-07	3.36774e-07	1.42209	0.174202
							RH_DefaultC_IPL_1	(Intercept)	0.329397	0.10926	3.0148	0.00822158
							RH_DefaultC_IPL_1	gestWeek	-6.53976e-05	0.0001623	-0.402944	0.692323
							RH_DefaultC_IPL_1	total_gest$GVol	7.15776e-07	2.25755e-07	3.17059	0.00593316
							RH_DefaultC_IPL_2	(Intercept)	0.196714	0.161525	1.21786	0.240933
							RH_DefaultC_IPL_2	gestWeek	0.000296426	0.000239936	1.23544	0.234502
							RH_DefaultC_IPL_2	total_gest$GVol	1.03069e-06	3.33746e-07	3.08825	0.00705128
							RH_DefaultC_Rsp_1	(Intercept)	0.350336	0.231572	1.51286	0.149816
							RH_DefaultC_Rsp_1	gestWeek	0.000515021	0.000343988	1.49721	0.153806
							RH_DefaultC_Rsp_1	total_gest$GVol	7.73128e-07	4.7848e-07	1.6158	0.125681
							RH_DefaultC_Rsp_2	(Intercept)	0.203659	0.104188	1.95473	0.0683179
							RH_DefaultC_Rsp_2	gestWeek	6.89408e-05	0.000154765	0.445453	0.66196
							RH_DefaultC_Rsp_2	total_gest$GVol	1.19216e-06	2.15275e-07	5.53784	4.50023e-05
							RH_DefaultC_PHC_1	(Intercept)	0.272807	0.186814	1.46031	0.163561
							RH_DefaultC_PHC_1	gestWeek	0.000628307	0.000277502	2.26415	0.0378127
							RH_DefaultC_PHC_1	total_gest$GVol	9.68536e-07	3.85999e-07	2.50917	0.0232413
							RH_DefaultC_PHC_2	(Intercept)	-0.352074	0.150242	-2.34338	0.0323569
							RH_DefaultC_PHC_2	gestWeek	0.000913324	0.000223177	4.09238	0.000850025
							RH_DefaultC_PHC_2	total_gest$GVol	2.28662e-06	3.10434e-07	7.36588	1.59156e-06
							RH_TempPar_1	(Intercept)	0.229336	0.167424	1.36979	0.18967
							RH_TempPar_1	gestWeek	6.40616e-05	0.0002487	0.257586	0.80001
							RH_TempPar_1	total_gest$GVol	1.07004e-06	3.45936e-07	3.09318	0.00697887
							RH_TempPar_2	(Intercept)	0.0605249	0.125028	0.484092	0.63488
							RH_TempPar_2	gestWeek	3.55328e-05	0.000185722	0.191323	0.85068
							RH_TempPar_2	total_gest$GVol	1.36757e-06	2.58335e-07	5.29379	7.27259e-05
							RH_TempPar_3	(Intercept)	-0.372875	0.356254	-1.04666	0.310813
							RH_TempPar_3	gestWeek	0.00054035	0.000529196	1.02108	0.322409
							RH_TempPar_3	total_gest$GVol	2.2714e-06	7.36099e-07	3.08572	0.00708866
							RH_TempPar_4	(Intercept)	-0.0809446	0.154854	-0.522715	0.608335
							RH_TempPar_4	gestWeek	5.51055e-05	0.000230027	0.239561	0.813713
							RH_TempPar_4	total_gest$GVol	1.65522e-06	3.19963e-07	5.17316	9.24504e-05
							RH_TempPar_5	(Intercept)	-0.324096	0.23098	-1.40313	0.179685
							RH_TempPar_5	gestWeek	0.000227003	0.000343108	0.661606	0.517639
							RH_TempPar_5	total_gest$GVol	2.32799e-06	4.77256e-07	4.87786	0.000167564
							RH_TempPar_6	(Intercept)	-0.0811474	0.15619	-0.519543	0.610495
							RH_TempPar_6	gestWeek	0.000493402	0.000232012	2.12662	0.0493601
							RH_TempPar_6	total_gest$GVol	1.64923e-06	3.22723e-07	5.11036	0.000104826
							RH_TempPar_7	(Intercept)	-0.130224	0.15052	-0.86516	0.399737
							RH_TempPar_7	gestWeek	-0.000109686	0.00022359	-0.490568	0.630392
							RH_TempPar_7	total_gest$GVol	1.8405e-06	3.11008e-07	5.91786	2.16428e-05
							RH_TempPar_8	(Intercept)	0.0248038	0.13549	0.183068	0.857045
							RH_TempPar_8	gestWeek	0.00015695	0.000201263	0.779825	0.446877
							RH_TempPar_8	total_gest$GVol	1.48496e-06	2.79952e-07	5.30434	7.12214e-05
							RH_TempPar_9	(Intercept)	0.281335	0.136787	2.05674	0.056398
							RH_TempPar_9	gestWeek	4.35819e-05	0.00020319	0.214489	0.832876
							RH_TempPar_9	total_gest$GVol	9.48043e-07	2.82632e-07	3.35434	0.00403028
							RH_TempPar_10	(Intercept)	0.225379	0.173571	1.29848	0.212527
							RH_TempPar_10	gestWeek	0.000166301	0.00025783	0.645002	0.528067
							RH_TempPar_10	total_gest$GVol	8.82793e-07	3.58636e-07	2.46153	0.0255755

## Sheet: ANTS_Schaefer_CT
ROI (Cortical Thickness) ~ gestWeek							ROI (Cortical Thickness) ~ gestWeek + ThicknessSum
response	term	estimate	std.error	statistic	p.value (uncorr)		response	term	estimate	std.error	statistic	p.value (uncorr)
LH_VisCent_ExStr_1	(Intercept)	3.56075	0.0595473	59.797	3.30374e-21		LH_VisCent_ExStr_1	(Intercept)	-0.15341	0.990195	-0.154929	0.878815
LH_VisCent_ExStr_1	gestWeek	-0.00713805	0.00303845	-2.34924	0.0311573		LH_VisCent_ExStr_1	gestWeek	0.00570232	0.00411207	1.38673	0.184544
LH_VisCent_ExStr_2	(Intercept)	2.54456	0.0384568	66.1667	5.9528e-22		LH_VisCent_ExStr_1	total_gest$ThicknessSum	2.16115e-06	5.75573e-07	3.75478	0.00173023
LH_VisCent_ExStr_2	gestWeek	-0.0040298	0.00196229	-2.05362	0.0557263		LH_VisCent_ExStr_2	(Intercept)	-0.46178	0.45083	-1.02429	0.320937
LH_VisCent_ExStr_3	(Intercept)	2.38678	0.0461427	51.726	3.83662e-20		LH_VisCent_ExStr_2	gestWeek	0.00636354	0.0018722	3.39896	0.0036682
LH_VisCent_ExStr_3	gestWeek	-0.00804368	0.00235447	-3.41635	0.0032893		LH_VisCent_ExStr_2	total_gest$ThicknessSum	1.74929e-06	2.62055e-07	6.67528	5.33236e-06
LH_VisCent_ExStr_4	(Intercept)	1.83852	0.049784	36.93	1.12297e-17		LH_VisCent_ExStr_3	(Intercept)	-1.49815	0.402845	-3.71893	0.00186625
LH_VisCent_ExStr_4	gestWeek	-0.00798618	0.00254027	-3.14383	0.00592087		LH_VisCent_ExStr_3	gestWeek	0.00538705	0.00167293	3.22013	0.00534656
LH_VisCent_ExStr_5	(Intercept)	2.60219	0.0791264	32.8865	7.85788e-17		LH_VisCent_ExStr_3	total_gest$ThicknessSum	2.26051e-06	2.34162e-07	9.6536	4.47588e-08
LH_VisCent_ExStr_5	gestWeek	-0.0203137	0.00403749	-5.03128	0.000102641		LH_VisCent_ExStr_4	(Intercept)	-1.81071	0.674677	-2.68381	0.0163034
LH_VisCent_ExStr_6	(Intercept)	2.83353	0.0332986	85.0945	8.36798e-24		LH_VisCent_ExStr_4	gestWeek	0.00462971	0.00280179	1.65241	0.117936
LH_VisCent_ExStr_6	gestWeek	-0.00841464	0.00169909	-4.95244	0.000121057		LH_VisCent_ExStr_4	total_gest$ThicknessSum	2.12336e-06	3.92171e-07	5.41439	5.73153e-05
LH_VisCent_Striate_1	(Intercept)	2.203	0.078778	27.9646	1.1792e-15		LH_VisCent_ExStr_5	(Intercept)	-3.81508	0.823186	-4.63453	0.000275482
LH_VisCent_Striate_1	gestWeek	-0.0133457	0.00401971	-3.32006	0.00405081		LH_VisCent_ExStr_5	gestWeek	0.00187166	0.00341852	0.547507	0.591587
LH_VisCent_ExStr_7	(Intercept)	2.20773	0.0377463	58.4886	4.80401e-21		LH_VisCent_ExStr_5	total_gest$ThicknessSum	3.734e-06	4.78495e-07	7.80363	7.64384e-07
LH_VisCent_ExStr_7	gestWeek	-0.00563979	0.00192603	-2.92819	0.00938436		LH_VisCent_ExStr_6	(Intercept)	0.428271	0.463074	0.924844	0.368786
LH_VisCent_ExStr_8	(Intercept)	2.15327	0.0575479	37.417	9.01065e-18		LH_VisCent_ExStr_6	gestWeek	-9.93265e-05	0.00192305	-0.0516507	0.959446
LH_VisCent_ExStr_8	gestWeek	-0.01148	0.00293643	-3.90951	0.00112817		LH_VisCent_ExStr_6	total_gest$ThicknessSum	1.39954e-06	2.69172e-07	5.19943	8.77294e-05
LH_VisCent_ExStr_9	(Intercept)	2.12934	0.0320295	66.4806	5.49427e-22		LH_VisCent_Striate_1	(Intercept)	-3.52792	1.08222	-3.25988	0.00491767
LH_VisCent_ExStr_9	gestWeek	-0.00362138	0.00163433	-2.21582	0.0406385		LH_VisCent_Striate_1	gestWeek	0.00646691	0.00449425	1.43893	0.169445
LH_VisCent_ExStr_10	(Intercept)	1.89696	0.0840236	22.5765	4.09478e-14		LH_VisCent_Striate_1	total_gest$ThicknessSum	3.33463e-06	6.29066e-07	5.30092	7.17055e-05
LH_VisCent_ExStr_10	gestWeek	-0.00545286	0.00428737	-1.27184	0.220553		LH_VisCent_ExStr_7	(Intercept)	0.0946427	0.679323	0.139319	0.890937
LH_VisCent_ExStr_11	(Intercept)	1.53566	0.0195684	78.4765	3.30317e-23		LH_VisCent_ExStr_7	gestWeek	0.00166543	0.00282108	0.590353	0.5632
LH_VisCent_ExStr_11	gestWeek	-0.00423808	0.000998492	-4.24448	0.000546581		LH_VisCent_ExStr_7	total_gest$ThicknessSum	1.22953e-06	3.94871e-07	3.11376	0.00668439
LH_VisPeri_ExStrInf_1	(Intercept)	4.06016	0.0438875	92.5129	2.02661e-24		LH_VisCent_ExStr_8	(Intercept)	-2.08169	0.77423	-2.68872	0.0161405
LH_VisPeri_ExStrInf_1	gestWeek	-0.00370904	0.00223939	-1.65627	0.116008		LH_VisCent_ExStr_8	gestWeek	0.00316083	0.00321521	0.983087	0.340198
LH_VisPeri_ExStrInf_2	(Intercept)	2.8961	0.045788	63.2502	1.27723e-21		LH_VisCent_ExStr_8	total_gest$ThicknessSum	2.46418e-06	4.50038e-07	5.47549	5.08366e-05
LH_VisPeri_ExStrInf_2	gestWeek	-0.000499639	0.00233637	-0.213853	0.833206		LH_VisCent_ExStr_9	(Intercept)	0.686367	0.635002	1.08089	0.29577
LH_VisPeri_ExStrInf_3	(Intercept)	2.51146	0.0483172	51.9785	3.53357e-20		LH_VisCent_ExStr_9	gestWeek	0.00136717	0.00263703	0.518452	0.611238
LH_VisPeri_ExStrInf_3	gestWeek	0.00343267	0.00246543	1.39232	0.181771		LH_VisCent_ExStr_9	total_gest$ThicknessSum	8.39617e-07	3.69109e-07	2.27471	0.0370389
LH_VisPeri_ExStrInf_4	(Intercept)	3.02314	0.0634322	47.6593	1.52952e-19		LH_VisCent_ExStr_10	(Intercept)	-3.57867	1.33962	-2.6714	0.0167223
LH_VisPeri_ExStrInf_4	gestWeek	0.00222726	0.00323668	0.688131	0.500653		LH_VisCent_ExStr_10	gestWeek	0.0134772	0.00556317	2.42257	0.0276476
LH_VisPeri_ExStrInf_5	(Intercept)	2.6342	0.0379178	69.4712	2.60716e-22		LH_VisCent_ExStr_10	total_gest$ThicknessSum	3.18609e-06	7.78685e-07	4.09162	0.000851385
LH_VisPeri_ExStrInf_5	gestWeek	0.00260346	0.00193479	1.34561	0.196103		LH_VisCent_ExStr_11	(Intercept)	0.34845	0.333032	1.0463	0.310974
LH_VisPeri_StriCal_1	(Intercept)	1.68008	0.0612813	27.4158	1.64024e-15		LH_VisCent_ExStr_11	gestWeek	-0.000133742	0.00138301	-0.0967034	0.924163
LH_VisPeri_StriCal_1	gestWeek	0.000440263	0.00312693	0.140798	0.889685		LH_VisCent_ExStr_11	total_gest$ThicknessSum	6.90797e-07	1.93582e-07	3.5685	0.00256432
LH_VisPeri_StriCal_2	(Intercept)	1.84713	0.0475769	38.824	4.84416e-18		LH_VisPeri_ExStrInf_1	(Intercept)	1.13477	0.682592	1.66245	0.115886
LH_VisPeri_StriCal_2	gestWeek	0.00628281	0.00242765	2.58802	0.0191483		LH_VisPeri_ExStrInf_1	gestWeek	0.00640442	0.00283466	2.25933	0.0381714
LH_VisPeri_ExStrSup_1	(Intercept)	2.29599	0.0294863	77.8663	3.77064e-23		LH_VisPeri_ExStrInf_1	total_gest$ThicknessSum	1.70218e-06	3.96772e-07	4.29009	0.000562159
LH_VisPeri_ExStrSup_1	gestWeek	-0.00230743	0.00150456	-1.53362	0.143522		LH_VisPeri_ExStrInf_2	(Intercept)	-0.42188	0.633305	-0.666157	0.514802
LH_VisPeri_ExStrSup_2	(Intercept)	2.11792	0.039285	53.9118	1.90604e-20		LH_VisPeri_ExStrInf_2	gestWeek	0.0109711	0.00262998	4.17154	0.000720114
LH_VisPeri_ExStrSup_2	gestWeek	-0.00394017	0.00200455	-1.96562	0.0658955		LH_VisPeri_ExStrInf_2	total_gest$ThicknessSum	1.93062e-06	3.68122e-07	5.24451	8.01998e-05
LH_VisPeri_ExStrSup_3	(Intercept)	1.60658	0.0258061	62.2558	1.67028e-21		LH_VisPeri_ExStrInf_3	(Intercept)	-0.421615	0.82193	-0.512957	0.614991
LH_VisPeri_ExStrSup_3	gestWeek	-0.00166103	0.00131678	-1.26144	0.224187		LH_VisPeri_ExStrInf_3	gestWeek	0.0135727	0.0034133	3.97641	0.0010845
LH_VisPeri_ExStrSup_4	(Intercept)	1.8505	0.0298867	61.9171	1.83185e-21		LH_VisPeri_ExStrInf_3	total_gest$ThicknessSum	1.70666e-06	4.77765e-07	3.57217	0.00254453
LH_VisPeri_ExStrSup_4	gestWeek	-0.0085599	0.00152499	-5.61307	3.1039e-05		LH_VisPeri_ExStrInf_4	(Intercept)	-0.499612	1.14707	-0.435557	0.668977
LH_VisPeri_ExStrSup_5	(Intercept)	1.66465	0.0354191	46.9987	1.9359e-19		LH_VisPeri_ExStrInf_4	gestWeek	0.0144059	0.00476352	3.02421	0.00806161
LH_VisPeri_ExStrSup_5	gestWeek	-0.0103368	0.00180729	-5.7195	2.5051e-05		LH_VisPeri_ExStrInf_4	total_gest$ThicknessSum	2.04977e-06	6.66757e-07	3.07424	0.00726111
LH_SomMotA_1	(Intercept)	2.06344	0.0195348	105.629	2.13547e-25		LH_VisPeri_ExStrInf_5	(Intercept)	0.429715	0.66597	0.645247	0.527912
LH_SomMotA_1	gestWeek	-0.00590886	0.000996776	-5.92797	1.65323e-05		LH_VisPeri_ExStrInf_5	gestWeek	0.0102247	0.00276563	3.69705	0.00195452
LH_SomMotA_2	(Intercept)	1.93378	0.0313269	61.7292	1.92859e-21		LH_VisPeri_ExStrInf_5	total_gest$ThicknessSum	1.28272e-06	3.8711e-07	3.31357	0.00439193
LH_SomMotA_2	gestWeek	-0.00678714	0.00159848	-4.246	0.000544798		LH_VisPeri_StriCal_1	(Intercept)	-2.26041	0.990438	-2.28224	0.0364966
LH_SomMotA_3	(Intercept)	1.83154	0.0630211	29.0624	6.20617e-16		LH_VisPeri_StriCal_1	gestWeek	0.0140631	0.00411308	3.41911	0.00351546
LH_SomMotA_3	gestWeek	-0.015032	0.0032157	-4.67456	0.000217651		LH_VisPeri_StriCal_1	total_gest$ThicknessSum	2.29284e-06	5.75714e-07	3.9826	0.00107048
LH_SomMotA_4	(Intercept)	1.75079	0.0451771	38.7538	4.99384e-18		LH_VisPeri_StriCal_2	(Intercept)	1.29183	1.07616	1.20041	0.24745
LH_SomMotA_4	gestWeek	-0.011558	0.0023052	-5.01389	0.00010644		LH_VisPeri_StriCal_2	gestWeek	0.00820254	0.00446905	1.83541	0.0851024
LH_SomMotA_5	(Intercept)	1.19465	0.0405771	29.4416	4.99907e-16		LH_VisPeri_StriCal_2	total_gest$ThicknessSum	3.23106e-07	6.25539e-07	0.516524	0.612554
LH_SomMotA_5	gestWeek	-0.0105767	0.00207048	-5.10834	8.74073e-05		LH_VisPeri_ExStrSup_1	(Intercept)	0.486866	0.497268	0.979082	0.342113
LH_SomMotA_6	(Intercept)	1.66236	0.0202525	82.0817	1.54222e-23		LH_VisPeri_ExStrSup_1	gestWeek	0.00394696	0.00206505	1.91131	0.0740471
LH_SomMotA_6	gestWeek	-0.00279058	0.0010334	-2.70039	0.0151627		LH_VisPeri_ExStrSup_1	total_gest$ThicknessSum	1.05267e-06	2.89048e-07	3.64184	0.00219624
LH_SomMotA_7	(Intercept)	2.00138	0.020955	95.5085	1.18012e-24		LH_VisPeri_ExStrSup_2	(Intercept)	-0.499995	0.611191	-0.818067	0.425335
LH_SomMotA_7	gestWeek	-0.00289791	0.00106924	-2.71024	0.014854		LH_VisPeri_ExStrSup_2	gestWeek	0.00511033	0.00253814	2.01341	0.0612091
LH_SomMotA_8	(Intercept)	2.40105	0.0245938	97.6279	8.13123e-25		LH_VisPeri_ExStrSup_2	total_gest$ThicknessSum	1.52328e-06	3.55268e-07	4.28769	0.000564975
LH_SomMotA_8	gestWeek	-0.00650636	0.00125492	-5.18469	7.45944e-05		LH_VisPeri_ExStrSup_3	(Intercept)	0.581059	0.529661	1.09704	0.288861
LH_SomMotA_9	(Intercept)	2.40785	0.0689839	34.9046	2.89525e-17		LH_VisPeri_ExStrSup_3	gestWeek	0.00188434	0.00219957	0.856684	0.404268
LH_SomMotA_9	gestWeek	-0.0168123	0.00351996	-4.77629	0.000175436		LH_VisPeri_ExStrSup_3	total_gest$ThicknessSum	5.96716e-07	3.07877e-07	1.93816	0.0704553
LH_SomMotA_10	(Intercept)	1.78831	0.105708	16.9174	4.52538e-12		LH_VisPeri_ExStrSup_4	(Intercept)	-0.480742	0.352498	-1.36381	0.191507
LH_SomMotA_10	gestWeek	-0.0201982	0.00539385	-3.74467	0.0016135		LH_VisPeri_ExStrSup_4	gestWeek	-0.000500474	0.00146385	-0.341889	0.736884
LH_SomMotA_11	(Intercept)	1.63844	0.0547586	29.9212	3.81701e-16		LH_VisPeri_ExStrSup_4	total_gest$ThicknessSum	1.35647e-06	2.04897e-07	6.62025	5.8881e-06
LH_SomMotA_11	gestWeek	-0.012022	0.0027941	-4.30262	0.000482246		LH_VisPeri_ExStrSup_5	(Intercept)	-1.21548	0.364754	-3.33232	0.00422178
LH_SomMotA_12	(Intercept)	1.85914	0.0319965	58.1044	5.37069e-21		LH_VisPeri_ExStrSup_5	gestWeek	-0.000379789	0.00151474	-0.250728	0.805216
LH_SomMotA_12	gestWeek	-0.00898508	0.00163265	-5.50338	3.877e-05		LH_VisPeri_ExStrSup_5	total_gest$ThicknessSum	1.67585e-06	2.12021e-07	7.90416	6.48178e-07
LH_SomMotA_13	(Intercept)	2.41364	0.0888966	27.1511	1.9276e-15		LH_SomMotA_1	(Intercept)	1.4737	0.420377	3.50567	0.00292826
LH_SomMotA_13	gestWeek	-0.020648	0.00453602	-4.55201	0.000282546		LH_SomMotA_1	gestWeek	-0.00387005	0.00174573	-2.21686	0.0414666
LH_SomMotA_14	(Intercept)	2.34641	0.10343	22.6861	3.78062e-14		LH_SomMotA_1	total_gest$ThicknessSum	3.43149e-07	2.44353e-07	1.40432	0.179339
LH_SomMotA_14	gestWeek	-0.0255544	0.00527757	-4.84207	0.000152683		LH_SomMotA_2	(Intercept)	0.531236	0.622316	0.853644	0.405901
LH_SomMotA_15	(Intercept)	2.55293	0.112153	22.7629	3.57571e-14		LH_SomMotA_2	gestWeek	-0.00193834	0.00258434	-0.750034	0.464121
LH_SomMotA_15	gestWeek	-0.0221767	0.00572268	-3.87522	0.0012153		LH_SomMotA_2	total_gest$ThicknessSum	8.16094e-07	3.61734e-07	2.25606	0.0384162
LH_SomMotA_16	(Intercept)	2.60079	0.111338	23.3594	2.33346e-14		LH_SomMotA_3	(Intercept)	-1.0549	1.24263	-0.848929	0.408443
LH_SomMotA_16	gestWeek	-0.0218322	0.00568111	-3.84295	0.00130347		LH_SomMotA_3	gestWeek	-0.00505314	0.00516037	-0.97922	0.342047
LH_SomMotA_17	(Intercept)	1.82013	0.0831305	21.8949	6.78317e-14		LH_SomMotA_3	total_gest$ThicknessSum	1.67953e-06	7.22305e-07	2.32523	0.0335371
LH_SomMotA_17	gestWeek	-0.0198375	0.0042418	-4.67668	0.000216673		LH_SomMotA_4	(Intercept)	0.230476	0.957541	0.240695	0.812848
LH_SomMotA_18	(Intercept)	1.9912	0.0981407	20.2893	2.36638e-13		LH_SomMotA_4	gestWeek	-0.00630209	0.00397646	-1.58485	0.132564
LH_SomMotA_18	gestWeek	-0.021996	0.0050077	-4.39244	0.000397585		LH_SomMotA_4	total_gest$ThicknessSum	8.84618e-07	5.56592e-07	1.58935	0.131544
LH_SomMotA_19	(Intercept)	2.69642	0.193167	13.959	9.63872e-11		LH_SomMotA_5	(Intercept)	-0.38271	0.837035	-0.457221	0.653659
LH_SomMotA_19	gestWeek	-0.0401782	0.0098565	-4.07632	0.000785973		LH_SomMotA_5	gestWeek	-0.00512356	0.00347603	-1.47397	0.159892
LH_SomMotB_Aud_1	(Intercept)	2.18517	0.0316592	69.0216	2.91038e-22		LH_SomMotA_5	total_gest$ThicknessSum	9.17814e-07	4.86545e-07	1.88639	0.0775269
LH_SomMotB_Aud_1	gestWeek	-0.0103706	0.00161544	-6.41968	6.34612e-06		LH_SomMotA_6	(Intercept)	0.816857	0.410586	1.98949	0.0640221
LH_SomMotB_Aud_2	(Intercept)	2.91599	0.0384809	75.7774	5.97906e-23		LH_SomMotA_6	gestWeek	0.000132439	0.00170508	0.0776734	0.939051
LH_SomMotB_Aud_2	gestWeek	-0.0141223	0.00196352	-7.19235	1.50614e-06		LH_SomMotA_6	total_gest$ThicknessSum	4.9197e-07	2.38662e-07	2.06136	0.0559053
LH_SomMotB_Ins_1	(Intercept)	2.10845	0.0144755	145.657	9.11446e-28		LH_SomMotA_7	(Intercept)	1.48282	0.459967	3.22376	0.00530592
LH_SomMotB_Ins_1	gestWeek	-0.00842644	0.000738622	-11.4083	2.17224e-09		LH_SomMotA_7	gestWeek	-0.00110519	0.00191014	-0.578592	0.57092
LH_SomMotB_S2_1	(Intercept)	2.809	0.0246783	113.825	6.0053e-26		LH_SomMotA_7	total_gest$ThicknessSum	3.0173e-07	2.67366e-07	1.12853	0.275735
LH_SomMotB_S2_1	gestWeek	-0.0130859	0.00125923	-10.392	8.7869e-09		LH_SomMotA_8	(Intercept)	1.41837	0.504131	2.8135	0.0124885
LH_SomMotB_S2_2	(Intercept)	1.90731	0.0196873	96.8802	9.26456e-25		LH_SomMotA_8	gestWeek	-0.00310913	0.00209355	-1.4851	0.156952
LH_SomMotB_S2_2	gestWeek	-0.0069824	0.00100456	-6.95071	2.3411e-06		LH_SomMotA_8	total_gest$ThicknessSum	5.71784e-07	2.93037e-07	1.95123	0.0687642
LH_SomMotB_Aud_3	(Intercept)	2.05685	0.020596	99.866	5.53463e-25		LH_SomMotA_9	(Intercept)	-1.28893	1.27258	-1.01285	0.326204
LH_SomMotB_Aud_3	gestWeek	-0.00513725	0.00105093	-4.88829	0.000138521		LH_SomMotA_9	gestWeek	-0.00403203	0.00528475	-0.762957	0.456591
LH_SomMotB_Aud_4	(Intercept)	1.74294	0.0187925	92.7464	1.94175e-24		LH_SomMotA_9	total_gest$ThicknessSum	2.15104e-06	7.39714e-07	2.90793	0.0102706
LH_SomMotB_Aud_4	gestWeek	-0.00495135	0.000958902	-5.16356	7.79343e-05		LH_SomMotA_10	(Intercept)	-2.71784	2.13091	-1.27544	0.220362
LH_SomMotB_S2_3	(Intercept)	2.36964	0.0307677	77.017	4.54116e-23		LH_SomMotA_10	gestWeek	-0.0046198	0.00884919	-0.522059	0.608782
LH_SomMotB_S2_3	gestWeek	-0.0113462	0.00156995	-7.22711	1.41449e-06		LH_SomMotA_10	total_gest$ThicknessSum	2.62197e-06	1.23864e-06	2.11683	0.0502958
LH_SomMotB_S2_4	(Intercept)	2.9432	0.0764345	38.5062	5.56225e-18		LH_SomMotA_11	(Intercept)	-0.639568	1.11118	-0.575576	0.572909
LH_SomMotB_S2_4	gestWeek	-0.0204824	0.00390013	-5.25173	6.49364e-05		LH_SomMotA_11	gestWeek	-0.00414658	0.00461449	-0.898599	0.38219
LH_SomMotB_S2_5	(Intercept)	2.75675	0.0351714	78.3804	3.37256e-23		LH_SomMotA_11	total_gest$ThicknessSum	1.3255e-06	6.45897e-07	2.05218	0.0568873
LH_SomMotB_S2_5	gestWeek	-0.00814473	0.00179465	-4.53834	0.000290912		LH_SomMotA_12	(Intercept)	0.0712264	0.576484	0.123553	0.903208
LH_SomMotB_S2_6	(Intercept)	2.87995	0.0425839	67.6299	4.10975e-22		LH_SomMotA_12	gestWeek	-0.00280402	0.00239401	-1.17126	0.258641
LH_SomMotB_S2_6	gestWeek	-0.0121884	0.00217288	-5.60933	3.12748e-05		LH_SomMotA_12	total_gest$ThicknessSum	1.04033e-06	3.35094e-07	3.10458	0.00681417
LH_SomMotB_Cent_1	(Intercept)	2.06505	0.0370524	55.7333	1.08671e-20		LH_SomMotA_13	(Intercept)	-3.67523	1.33744	-2.74795	0.0142941
LH_SomMotB_Cent_1	gestWeek	-0.0138219	0.00189063	-7.31074	1.21696e-06		LH_SomMotA_13	gestWeek	0.000402092	0.00555412	0.0723953	0.943185
LH_SomMotB_Cent_2	(Intercept)	2.24941	0.0626853	35.8842	1.81939e-17		LH_SomMotA_13	total_gest$ThicknessSum	3.54291e-06	7.77418e-07	4.55728	0.000322982
LH_SomMotB_Cent_2	gestWeek	-0.0209892	0.00319857	-6.56205	4.83904e-06		LH_SomMotA_14	(Intercept)	-5.02073	1.47154	-3.41189	0.00356947
LH_SomMotB_Cent_3	(Intercept)	1.59617	0.0477595	33.4209	5.99809e-17		LH_SomMotA_14	gestWeek	-8.51618e-05	0.00611098	-0.0139359	0.989053
LH_SomMotB_Cent_3	gestWeek	-0.0194081	0.00243697	-7.96404	3.88063e-07		LH_SomMotA_14	total_gest$ThicknessSum	4.28669e-06	8.55363e-07	5.01154	0.000127857
LH_SomMotB_Cent_4	(Intercept)	2.6369	0.0321559	82.0036	1.56732e-23		LH_SomMotA_15	(Intercept)	-4.43032	1.86779	-2.37195	0.0305767
LH_SomMotB_Cent_4	gestWeek	-0.012846	0.00164078	-7.82923	4.89027e-07		LH_SomMotA_15	gestWeek	0.00196535	0.00775655	0.253379	0.803202
LH_SomMotB_Cent_5	(Intercept)	0.975809	0.0215018	45.3827	3.49349e-19		LH_SomMotA_15	total_gest$ThicknessSum	4.06331e-06	1.0857e-06	3.74259	0.00177532
LH_SomMotB_Cent_5	gestWeek	-0.00722731	0.00109714	-6.58738	4.61251e-06		LH_SomMotA_16	(Intercept)	-4.42976	1.83096	-2.41936	0.0278248
LH_DorsAttnA_TempOcc_1	(Intercept)	3.685	0.0736567	50.0294	6.73974e-20		LH_SomMotA_16	gestWeek	0.00247336	0.00760359	0.325288	0.749178
LH_DorsAttnA_TempOcc_1	gestWeek	-0.0142639	0.00375839	-3.79522	0.00144577		LH_SomMotA_16	total_gest$ThicknessSum	4.09084e-06	1.06429e-06	3.84374	0.00143413
LH_DorsAttnA_TempOcc_2	(Intercept)	3.58928	0.0427819	83.8971	1.06418e-23		LH_SomMotA_17	(Intercept)	-4.13984	1.17049	-3.53684	0.0027417
LH_DorsAttnA_TempOcc_2	gestWeek	-0.00704197	0.00218298	-3.22585	0.00496353		LH_SomMotA_17	gestWeek	0.000766955	0.00486081	0.157783	0.876602
LH_DorsAttnA_TempOcc_3	(Intercept)	3.05989	0.0472186	64.8026	8.47136e-22		LH_SomMotA_17	total_gest$ThicknessSum	3.46791e-06	6.80375e-07	5.09706	0.000107659
LH_DorsAttnA_TempOcc_3	gestWeek	-0.0116364	0.00240937	-4.82965	0.000156735		LH_SomMotA_18	(Intercept)	-4.16084	1.62471	-2.56097	0.0209335
LH_DorsAttnA_TempOcc_4	(Intercept)	3.12718	0.0433016	72.2185	1.35127e-22		LH_SomMotA_18	gestWeek	-0.00072758	0.00674708	-0.107836	0.915466
LH_DorsAttnA_TempOcc_4	gestWeek	-0.00738483	0.0022095	-3.34231	0.00386064		LH_SomMotA_18	total_gest$ThicknessSum	3.57967e-06	9.44399e-07	3.79042	0.00160486
LH_DorsAttnA_ParOcc_1	(Intercept)	2.5214	0.0355316	70.9621	1.81931e-22		LH_SomMotA_19	(Intercept)	-10.0114	3.04883	-3.28369	0.00467723
LH_DorsAttnA_ParOcc_1	gestWeek	-0.00646094	0.00181303	-3.56362	0.00239037		LH_SomMotA_19	gestWeek	0.00375457	0.0126611	0.296543	0.770631
LH_DorsAttnA_ParOcc_2	(Intercept)	2.0737	0.0258222	80.3069	2.23431e-23		LH_SomMotA_19	total_gest$ThicknessSum	7.39427e-06	1.7722e-06	4.17237	0.00071887
LH_DorsAttnA_ParOcc_2	gestWeek	-0.00500117	0.0013176	-3.79567	0.00144436		LH_SomMotB_Aud_1	(Intercept)	0.100024	0.499067	0.200421	0.843676
LH_DorsAttnA_SPL_1	(Intercept)	1.37305	0.0150981	90.9422	2.70989e-24		LH_SomMotB_Aud_1	gestWeek	-0.00316195	0.00207252	-1.52566	0.146619
LH_DorsAttnA_SPL_1	gestWeek	-0.00352061	0.000770392	-4.56989	0.000271966		LH_SomMotB_Aud_1	total_gest$ThicknessSum	1.21328e-06	2.90094e-07	4.18236	0.000703997
LH_DorsAttnA_SPL_2	(Intercept)	1.80614	0.0309812	58.2979	5.07696e-21		LH_SomMotB_Aud_2	(Intercept)	0.278267	0.57837	0.481123	0.636942
LH_DorsAttnA_SPL_2	gestWeek	-0.00916639	0.00158084	-5.79844	2.13891e-05		LH_SomMotB_Aud_2	gestWeek	-0.00500338	0.00240185	-2.08314	0.0536382
LH_DorsAttnA_SPL_3	(Intercept)	1.23697	0.0177081	69.8531	2.37592e-22		LH_SomMotB_Aud_2	total_gest$ThicknessSum	1.5348e-06	3.3619e-07	4.56527	0.000317701
LH_DorsAttnA_SPL_3	gestWeek	-0.00404928	0.000903572	-4.48142	0.000328557		LH_SomMotB_Ins_1	(Intercept)	1.53736	0.297606	5.16577	9.38257e-05
LH_DorsAttnA_SPL_4	(Intercept)	1.54743	0.0193408	80.0088	2.37974e-23		LH_SomMotB_Ins_1	gestWeek	-0.00645212	0.00123589	-5.22061	8.41052e-05
LH_DorsAttnA_SPL_4	gestWeek	-0.00202469	0.000986878	-2.05161	0.055942		LH_SomMotB_Ins_1	total_gest$ThicknessSum	3.32295e-07	1.7299e-07	1.92089	0.0727477
LH_DorsAttnA_SPL_5	(Intercept)	1.38349	0.009657	143.263	1.20779e-27		LH_SomMotB_S2_1	(Intercept)	1.99738	0.524914	3.80516	0.0015557
LH_DorsAttnA_SPL_5	gestWeek	-0.00330914	0.000492756	-6.71557	3.62351e-06		LH_SomMotB_S2_1	gestWeek	-0.01028	0.00217986	-4.7159	0.000233132
LH_DorsAttnA_SPL_6	(Intercept)	1.93268	0.033893	57.023	7.38017e-21		LH_SomMotB_S2_1	total_gest$ThicknessSum	4.72255e-07	3.05118e-07	1.54778	0.141226
LH_DorsAttnA_SPL_6	gestWeek	-0.00822237	0.00172942	-4.75441	0.000183747		LH_SomMotB_S2_2	(Intercept)	0.637086	0.317115	2.00901	0.0617185
LH_DorsAttnA_SPL_7	(Intercept)	1.65331	0.0199454	82.8921	1.30551e-23		LH_SomMotB_S2_2	gestWeek	-0.00259107	0.00131691	-1.96753	0.066706
LH_DorsAttnA_SPL_7	gestWeek	-0.0026472	0.00101773	-2.60109	0.0186382		LH_SomMotB_S2_2	total_gest$ThicknessSum	7.39099e-07	1.8433e-07	4.00965	0.0010113
LH_DorsAttnB_PostC_1	(Intercept)	2.59361	0.0360099	72.0248	1.41419e-22		LH_SomMotB_Aud_3	(Intercept)	0.948162	0.37904	2.50148	0.0236036
LH_DorsAttnB_PostC_1	gestWeek	-0.0140704	0.00183743	-7.65761	6.5868e-07		LH_SomMotB_Aud_3	gestWeek	-0.00130437	0.00157407	-0.828663	0.419485
LH_DorsAttnB_PostC_2	(Intercept)	2.08045	0.020654	100.729	4.78301e-25		LH_SomMotB_Aud_3	total_gest$ThicknessSum	6.45106e-07	2.20325e-07	2.92797	0.00985163
LH_DorsAttnB_PostC_2	gestWeek	-0.0107483	0.00105389	-10.1987	1.15947e-08		LH_SomMotB_Aud_4	(Intercept)	0.804246	0.358491	2.24342	0.0393762
LH_DorsAttnB_PostC_3	(Intercept)	2.12729	0.0191326	111.186	8.94286e-26		LH_SomMotB_Aud_4	gestWeek	-0.00170617	0.00148874	-1.14605	0.268627
LH_DorsAttnB_PostC_3	gestWeek	-0.00927541	0.000976258	-9.50098	3.26126e-08		LH_SomMotB_Aud_4	total_gest$ThicknessSum	5.46192e-07	2.08381e-07	2.62112	0.0185278
LH_DorsAttnB_PostC_4	(Intercept)	1.75678	0.0122799	143.061	1.23711e-27		LH_SomMotB_S2_3	(Intercept)	0.407849	0.501382	0.813451	0.427899
LH_DorsAttnB_PostC_4	gestWeek	-0.00393399	0.000626594	-6.27838	8.32825e-06		LH_SomMotB_S2_3	gestWeek	-0.004564	0.00208213	-2.19199	0.043517
LH_DorsAttnB_PostC_5	(Intercept)	1.45968	0.0135971	107.352	1.62267e-25		LH_SomMotB_S2_3	total_gest$ThicknessSum	1.1415e-06	2.91439e-07	3.91676	0.00122958
LH_DorsAttnB_PostC_5	gestWeek	-0.00439683	0.000693805	-6.33727	7.43381e-06		LH_SomMotB_S2_4	(Intercept)	-2.82689	0.97662	-2.89456	0.0105595
LH_DorsAttnB_PostC_6	(Intercept)	1.58754	0.0213753	74.2697	8.40598e-23		LH_SomMotB_S2_4	gestWeek	-0.000534418	0.00405569	-0.13177	0.896809
LH_DorsAttnB_PostC_6	gestWeek	-0.00566161	0.00109069	-5.19085	7.36479e-05		LH_SomMotB_S2_4	total_gest$ThicknessSum	3.35742e-06	5.67681e-07	5.91427	2.1791e-05
LH_DorsAttnB_PostC_7	(Intercept)	2.25213	0.029956	75.1812	6.83582e-23		LH_SomMotB_S2_5	(Intercept)	0.944653	0.66167	1.42768	0.172611
LH_DorsAttnB_PostC_7	gestWeek	-0.00979602	0.00152853	-6.40879	6.47981e-06		LH_SomMotB_S2_5	gestWeek	-0.00188006	0.00274777	-0.684212	0.503632
LH_DorsAttnB_PostC_8	(Intercept)	1.81883	0.0367287	49.5206	8.0098e-20		LH_SomMotB_S2_5	total_gest$ThicknessSum	1.0544e-06	3.8461e-07	2.74147	0.0144857
LH_DorsAttnB_PostC_8	gestWeek	-0.0103691	0.00187411	-5.5328	3.65197e-05		LH_SomMotB_S2_6	(Intercept)	-0.341002	0.541781	-0.62941	0.537965
LH_DorsAttnB_PostC_9	(Intercept)	2.00295	0.0555272	36.0715	1.66708e-17		LH_SomMotB_S2_6	gestWeek	-0.00105312	0.0022499	-0.468076	0.646043
LH_DorsAttnB_PostC_9	gestWeek	-0.0158768	0.00283332	-5.60362	3.16379e-05		LH_SomMotB_S2_6	total_gest$ThicknessSum	1.87416e-06	3.14922e-07	5.9512	2.03151e-05
LH_DorsAttnB_FEF_1	(Intercept)	2.1577	0.0228231	94.5404	1.40285e-24		LH_SomMotB_Cent_1	(Intercept)	-0.0363091	0.661495	-0.0548895	0.956906
LH_DorsAttnB_FEF_1	gestWeek	-0.00776141	0.00116457	-6.66464	3.98706e-06		LH_SomMotB_Cent_1	gestWeek	-0.0065572	0.00274705	-2.387	0.0296769
LH_DorsAttnB_FEF_2	(Intercept)	2.23356	0.0192264	116.172	4.24668e-26		LH_SomMotB_Cent_1	total_gest$ThicknessSum	1.22271e-06	3.84509e-07	3.17993	0.00581789
LH_DorsAttnB_FEF_2	gestWeek	-0.00869064	0.000981043	-8.85857	8.86872e-08		LH_SomMotB_Cent_2	(Intercept)	-2.28493	0.869664	-2.62737	0.0182938
LH_DorsAttnB_FEF_3	(Intercept)	1.70342	0.0161439	105.515	2.17503e-25		LH_SomMotB_Cent_2	gestWeek	-0.00531333	0.00361153	-1.47121	0.160627
LH_DorsAttnB_FEF_3	gestWeek	-0.00642123	0.000823753	-7.79509	5.18711e-07		LH_SomMotB_Cent_2	total_gest$ThicknessSum	2.63838e-06	5.05511e-07	5.21923	8.4336e-05
LH_DorsAttnB_PrCv_1	(Intercept)	2.2296	0.0219962	101.363	4.29928e-25		LH_SomMotB_Cent_3	(Intercept)	-2.29351	0.488819	-4.69195	0.000244857
LH_DorsAttnB_PrCv_1	gestWeek	-0.00904961	0.00112237	-8.06293	3.28006e-07		LH_SomMotB_Cent_3	gestWeek	-0.00596095	0.00202996	-2.93649	0.00967883
LH_SalVentAttnA_ParOper_1	(Intercept)	2.59357	0.0438591	59.1341	3.98972e-21		LH_SomMotB_Cent_3	total_gest$ThicknessSum	2.26327e-06	2.84137e-07	7.96544	5.86558e-07
LH_SalVentAttnA_ParOper_1	gestWeek	-0.0110197	0.00223794	-4.92403	0.000128496		LH_SomMotB_Cent_4	(Intercept)	1.49106	0.674998	2.20898	0.042106
LH_SalVentAttnA_ParOper_2	(Intercept)	2.82861	0.0335524	84.3044	9.80264e-24		LH_SomMotB_Cent_4	gestWeek	-0.00888471	0.00280312	-3.16958	0.00594581
LH_SalVentAttnA_ParOper_2	gestWeek	-0.00836856	0.00171204	-4.88807	0.000138584		LH_SomMotB_Cent_4	total_gest$ThicknessSum	6.66724e-07	3.92357e-07	1.69928	0.108623
LH_SalVentAttnA_ParOper_3	(Intercept)	2.36658	0.0208878	113.299	6.49604e-26		LH_SomMotB_Cent_5	(Intercept)	-0.881389	0.15643	-5.63441	3.72956e-05
LH_SalVentAttnA_ParOper_3	gestWeek	-0.00936625	0.00106582	-8.78786	9.93052e-08		LH_SomMotB_Cent_5	gestWeek	-0.000806718	0.000649618	-1.24183	0.232194
LH_SalVentAttnA_Ins_1	(Intercept)	4.16	0.0545739	76.2268	5.40881e-23		LH_SomMotB_Cent_5	total_gest$ThicknessSum	1.08064e-06	9.09281e-08	11.8846	2.36644e-09
LH_SalVentAttnA_Ins_1	gestWeek	-0.00373264	0.00278468	-1.34042	0.197749		LH_DorsAttnA_TempOcc_1	(Intercept)	-1.72052	0.996034	-1.72737	0.10335
LH_SalVentAttnA_Ins_2	(Intercept)	2.41518	0.0357311	67.5931	4.14779e-22		LH_DorsAttnA_TempOcc_1	gestWeek	0.00442371	0.00413631	1.06948	0.300722
LH_SalVentAttnA_Ins_2	gestWeek	-0.00698072	0.00182321	-3.82881	0.0013441		LH_DorsAttnA_TempOcc_1	total_gest$ThicknessSum	3.14529e-06	5.78966e-07	5.4326	5.52992e-05
LH_SalVentAttnA_Ins_3	(Intercept)	2.53389	0.0277412	91.3403	2.51632e-24		LH_DorsAttnA_TempOcc_2	(Intercept)	0.0504882	0.409586	0.123266	0.903431
LH_SalVentAttnA_Ins_3	gestWeek	-0.0104241	0.00141551	-7.36415	1.10603e-06		LH_DorsAttnA_TempOcc_2	gestWeek	0.00519211	0.00170092	3.05253	0.0075985
LH_SalVentAttnA_Ins_4	(Intercept)	2.38345	0.0206357	115.501	4.68516e-26		LH_DorsAttnA_TempOcc_2	total_gest$ThicknessSum	2.0591e-06	2.38081e-07	8.64876	1.9879e-07
LH_SalVentAttnA_Ins_4	gestWeek	-0.00827219	0.00105295	-7.85619	4.66834e-07		LH_DorsAttnA_TempOcc_3	(Intercept)	-0.2947	0.674528	-0.436898	0.668024
LH_SalVentAttnA_FrOper_1	(Intercept)	2.5054	0.0234508	106.837	1.76071e-25		LH_DorsAttnA_TempOcc_3	gestWeek	-3.91377e-05	0.00280117	-0.0139719	0.989025
LH_SalVentAttnA_FrOper_1	gestWeek	-0.00952967	0.00119659	-7.964	3.88085e-07		LH_DorsAttnA_TempOcc_3	total_gest$ThicknessSum	1.95192e-06	3.92084e-07	4.97832	0.00013672
LH_SalVentAttnA_FrOper_2	(Intercept)	2.38379	0.030034	79.3698	2.72636e-23		LH_DorsAttnA_TempOcc_4	(Intercept)	-0.270315	0.502405	-0.538042	0.597954
LH_SalVentAttnA_FrOper_2	gestWeek	-0.00942469	0.00153251	-6.14985	1.06893e-05		LH_DorsAttnA_TempOcc_4	gestWeek	0.00436077	0.00208638	2.09011	0.0529301
LH_SalVentAttnA_ParMed_1	(Intercept)	2.15862	0.0272309	79.2709	2.78459e-23		LH_DorsAttnA_TempOcc_4	total_gest$ThicknessSum	1.97689e-06	2.92034e-07	6.76937	4.50527e-06
LH_SalVentAttnA_ParMed_1	gestWeek	-0.0130267	0.00138948	-9.37523	3.95191e-08		LH_DorsAttnA_ParOcc_1	(Intercept)	1.16311	0.735635	1.58109	0.133421
LH_SalVentAttnA_ParMed_2	(Intercept)	1.51367	0.0215411	70.2689	2.14861e-22		LH_DorsAttnA_ParOcc_1	gestWeek	-0.00176513	0.00305493	-0.577798	0.571443
LH_SalVentAttnA_ParMed_2	gestWeek	-0.0065058	0.00109915	-5.91893	1.68307e-05		LH_DorsAttnA_ParOcc_1	total_gest$ThicknessSum	7.90345e-07	4.27604e-07	1.84831	0.0831256
LH_SalVentAttnA_ParMed_3	(Intercept)	1.7396	0.0223423	77.861	3.77502e-23		LH_DorsAttnA_ParOcc_2	(Intercept)	0.491574	0.435973	1.12753	0.276143
LH_SalVentAttnA_ParMed_3	gestWeek	-0.00446004	0.00114004	-3.9122	0.00112163		LH_DorsAttnA_ParOcc_2	gestWeek	0.000468465	0.0018105	0.258748	0.799129
LH_SalVentAttnA_FrMed_1	(Intercept)	2.50491	0.0216589	115.653	4.58207e-26		LH_DorsAttnA_ParOcc_2	total_gest$ThicknessSum	9.20587e-07	2.53419e-07	3.63267	0.00223921
LH_SalVentAttnA_FrMed_1	gestWeek	-0.00925771	0.00110516	-8.37679	1.93966e-07		LH_DorsAttnA_SPL_1	(Intercept)	0.463422	0.258365	1.79367	0.091785
LH_SalVentAttnA_FrMed_2	(Intercept)	2.69919	0.0338051	79.8457	2.46352e-23		LH_DorsAttnA_SPL_1	gestWeek	-0.000375887	0.00107293	-0.350336	0.730656
LH_SalVentAttnA_FrMed_2	gestWeek	-0.00902292	0.00172493	-5.23088	6.77936e-05		LH_DorsAttnA_SPL_1	total_gest$ThicknessSum	5.29284e-07	1.5018e-07	3.52433	0.0028151
LH_SalVentAttnA_FrMed_3	(Intercept)	2.86065	0.0615696	46.4621	2.34982e-19		LH_DorsAttnA_SPL_2	(Intercept)	-0.621509	0.360798	-1.7226	0.104231
LH_SalVentAttnA_FrMed_3	gestWeek	-0.00969994	0.00314164	-3.08754	0.00668045		LH_DorsAttnA_SPL_2	gestWeek	-0.000773689	0.00149832	-0.516372	0.612657
LH_SalVentAttnB_PFCl_1	(Intercept)	2.57799	0.0395323	65.2123	7.61366e-22		LH_DorsAttnA_SPL_2	total_gest$ThicknessSum	1.41257e-06	2.09722e-07	6.73543	4.78703e-06
LH_SalVentAttnB_PFCl_1	gestWeek	-0.00904745	0.00201717	-4.48523	0.000325887		LH_DorsAttnA_SPL_3	(Intercept)	0.0970388	0.285886	0.339431	0.738699
LH_SalVentAttnB_PFCl_2	(Intercept)	2.39185	0.0358265	66.7621	5.11478e-22		LH_DorsAttnA_SPL_3	gestWeek	-0.000108389	0.00118722	-0.0912958	0.928391
LH_SalVentAttnB_PFCl_2	gestWeek	-0.00751772	0.00182808	-4.11237	0.000727006		LH_DorsAttnA_SPL_3	total_gest$ThicknessSum	6.63286e-07	1.66178e-07	3.99143	0.00105079
LH_SalVentAttnB_PFCl_3	(Intercept)	2.28733	0.0226761	100.87	4.67068e-25		LH_DorsAttnA_SPL_4	(Intercept)	0.913893	0.411629	2.22019	0.0411991
LH_SalVentAttnB_PFCl_3	gestWeek	-0.00482651	0.00115707	-4.17133	0.00064004		LH_DorsAttnA_SPL_4	gestWeek	0.000165545	0.00170941	0.0968438	0.924053
LH_SalVentAttnB_Ins_1	(Intercept)	4.50852	0.0320686	140.59	1.66313e-27		LH_DorsAttnA_SPL_4	total_gest$ThicknessSum	3.68635e-07	2.39268e-07	1.54068	0.142938
LH_SalVentAttnB_Ins_1	gestWeek	-0.00548573	0.00163633	-3.35247	0.00377678		LH_DorsAttnA_SPL_5	(Intercept)	1.21348	0.2161	5.61536	3.87e-05
LH_SalVentAttnB_Ins_2	(Intercept)	3.03122	0.0146043	207.557	2.22039e-30		LH_DorsAttnA_SPL_5	gestWeek	-0.00272139	0.000897416	-3.03247	0.00792371
LH_SalVentAttnB_Ins_2	gestWeek	-0.00504491	0.000745193	-6.76993	3.27328e-06		LH_DorsAttnA_SPL_5	total_gest$ThicknessSum	9.89229e-08	1.25613e-07	0.787523	0.442486
LH_SalVentAttnB_Ins_3	(Intercept)	2.53415	0.0231784	109.332	1.18973e-25		LH_DorsAttnA_SPL_6	(Intercept)	-0.731185	0.391296	-1.86862	0.0800959
LH_SalVentAttnB_Ins_3	gestWeek	-0.00807852	0.0011827	-6.83058	2.92368e-06		LH_DorsAttnA_SPL_6	gestWeek	0.000986981	0.00162497	0.607385	0.552119
LH_SalVentAttnB_OFC_1	(Intercept)	2.58242	0.0271718	95.0405	1.28269e-24		LH_DorsAttnA_SPL_6	total_gest$ThicknessSum	1.55001e-06	2.27449e-07	6.81477	4.15523e-06
LH_SalVentAttnB_OFC_1	gestWeek	-0.00310263	0.00138646	-2.23781	0.0389112		LH_DorsAttnA_SPL_7	(Intercept)	1.24966	0.443538	2.81747	0.0123866
LH_SalVentAttnB_PFCmp_1	(Intercept)	3.06869	0.027457	111.763	8.19029e-26		LH_DorsAttnA_SPL_7	gestWeek	-0.00125169	0.00184192	-0.679559	0.506497
LH_SalVentAttnB_PFCmp_1	gestWeek	-0.00984603	0.00140101	-7.02779	2.0321e-06		LH_DorsAttnA_SPL_7	total_gest$ThicknessSum	2.34876e-07	2.57816e-07	0.911021	0.375806
LH_LimbicB_OFC_1	(Intercept)	2.65804	0.0947796	28.0444	1.12452e-15		LH_DorsAttnB_PostC_1	(Intercept)	-0.189828	0.435078	-0.436309	0.668443
LH_LimbicB_OFC_1	gestWeek	-0.0124066	0.0048362	-2.56536	0.020065		LH_DorsAttnB_PostC_1	gestWeek	-0.00444763	0.00180679	-2.46163	0.0255704
LH_LimbicB_OFC_2	(Intercept)	3.44344	0.0390271	88.232	4.52766e-24		LH_DorsAttnB_PostC_1	total_gest$ThicknessSum	1.61959e-06	2.52899e-07	6.4041	8.72621e-06
LH_LimbicB_OFC_2	gestWeek	0.00189919	0.00199139	0.953701	0.3536		LH_DorsAttnB_PostC_2	(Intercept)	0.507978	0.258917	1.96193	0.0674069
LH_LimbicB_OFC_3	(Intercept)	2.34142	0.0530107	44.1687	5.5189e-19		LH_DorsAttnB_PostC_2	gestWeek	-0.00531205	0.00107523	-4.9404	0.000147614
LH_LimbicB_OFC_3	gestWeek	-0.00772919	0.00270492	-2.85746	0.010901		LH_DorsAttnB_PostC_2	total_gest$ThicknessSum	9.14967e-07	1.50501e-07	6.07947	1.59458e-05
LH_LimbicB_OFC_4	(Intercept)	2.69567	0.0624893	43.1381	8.21672e-19		LH_DorsAttnB_PostC_3	(Intercept)	0.759123	0.270516	2.80621	0.012678
LH_LimbicB_OFC_4	gestWeek	-0.00721841	0.00318857	-2.26384	0.0369541		LH_DorsAttnB_PostC_3	gestWeek	-0.00454548	0.00112339	-4.0462	0.000936542
LH_LimbicB_OFC_5	(Intercept)	2.83235	0.0356566	79.4343	2.68907e-23		LH_DorsAttnB_PostC_3	total_gest$ThicknessSum	7.96087e-07	1.57243e-07	5.06278	0.00011533
LH_LimbicB_OFC_5	gestWeek	-0.00631756	0.0018194	-3.47232	0.00291371		LH_DorsAttnB_PostC_4	(Intercept)	0.934325	0.189937	4.91913	0.000154109
LH_LimbicA_TempPole_1	(Intercept)	4.62588	0.0975982	47.3972	1.67876e-19		LH_DorsAttnB_PostC_4	gestWeek	-0.00109067	0.000788768	-1.38275	0.185737
LH_LimbicA_TempPole_1	gestWeek	-0.00637572	0.00498002	-1.28026	0.217648		LH_DorsAttnB_PostC_4	total_gest$ThicknessSum	4.78556e-07	1.10405e-07	4.33455	0.000512433
LH_LimbicA_TempPole_2	(Intercept)	5.14553	0.102652	50.1259	6.52394e-20		LH_DorsAttnB_PostC_5	(Intercept)	1.1987	0.303156	3.95406	0.00113673
LH_LimbicA_TempPole_2	gestWeek	0.0094349	0.0052379	1.80127	0.089424		LH_DorsAttnB_PostC_5	gestWeek	-0.00349458	0.00125894	-2.77581	0.0134979
LH_LimbicA_TempPole_3	(Intercept)	5.23638	0.0708726	73.8844	9.18081e-23		LH_DorsAttnB_PostC_5	total_gest$ThicknessSum	1.51856e-07	1.76216e-07	0.861764	0.401548
LH_LimbicA_TempPole_3	gestWeek	-0.00274366	0.00361633	-0.758687	0.45843		LH_DorsAttnB_PostC_6	(Intercept)	1.39881	0.485215	2.88287	0.0108187
LH_LimbicA_TempPole_4	(Intercept)	2.6197	0.0500754	52.315	3.16845e-20		LH_DorsAttnB_PostC_6	gestWeek	-0.00500916	0.00201499	-2.48594	0.0243528
LH_LimbicA_TempPole_4	gestWeek	-0.00378162	0.00255514	-1.48001	0.157166		LH_DorsAttnB_PostC_6	total_gest$ThicknessSum	1.09813e-07	2.82042e-07	0.389349	0.702151
LH_LimbicA_TempPole_5	(Intercept)	3.5234	0.0503594	69.9651	2.31229e-22		LH_DorsAttnB_PostC_7	(Intercept)	1.10326	0.619769	1.78012	0.0940525
LH_LimbicA_TempPole_5	gestWeek	-0.00696789	0.00256963	-2.71163	0.0148109		LH_DorsAttnB_PostC_7	gestWeek	-0.00582424	0.00257377	-2.26292	0.0379039
LH_LimbicA_TempPole_6	(Intercept)	3.46555	0.0427374	81.0893	1.89556e-23		LH_DorsAttnB_PostC_7	total_gest$ThicknessSum	6.68486e-07	3.60254e-07	1.8556	0.0820277
LH_LimbicA_TempPole_6	gestWeek	-0.00197046	0.00218071	-0.903588	0.378841		LH_DorsAttnB_PostC_8	(Intercept)	0.488899	0.76872	0.635991	0.533775
LH_LimbicA_TempPole_7	(Intercept)	1.99291	0.0197548	100.882	4.66078e-25		LH_DorsAttnB_PostC_8	gestWeek	-0.00577133	0.00319233	-1.80788	0.0894609
LH_LimbicA_TempPole_7	gestWeek	-0.00518951	0.00100801	-5.14829	8.04434e-05		LH_DorsAttnB_PostC_8	total_gest$ThicknessSum	7.73842e-07	4.46835e-07	1.73183	0.102535
LH_ContA_Temp_1	(Intercept)	3.05531	0.0389709	78.3999	3.35838e-23		LH_DorsAttnB_PostC_9	(Intercept)	-1.13214	0.994106	-1.13885	0.271529
LH_ContA_Temp_1	gestWeek	-0.00870169	0.00198852	-4.37596	0.000411899		LH_DorsAttnB_PostC_9	gestWeek	-0.00503839	0.00412831	-1.22045	0.239978
LH_ContA_IPS_1	(Intercept)	1.84086	0.0267614	68.7878	3.08258e-22		LH_DorsAttnB_PostC_9	total_gest$ThicknessSum	1.8242e-06	5.77846e-07	3.15691	0.00610607
LH_ContA_IPS_1	gestWeek	-0.00461045	0.00136552	-3.37633	0.00358684		LH_DorsAttnB_FEF_1	(Intercept)	1.0926	0.447104	2.44372	0.0265035
LH_ContA_IPS_2	(Intercept)	1.99723	0.0174493	114.459	5.46468e-26		LH_DorsAttnB_FEF_1	gestWeek	-0.0040792	0.00185673	-2.19699	0.0430976
LH_ContA_IPS_2	gestWeek	-0.00690851	0.000890363	-7.75921	5.5195e-07		LH_DorsAttnB_FEF_1	total_gest$ThicknessSum	6.19748e-07	2.59889e-07	2.38467	0.0298145
LH_ContA_IPS_3	(Intercept)	2.03757	0.02209	92.2395	2.13097e-24		LH_DorsAttnB_FEF_2	(Intercept)	1.66984	0.415186	4.02192	0.000985556
LH_ContA_IPS_3	gestWeek	-0.00405415	0.00112716	-3.59679	0.00222436		LH_DorsAttnB_FEF_2	gestWeek	-0.00674179	0.00172418	-3.91015	0.00124684
LH_ContA_IPS_4	(Intercept)	1.47737	0.0150811	97.9613	7.67421e-25		LH_DorsAttnB_FEF_2	total_gest$ThicknessSum	3.28008e-07	2.41336e-07	1.35914	0.192954
LH_ContA_IPS_4	gestWeek	-0.00527389	0.000769527	-6.85342	2.80233e-06		LH_DorsAttnB_FEF_3	(Intercept)	1.56416	0.366542	4.26734	0.000589463
LH_ContA_IPS_5	(Intercept)	1.38644	0.0143193	96.8236	9.3569e-25		LH_DorsAttnB_FEF_3	gestWeek	-0.00593979	0.00152217	-3.90219	0.00126792
LH_ContA_IPS_5	gestWeek	-0.00562471	0.000730652	-7.69821	6.13652e-07		LH_DorsAttnB_FEF_3	total_gest$ThicknessSum	8.10317e-08	2.1306e-07	0.380323	0.708707
LH_ContA_PFCd_1	(Intercept)	2.48818	0.0473483	52.5506	2.93672e-20		LH_DorsAttnB_PrCv_1	(Intercept)	0.674502	0.316569	2.13066	0.0489791
LH_ContA_PFCd_1	gestWeek	-0.00885425	0.00241598	-3.66486	0.00191878		LH_DorsAttnB_PrCv_1	gestWeek	-0.0036734	0.00131464	-2.79422	0.0129953
LH_ContA_PFClv_1	(Intercept)	2.18483	0.0273304	79.9415	2.41395e-23		LH_DorsAttnB_PrCv_1	total_gest$ThicknessSum	9.04862e-07	1.84013e-07	4.91739	0.000154653
LH_ContA_PFClv_1	gestWeek	-0.0058625	0.00139456	-4.20385	0.00059665		LH_SalVentAttnA_ParOper_1	(Intercept)	-0.842951	0.510864	-1.65005	0.118423
LH_ContA_PFClv_2	(Intercept)	2.17939	0.0339691	64.1581	1.00337e-21		LH_SalVentAttnA_ParOper_1	gestWeek	0.000860816	0.00212151	0.405756	0.690296
LH_ContA_PFClv_2	gestWeek	-0.0073233	0.0017333	-4.22507	0.000569952		LH_SalVentAttnA_ParOper_1	total_gest$ThicknessSum	1.99959e-06	2.96951e-07	6.73375	4.80146e-06
LH_ContA_PFCl_1	(Intercept)	2.31849	0.0354737	65.3579	7.33141e-22		LH_SalVentAttnA_ParOper_2	(Intercept)	0.231152	0.403786	0.572461	0.574966
LH_ContA_PFCl_1	gestWeek	-0.0111686	0.00181007	-6.17025	1.02725e-05		LH_SalVentAttnA_ParOper_2	gestWeek	0.000611214	0.00167683	0.364505	0.720254
LH_ContA_PFCl_2	(Intercept)	1.77988	0.0217029	82.0113	1.56483e-23		LH_SalVentAttnA_ParOper_2	total_gest$ThicknessSum	1.51137e-06	2.34709e-07	6.43935	8.18037e-06
LH_ContA_PFCl_2	gestWeek	-0.00516338	0.00110741	-4.66259	0.000223254		LH_SalVentAttnA_ParOper_3	(Intercept)	0.785782	0.265417	2.96056	0.00920596
LH_ContA_PFCl_3	(Intercept)	2.30695	0.0177163	130.216	6.11407e-27		LH_SalVentAttnA_ParOper_3	gestWeek	-0.00390123	0.00110222	-3.53943	0.00272672
LH_ContA_PFCl_3	gestWeek	-0.00894556	0.000903989	-9.89565	1.80521e-08		LH_SalVentAttnA_ParOper_3	total_gest$ThicknessSum	9.19811e-07	1.54279e-07	5.96199	1.99037e-05
LH_ContA_Cingm_1	(Intercept)	1.63883	0.0166402	98.4863	7.00871e-25		LH_SalVentAttnA_Ins_1	(Intercept)	7.18001	0.988946	7.26026	1.90686e-06
LH_ContA_Cingm_1	gestWeek	-0.00249248	0.00084908	-2.93551	0.00923952		LH_SalVentAttnA_Ins_1	gestWeek	-0.0141732	0.00410688	-3.4511	0.00328596
LH_ContB_Temp_1	(Intercept)	2.51444	0.0402832	62.419	1.59783e-21		LH_SalVentAttnA_Ins_1	total_gest$ThicknessSum	-1.75724e-06	5.74847e-07	-3.05689	0.00752943
LH_ContB_Temp_1	gestWeek	-0.00672701	0.00205548	-3.27272	0.00448659		LH_SalVentAttnA_Ins_2	(Intercept)	3.58748	0.760283	4.71861	0.000231843
LH_ContB_Temp_2	(Intercept)	3.26124	0.0348178	93.6659	1.64245e-24		LH_SalVentAttnA_Ins_2	gestWeek	-0.0110335	0.00315729	-3.49462	0.00299744
LH_ContB_Temp_2	gestWeek	-0.00860794	0.0017766	-4.84517	0.000151691		LH_SalVentAttnA_Ins_2	total_gest$ThicknessSum	-6.82123e-07	4.41931e-07	-1.54351	0.142254
LH_ContB_IPL_1	(Intercept)	2.36279	0.0193243	122.27	1.78117e-26		LH_SalVentAttnA_Ins_3	(Intercept)	1.05463	0.513089	2.05545	0.0565363
LH_ContB_IPL_1	gestWeek	-0.00620892	0.000986037	-6.29684	8.03639e-06		LH_SalVentAttnA_Ins_3	gestWeek	-0.00531006	0.00213075	-2.49211	0.0240529
LH_ContB_IPL_2	(Intercept)	2.27509	0.0153166	148.538	6.53463e-28		LH_SalVentAttnA_Ins_3	total_gest$ThicknessSum	8.60731e-07	2.98244e-07	2.88599	0.0107489
LH_ContB_IPL_2	gestWeek	-0.00673544	0.00078154	-8.61816	1.3059e-07		LH_SalVentAttnA_Ins_4	(Intercept)	1.1608	0.357606	3.24603	0.00506308
LH_ContB_IPL_3	(Intercept)	1.85757	0.0173492	107.069	1.69692e-25		LH_SalVentAttnA_Ins_4	gestWeek	-0.00404535	0.00148506	-2.72402	0.0150141
LH_ContB_IPL_3	gestWeek	-0.00384849	0.000885256	-4.34731	0.000438048		LH_SalVentAttnA_Ins_4	total_gest$ThicknessSum	7.11415e-07	2.07866e-07	3.42246	0.0034907
LH_ContB_PFCd_1	(Intercept)	2.79121	0.0405934	68.7602	3.1036e-22		LH_SalVentAttnA_FrOper_1	(Intercept)	1.92688	0.514875	3.74241	0.00177598
LH_ContB_PFCd_1	gestWeek	-0.012613	0.00207131	-6.08939	1.20302e-05		LH_SalVentAttnA_FrOper_1	gestWeek	-0.00752962	0.00213817	-3.52153	0.00283178
LH_ContB_PFClv_1	(Intercept)	3.07086	0.038366	80.0413	2.36343e-23		LH_SalVentAttnA_FrOper_1	total_gest$ThicknessSum	3.36626e-07	2.99282e-07	1.12478	0.277275
LH_ContB_PFClv_1	gestWeek	-0.00515888	0.00195765	-2.63524	0.017365		LH_SalVentAttnA_FrOper_2	(Intercept)	0.329689	0.452725	0.728232	0.476995
LH_ContB_PFClv_2	(Intercept)	2.42095	0.0328501	73.6969	9.58485e-23		LH_SalVentAttnA_FrOper_2	gestWeek	-0.00232338	0.00188007	-1.23579	0.234373
LH_ContB_PFClv_2	gestWeek	-0.00348642	0.0016762	-2.07995	0.0529724		LH_SalVentAttnA_FrOper_2	total_gest$ThicknessSum	1.19521e-06	2.63156e-07	4.54183	0.000333442
LH_ContB_PFClv_3	(Intercept)	2.69558	0.0354092	76.1264	5.53106e-23		LH_SalVentAttnA_ParMed_1	(Intercept)	1.85316	0.616336	3.00673	0.00836125
LH_ContB_PFClv_3	gestWeek	-0.0061162	0.00180678	-3.38513	0.00351918		LH_SalVentAttnA_ParMed_1	gestWeek	-0.0119706	0.00255951	-4.67693	0.000252515
LH_ContB_PFCmp_1	(Intercept)	2.37257	0.0230406	102.974	3.29011e-25		LH_SalVentAttnA_ParMed_1	total_gest$ThicknessSum	1.7774e-07	3.58259e-07	0.496122	0.626555
LH_ContB_PFCmp_1	gestWeek	-0.00629752	0.00117567	-5.35656	5.23335e-05		LH_SalVentAttnA_ParMed_2	(Intercept)	0.758881	0.453527	1.67329	0.113706
LH_ContC_pCun_1	(Intercept)	2.21258	0.0229874	96.2518	1.03463e-24		LH_SalVentAttnA_ParMed_2	gestWeek	-0.0038964	0.0018834	-2.06881	0.0551201
LH_ContC_pCun_1	gestWeek	-0.0029762	0.00117295	-2.53736	0.0212551		LH_SalVentAttnA_ParMed_2	total_gest$ThicknessSum	4.39185e-07	2.63622e-07	1.66596	0.115175
LH_ContC_pCun_2	(Intercept)	2.07541	0.0453741	45.7401	3.06054e-19		LH_SalVentAttnA_ParMed_3	(Intercept)	1.00822	0.475558	2.12008	0.0499837
LH_ContC_pCun_2	gestWeek	-0.00829748	0.00231525	-3.58384	0.00228775		LH_SalVentAttnA_ParMed_3	gestWeek	-0.00193157	0.00197489	-0.978064	0.342601
LH_ContC_pCun_3	(Intercept)	1.95214	0.0321095	60.7961	2.49579e-21		LH_SalVentAttnA_ParMed_3	total_gest$ThicknessSum	4.25565e-07	2.76428e-07	1.53951	0.143221
LH_ContC_pCun_3	gestWeek	-0.00630332	0.00163841	-3.84721	0.00129147		LH_SalVentAttnA_FrMed_1	(Intercept)	0.943171	0.302096	3.12209	0.00656865
LH_ContC_Cingp_1	(Intercept)	2.08784	0.0274651	76.0181	5.66614e-23		LH_SalVentAttnA_FrMed_1	gestWeek	-0.00385857	0.00125454	-3.07568	0.00723922
LH_ContC_Cingp_1	gestWeek	-0.00205138	0.00140143	-1.46378	0.1615		LH_SalVentAttnA_FrMed_1	total_gest$ThicknessSum	9.08722e-07	1.756e-07	5.17496	9.2119e-05
LH_ContC_Cingp_2	(Intercept)	1.36881	0.0116426	117.569	3.46629e-26		LH_SalVentAttnA_FrMed_2	(Intercept)	0.46431	0.530686	0.874924	0.39456
LH_ContC_Cingp_2	gestWeek	-0.00273064	0.000594072	-4.59649	0.000256975		LH_SalVentAttnA_FrMed_2	gestWeek	-0.00129661	0.00220383	-0.588347	0.564513
LH_DefaultA_IPL_1	(Intercept)	2.44039	0.0211499	115.385	4.76567e-26		LH_SalVentAttnA_FrMed_2	total_gest$ThicknessSum	1.3004e-06	3.08473e-07	4.21562	0.000656698
LH_DefaultA_IPL_1	gestWeek	-0.00827856	0.00107919	-7.67109	6.43356e-07		LH_SalVentAttnA_FrMed_3	(Intercept)	-0.83453	1.05674	-0.789722	0.441237
LH_DefaultA_IPL_2	(Intercept)	2.39482	0.02368	101.132	4.46888e-25		LH_SalVentAttnA_FrMed_3	gestWeek	0.00307482	0.00438841	0.700667	0.493575
LH_DefaultA_IPL_2	gestWeek	-0.00664909	0.00120829	-5.50289	3.88086e-05		LH_SalVentAttnA_FrMed_3	total_gest$ThicknessSum	2.1501e-06	6.14253e-07	3.50035	0.00296134
LH_DefaultA_PFCd_1	(Intercept)	2.31431	0.024562	94.2235	1.48508e-24		LH_SalVentAttnB_PFCl_1	(Intercept)	0.0383516	0.639513	0.05997	0.952922
LH_DefaultA_PFCd_1	gestWeek	-0.00576014	0.00125329	-4.596	0.000257242		LH_SalVentAttnB_PFCl_1	gestWeek	-0.000267566	0.00265576	-0.100749	0.921001
LH_DefaultA_PFCd_2	(Intercept)	1.91148	0.0170393	112.18	7.68852e-26		LH_SalVentAttnB_PFCl_1	total_gest$ThicknessSum	1.47773e-06	3.71731e-07	3.97527	0.00108712
LH_DefaultA_PFCd_2	gestWeek	-0.00430861	0.000869446	-4.95558	0.000120264		LH_SalVentAttnB_PFCl_2	(Intercept)	-0.282032	0.468916	-0.601455	0.555963
LH_DefaultA_PFCd_3	(Intercept)	1.99079	0.0260103	76.5386	5.04713e-23		LH_SalVentAttnB_PFCl_2	gestWeek	0.00172626	0.00194731	0.886485	0.388487
LH_DefaultA_PFCd_3	gestWeek	-0.00601047	0.0013272	-4.5287	0.000296965		LH_SalVentAttnB_PFCl_2	total_gest$ThicknessSum	1.55584e-06	2.72568e-07	5.7081	3.23423e-05
LH_DefaultA_pCunPCC_1	(Intercept)	3.14608	0.0333546	94.3223	1.4589e-24		LH_SalVentAttnB_PFCl_3	(Intercept)	0.67731	0.324236	2.08894	0.0530485
LH_DefaultA_pCunPCC_1	gestWeek	-0.00707371	0.00170194	-4.15626	0.000661216		LH_SalVentAttnB_PFCl_3	gestWeek	0.000739565	0.00134648	0.549256	0.590414
LH_DefaultA_pCunPCC_2	(Intercept)	2.39101	0.0261998	91.2608	2.55381e-24		LH_SalVentAttnB_PFCl_3	total_gest$ThicknessSum	9.36818e-07	1.88469e-07	4.97066	0.000138851
LH_DefaultA_pCunPCC_2	gestWeek	-0.00393559	0.00133686	-2.94389	0.00907644		LH_SalVentAttnB_Ins_1	(Intercept)	5.39281	0.697109	7.73596	8.54741e-07
LH_DefaultA_pCunPCC_3	(Intercept)	3.10449	0.0497328	62.4233	1.59597e-21		LH_SalVentAttnB_Ins_1	gestWeek	-0.00854285	0.00289494	-2.95095	0.00939185
LH_DefaultA_pCunPCC_3	gestWeek	-0.0104632	0.00253766	-4.12318	0.000710213		LH_SalVentAttnB_Ins_1	total_gest$ThicknessSum	-5.14539e-07	4.0521e-07	-1.26981	0.22231
LH_DefaultA_pCunPCC_4	(Intercept)	3.56198	0.0282181	126.23	1.03669e-26		LH_SalVentAttnB_Ins_2	(Intercept)	3.07957	0.332861	9.25184	8.01356e-08
LH_DefaultA_pCunPCC_4	gestWeek	-0.00677253	0.00143985	-4.70362	0.000204627		LH_SalVentAttnB_Ins_2	gestWeek	-0.00521209	0.0013823	-3.77059	0.00167342
LH_DefaultA_pCunPCC_5	(Intercept)	3.06818	0.0245325	125.066	1.21333e-26		LH_SalVentAttnB_Ins_2	total_gest$ThicknessSum	-2.81381e-08	1.93483e-07	-0.14543	0.886188
LH_DefaultA_pCunPCC_5	gestWeek	-0.00888852	0.00125179	-7.10066	1.7789e-06		LH_SalVentAttnB_Ins_3	(Intercept)	1.66412	0.481711	3.45459	0.00326179
LH_DefaultA_pCunPCC_6	(Intercept)	2.08111	0.0183109	113.654	6.16022e-26		LH_SalVentAttnB_Ins_3	gestWeek	-0.00507068	0.00200044	-2.53478	0.0220718
LH_DefaultA_pCunPCC_6	gestWeek	-0.00510634	0.000934327	-5.46526	4.18995e-05		LH_SalVentAttnB_Ins_3	total_gest$ThicknessSum	5.06246e-07	2.80005e-07	1.80799	0.0894428
LH_DefaultA_pCunPCC_7	(Intercept)	2.72286	0.0417551	65.2102	7.61785e-22		LH_SalVentAttnB_OFC_1	(Intercept)	0.921519	0.459646	2.00484	0.0622034
LH_DefaultA_pCunPCC_7	gestWeek	-0.0111448	0.00213059	-5.23087	6.77953e-05		LH_SalVentAttnB_OFC_1	gestWeek	0.00263933	0.00190881	1.38271	0.18575
LH_DefaultA_PFCm_1	(Intercept)	2.98179	0.0508521	58.6365	4.60299e-21		LH_SalVentAttnB_OFC_1	total_gest$ThicknessSum	9.66422e-07	2.67179e-07	3.61713	0.00231395
LH_DefaultA_PFCm_1	gestWeek	-0.00515083	0.00259477	-1.98508	0.0635125		LH_SalVentAttnB_PFCmp_1	(Intercept)	1.35324	0.455901	2.96828	0.00905917
LH_DefaultA_PFCm_2	(Intercept)	3.29204	0.0316724	103.94	2.80752e-25		LH_SalVentAttnB_PFCmp_1	gestWeek	-0.00391551	0.00189326	-2.06813	0.0551918
LH_DefaultA_PFCm_2	gestWeek	-0.00941364	0.00161611	-5.82487	2.02902e-05		LH_SalVentAttnB_PFCmp_1	total_gest$ThicknessSum	9.9816e-07	2.65003e-07	3.7666	0.00168757
LH_DefaultA_PFCm_3	(Intercept)	2.58789	0.055221	46.8643	2.03174e-19		LH_LimbicB_OFC_1	(Intercept)	-2.72981	1.68959	-1.61567	0.125711
LH_DefaultA_PFCm_3	gestWeek	-0.00972588	0.00281769	-3.45171	0.00304677		LH_LimbicB_OFC_1	gestWeek	0.00621992	0.00701649	0.886471	0.388494
LH_DefaultA_PFCm_4	(Intercept)	3.89805	0.041851	93.141	1.80678e-24		LH_LimbicB_OFC_1	total_gest$ThicknessSum	3.13501e-06	9.82109e-07	3.19212	0.00567087
LH_DefaultA_PFCm_4	gestWeek	-0.0109345	0.00213548	-5.12038	8.52464e-05		LH_LimbicB_OFC_2	(Intercept)	2.04699	0.818621	2.50053	0.023649
LH_DefaultA_PFCm_5	(Intercept)	2.46377	0.0412965	59.6605	3.43402e-21		LH_LimbicB_OFC_2	gestWeek	0.00672693	0.00339956	1.97877	0.0653206
LH_DefaultA_PFCm_5	gestWeek	-0.00613587	0.00210719	-2.91188	0.00971483		LH_LimbicB_OFC_2	total_gest$ThicknessSum	8.12551e-07	4.75842e-07	1.70761	0.107036
LH_DefaultA_PFCm_6	(Intercept)	3.22638	0.0237355	135.931	2.94805e-27		LH_LimbicB_OFC_3	(Intercept)	-1.10816	0.846457	-1.30917	0.208967
LH_DefaultA_PFCm_6	gestWeek	-0.0090453	0.00121112	-7.46853	9.18616e-07		LH_LimbicB_OFC_3	gestWeek	0.00419645	0.00351515	1.19382	0.249949
LH_DefaultB_Temp_1	(Intercept)	3.05431	0.0424843	71.8928	1.45887e-22		LH_LimbicB_OFC_3	total_gest$ThicknessSum	2.00719e-06	4.92021e-07	4.07948	0.000873355
LH_DefaultB_Temp_1	gestWeek	-0.00349963	0.00216779	-1.61437	0.124853		LH_LimbicB_OFC_4	(Intercept)	0.797829	1.34373	0.59374	0.560987
LH_DefaultB_Temp_2	(Intercept)	3.30231	0.0420765	78.4836	3.29813e-23		LH_LimbicB_OFC_4	gestWeek	-0.000657301	0.00558024	-0.117791	0.907699
LH_DefaultB_Temp_2	gestWeek	-0.00535602	0.00214699	-2.49467	0.0231994		LH_LimbicB_OFC_4	total_gest$ThicknessSum	1.10429e-06	7.81074e-07	1.41381	0.176579
LH_DefaultB_Temp_3	(Intercept)	2.91237	0.0381397	76.3608	5.25016e-23		LH_LimbicB_OFC_5	(Intercept)	0.905276	0.654794	1.38254	0.185802
LH_DefaultB_Temp_3	gestWeek	-0.00580518	0.00194611	-2.98297	0.00835234		LH_LimbicB_OFC_5	gestWeek	0.000344615	0.00271922	0.126733	0.90073
LH_DefaultB_Temp_4	(Intercept)	2.97077	0.0396043	75.0113	7.10298e-23		LH_LimbicB_OFC_5	total_gest$ThicknessSum	1.1213e-06	3.80613e-07	2.94604	0.00948834
LH_DefaultB_Temp_4	gestWeek	-0.0102555	0.00202084	-5.07487	9.37183e-05		LH_LimbicA_TempPole_1	(Intercept)	-1.13754	1.69542	-0.670945	0.511826
LH_DefaultB_Temp_5	(Intercept)	2.49581	0.0194046	128.619	7.53956e-27		LH_LimbicA_TempPole_1	gestWeek	0.0135492	0.00704073	1.9244	0.0722762
LH_DefaultB_Temp_5	gestWeek	-0.00733014	0.000990136	-7.40316	1.03171e-06		LH_LimbicA_TempPole_1	total_gest$ThicknessSum	3.35354e-06	9.85502e-07	3.40287	0.00363805
LH_DefaultB_Temp_6	(Intercept)	2.05522	0.0218206	94.1874	1.49478e-24		LH_LimbicA_TempPole_2	(Intercept)	2.51598	2.24681	1.1198	0.279327
LH_DefaultB_Temp_6	gestWeek	-0.00633301	0.00111341	-5.68793	2.66914e-05		LH_LimbicA_TempPole_2	gestWeek	0.0185256	0.00933052	1.98548	0.0645046
LH_DefaultB_IPL_1	(Intercept)	2.08538	0.0306806	67.9707	3.77426e-22		LH_LimbicA_TempPole_2	total_gest$ThicknessSum	1.53004e-06	1.30601e-06	1.17154	0.258532
LH_DefaultB_IPL_1	gestWeek	-0.00579526	0.0015655	-3.70186	0.00177068		LH_LimbicA_TempPole_3	(Intercept)	0.790236	1.17248	0.673988	0.50994
LH_DefaultB_IPL_2	(Intercept)	2.9857	0.0382222	78.1144	3.57264e-23		LH_LimbicA_TempPole_3	gestWeek	0.0126273	0.00486905	2.59337	0.0196029
LH_DefaultB_IPL_2	gestWeek	-0.00951497	0.00195032	-4.87868	0.000141351		LH_LimbicA_TempPole_3	total_gest$ThicknessSum	2.58706e-06	6.81528e-07	3.79597	0.00158617
LH_DefaultB_PFCd_1	(Intercept)	2.55758	0.0214656	119.148	2.76363e-26		LH_LimbicA_TempPole_4	(Intercept)	-1.43913	0.522111	-2.75636	0.014049
LH_DefaultB_PFCd_1	gestWeek	-0.00720586	0.0010953	-6.5789	4.68707e-06		LH_LimbicA_TempPole_4	gestWeek	0.0102503	0.00216822	4.72752	0.000227651
LH_DefaultB_PFCd_2	(Intercept)	2.1719	0.0238373	91.1133	2.62484e-24		LH_LimbicA_TempPole_4	total_gest$ThicknessSum	2.36169e-06	3.03489e-07	7.78182	7.92358e-07
LH_DefaultB_PFCd_2	gestWeek	-0.00474662	0.00121632	-3.90245	0.00114558		LH_LimbicA_TempPole_5	(Intercept)	0.874225	0.937892	0.932116	0.365129
LH_DefaultB_PFCd_3	(Intercept)	2.53985	0.0310752	81.7324	1.6579e-23		LH_LimbicA_TempPole_5	gestWeek	0.00219068	0.00389487	0.562453	0.581603
LH_DefaultB_PFCd_3	gestWeek	-0.00687367	0.00158564	-4.33496	0.000449835		LH_LimbicA_TempPole_5	total_gest$ThicknessSum	1.54147e-06	5.4517e-07	2.82749	0.0121327
LH_DefaultB_PFCd_4	(Intercept)	2.39634	0.0173755	137.914	2.30498e-27		LH_LimbicA_TempPole_6	(Intercept)	1.08012	0.77052	1.4018	0.180076
LH_DefaultB_PFCd_4	gestWeek	-0.00376841	0.000886601	-4.25041	0.000539648		LH_LimbicA_TempPole_6	gestWeek	0.0062763	0.0031998	1.96146	0.067466
LH_DefaultB_PFCd_5	(Intercept)	2.2634	0.0301917	74.9676	7.17352e-23		LH_LimbicA_TempPole_6	total_gest$ThicknessSum	1.388e-06	4.47882e-07	3.09904	0.00689377
LH_DefaultB_PFCd_5	gestWeek	-0.00487877	0.00154056	-3.16689	0.00563482		LH_LimbicA_TempPole_7	(Intercept)	0.974503	0.371538	2.62289	0.0184614
LH_DefaultB_PFCd_6	(Intercept)	2.46997	0.0485905	50.8323	5.15042e-20		LH_LimbicA_TempPole_7	gestWeek	-0.00166873	0.00154292	-1.08154	0.29549
LH_DefaultB_PFCd_6	gestWeek	-0.00766916	0.00247937	-3.09319	0.00660017		LH_LimbicA_TempPole_7	total_gest$ThicknessSum	5.92578e-07	2.15965e-07	2.74387	0.0144147
LH_DefaultB_PFCl_1	(Intercept)	2.4736	0.0311021	79.5315	2.63388e-23		LH_ContA_Temp_1	(Intercept)	1.07662	0.738095	1.45864	0.164016
LH_DefaultB_PFCl_1	gestWeek	-0.007186	0.00158701	-4.52802	0.000297396		LH_ContA_Temp_1	gestWeek	-0.00186107	0.00306515	-0.607169	0.552258
LH_DefaultB_PFCl_2	(Intercept)	2.72112	0.0305125	89.1806	3.77646e-24		LH_ContA_Temp_1	total_gest$ThicknessSum	1.15134e-06	4.29034e-07	2.68355	0.0163119
LH_DefaultB_PFCl_2	gestWeek	-0.00832661	0.00155693	-5.34811	5.32491e-05		LH_ContA_IPS_1	(Intercept)	0.06052	0.417159	0.145077	0.886462
LH_DefaultB_PFCv_1	(Intercept)	2.91226	0.0478222	60.8976	2.42635e-21		LH_ContA_IPS_1	gestWeek	0.00154441	0.00173237	0.891504	0.38587
LH_DefaultB_PFCv_1	gestWeek	-0.00911938	0.00244017	-3.7372	0.00163989		LH_ContA_IPS_1	total_gest$ThicknessSum	1.03592e-06	2.42483e-07	4.27213	0.000583606
LH_DefaultB_PFCv_2	(Intercept)	2.59766	0.0413264	62.8571	1.41941e-21		LH_ContA_IPS_2	(Intercept)	1.39864	0.368697	3.79345	0.0015946
LH_DefaultB_PFCv_2	gestWeek	-0.00854622	0.00210871	-4.05282	0.000826987		LH_ContA_IPS_2	gestWeek	-0.00483911	0.00153112	-3.1605	0.0060602
LH_DefaultB_PFCv_3	(Intercept)	2.34944	0.0229869	102.208	3.73434e-25		LH_ContA_IPS_2	total_gest$ThicknessSum	3.48299e-07	2.14313e-07	1.62518	0.123656
LH_DefaultB_PFCv_3	gestWeek	-0.00516918	0.00117292	-4.4071	0.000385272		LH_ContA_IPS_3	(Intercept)	0.754411	0.388209	1.94331	0.0697849
LH_DefaultB_PFCv_4	(Intercept)	2.36486	0.0281602	83.9786	1.0468e-23		LH_ContA_IPS_3	gestWeek	0.000381904	0.00161215	0.236891	0.815747
LH_DefaultB_PFCv_4	gestWeek	-0.00545295	0.0014369	-3.79495	0.00144663		LH_ContA_IPS_3	total_gest$ThicknessSum	7.46627e-07	2.25655e-07	3.30871	0.00443714
LH_DefaultB_PFCv_5	(Intercept)	2.65486	0.0269814	98.3959	7.11879e-25		LH_ContA_IPS_4	(Intercept)	0.889962	0.310961	2.86197	0.0112976
LH_DefaultB_PFCv_5	gestWeek	-0.00565862	0.00137675	-4.11013	0.000730532		LH_ContA_IPS_4	gestWeek	-0.00324315	0.00129136	-2.51143	0.0231358
LH_DefaultC_IPL_1	(Intercept)	2.19603	0.02499	87.8763	4.84881e-24		LH_ContA_IPS_4	total_gest$ThicknessSum	3.41791e-07	1.80753e-07	1.89093	0.0768824
LH_DefaultC_IPL_1	gestWeek	-0.00525525	0.00127513	-4.12133	0.000713053		LH_ContA_IPS_5	(Intercept)	0.393853	0.212019	1.85763	0.0817229
LH_DefaultC_Rsp_1	(Intercept)	2.78389	0.0414786	67.1164	4.67613e-22		LH_ContA_IPS_5	gestWeek	-0.00219319	0.000880469	-2.49094	0.0241095
LH_DefaultC_Rsp_1	gestWeek	0.00296581	0.00211648	1.40129	0.179118		LH_ContA_IPS_5	total_gest$ThicknessSum	5.77555e-07	1.23241e-07	4.6864	0.000247657
LH_DefaultC_Rsp_2	(Intercept)	3.29768	0.0388736	84.8309	8.82017e-24		LH_ContA_PFCd_1	(Intercept)	-0.47017	0.786145	-0.59807	0.558165
LH_DefaultC_Rsp_2	gestWeek	0.0037125	0.00198356	1.87164	0.0785664		LH_ContA_PFCd_1	gestWeek	0.00137318	0.00326469	0.420615	0.679631
LH_DefaultC_Rsp_3	(Intercept)	2.7542	0.0288548	95.4501	1.19242e-24		LH_ContA_PFCd_1	total_gest$ThicknessSum	1.72136e-06	4.56964e-07	3.76696	0.0016863
LH_DefaultC_Rsp_3	gestWeek	0.000685728	0.00147234	0.46574	0.647313		LH_ContA_PFClv_1	(Intercept)	0.38938	0.432026	0.901289	0.380801
LH_DefaultC_PHC_1	(Intercept)	2.81135	0.0242186	116.082	4.30236e-26		LH_ContA_PFClv_1	gestWeek	0.000344632	0.00179411	0.192091	0.850088
LH_DefaultC_PHC_1	gestWeek	-0.000807009	0.00123577	-0.653041	0.522464		LH_ContA_PFClv_1	total_gest$ThicknessSum	1.04471e-06	2.51124e-07	4.16015	0.000737499
LH_DefaultC_PHC_2	(Intercept)	3.55568	0.0410629	86.5912	6.22556e-24		LH_ContA_PFClv_2	(Intercept)	0.0140964	0.553701	0.0254584	0.980004
LH_DefaultC_PHC_2	gestWeek	-0.0040342	0.00209527	-1.92539	0.0710771		LH_ContA_PFClv_2	gestWeek	0.000162417	0.0022994	0.0706344	0.944564
LH_DefaultC_PHC_3	(Intercept)	2.64651	0.0336972	78.5379	3.25966e-23		LH_ContA_PFClv_2	total_gest$ThicknessSum	1.25991e-06	3.21851e-07	3.91458	0.00123524
LH_DefaultC_PHC_3	gestWeek	-0.00230696	0.00171943	-1.3417	0.197341		LH_ContA_PFCl_1	(Intercept)	-0.460395	0.41345	-1.11355	0.281924
LH_TempPar_1	(Intercept)	2.94645	0.0287995	102.309	3.67227e-25		LH_ContA_PFCl_1	gestWeek	-0.00156163	0.00171697	-0.909528	0.376569
LH_TempPar_1	gestWeek	-0.00781666	0.00146952	-5.31921	5.65064e-05		LH_ContA_PFCl_1	total_gest$ThicknessSum	1.61694e-06	2.40327e-07	6.72808	4.85038e-06
LH_TempPar_2	(Intercept)	3.07157	0.0449079	68.3971	3.39485e-22		LH_ContA_PFCl_2	(Intercept)	0.13445	0.274669	0.489497	0.631133
LH_TempPar_2	gestWeek	-0.0109926	0.00229146	-4.79721	0.000167845		LH_ContA_PFCl_2	gestWeek	0.000525098	0.00114064	0.460353	0.651457
LH_TempPar_3	(Intercept)	2.81019	0.0209641	134.048	3.73615e-27		LH_ContA_PFCl_2	total_gest$ThicknessSum	9.5742e-07	1.59657e-07	5.99672	1.86375e-05
LH_TempPar_3	gestWeek	-0.00617699	0.00106971	-5.77445	2.24395e-05		LH_ContA_PFCl_3	(Intercept)	1.48449	0.347705	4.26941	0.000586932
LH_TempPar_4	(Intercept)	2.41673	0.0274899	87.9131	4.81451e-24		LH_ContA_PFCl_3	gestWeek	-0.0061022	0.00144394	-4.22607	0.000642515
LH_TempPar_4	gestWeek	-0.0103349	0.0014027	-7.36789	1.09868e-06		LH_ContA_PFCl_3	total_gest$ThicknessSum	4.78562e-07	2.02111e-07	2.36782	0.0308282
LH_TempPar_5	(Intercept)	3.11689	0.0393517	79.206	2.82358e-23		LH_ContA_Cingm_1	(Intercept)	0.422477	0.226655	1.86397	0.0807817
LH_TempPar_5	gestWeek	-0.0084964	0.00200795	-4.23137	0.000562252		LH_ContA_Cingm_1	gestWeek	0.00171262	0.000941249	1.81952	0.0875942
LH_TempPar_6	(Intercept)	2.99983	0.0388305	77.2546	4.31014e-23		LH_ContA_Cingm_1	total_gest$ThicknessSum	7.07756e-07	1.31748e-07	5.37204	6.23009e-05
LH_TempPar_6	gestWeek	-0.00978366	0.00198136	-4.93786	0.000124818		LH_ContB_Temp_1	(Intercept)	0.958358	0.832131	1.15169	0.266367
RH_VisCent_ExStr_1	(Intercept)	3.36094	0.0347311	96.7701	9.44502e-25		LH_ContB_Temp_1	gestWeek	-0.00134744	0.00345566	-0.389921	0.701736
RH_VisCent_ExStr_1	gestWeek	-0.00256094	0.00177218	-1.44508	0.166617		LH_ContB_Temp_1	total_gest$ThicknessSum	9.05429e-07	4.83694e-07	1.87191	0.079616
RH_VisCent_ExStr_2	(Intercept)	2.82007	0.0553433	50.956	4.94312e-20		LH_ContB_Temp_2	(Intercept)	0.852931	0.517053	1.6496	0.118516
RH_VisCent_ExStr_2	gestWeek	-0.00531294	0.00282393	-1.8814	0.0771569		LH_ContB_Temp_2	gestWeek	-0.00028209	0.00214721	-0.131375	0.897116
RH_VisCent_ExStr_3	(Intercept)	2.7951	0.0475377	58.7976	4.39422e-21		LH_ContB_Temp_2	total_gest$ThicknessSum	1.40131e-06	3.00549e-07	4.66252	0.000260094
RH_VisCent_ExStr_3	gestWeek	-0.00365406	0.00242565	-1.50643	0.150314		LH_ContB_IPL_1	(Intercept)	1.43152	0.37407	3.82687	0.00148607
RH_VisCent_ExStr_4	(Intercept)	2.03779	0.0549391	37.0918	1.04346e-17		LH_ContB_IPL_1	gestWeek	-0.00298939	0.00155343	-1.92437	0.07228
RH_VisCent_ExStr_4	gestWeek	-0.00622606	0.00280331	-2.22097	0.0402279		LH_ContB_IPL_1	total_gest$ThicknessSum	5.41875e-07	2.17437e-07	2.49211	0.024053
RH_VisCent_ExStr_5	(Intercept)	3.06793	0.0876264	35.0115	2.75041e-17		LH_ContB_IPL_2	(Intercept)	1.59485	0.30504	5.22834	8.28217e-05
RH_VisCent_ExStr_5	gestWeek	-0.0206189	0.00447121	-4.61147	0.000248901		LH_ContB_IPL_2	gestWeek	-0.00438376	0.00126677	-3.46059	0.00322075
RH_VisCent_ExStr_6	(Intercept)	2.05927	0.0668939	30.784	2.37372e-16		LH_ContB_IPL_2	total_gest$ThicknessSum	3.95808e-07	1.77311e-07	2.23227	0.0402412
RH_VisCent_ExStr_6	gestWeek	-0.0122467	0.00341332	-3.58793	0.00226754		LH_ContB_IPL_3	(Intercept)	0.924181	0.319381	2.89366	0.0105793
RH_VisCent_Striate_1	(Intercept)	2.21505	0.0807204	27.4409	1.61541e-15		LH_ContB_IPL_3	gestWeek	-0.000621647	0.00132632	-0.468699	0.645607
RH_VisCent_Striate_1	gestWeek	-0.00933516	0.00411882	-2.26646	0.0367623		LH_ContB_IPL_3	total_gest$ThicknessSum	5.43105e-07	1.85647e-07	2.92547	0.00990311
RH_VisCent_ExStr_7	(Intercept)	2.44425	0.0579003	42.2148	1.18317e-18		LH_ContB_PFCd_1	(Intercept)	2.01769	0.905354	2.22862	0.0405287
RH_VisCent_ExStr_7	gestWeek	-0.00911217	0.00295441	-3.08426	0.0067276		LH_ContB_PFCd_1	gestWeek	-0.00993885	0.00375974	-2.64349	0.0177026
RH_VisCent_ExStr_8	(Intercept)	1.97049	0.096463	20.4275	2.11755e-13		LH_ContB_PFCd_1	total_gest$ThicknessSum	4.50086e-07	5.26257e-07	0.855259	0.405033
RH_VisCent_ExStr_8	gestWeek	-0.012224	0.0049221	-2.48349	0.0237358		LH_ContB_PFClv_1	(Intercept)	0.212148	0.503829	0.421071	0.679305
RH_VisCent_ExStr_9	(Intercept)	2.55818	0.0438932	58.2819	5.1005e-21		LH_ContB_PFClv_1	gestWeek	0.00472409	0.00209229	2.25785	0.0382817
RH_VisCent_ExStr_9	gestWeek	-0.00484739	0.00223969	-2.16432	0.0449645		LH_ContB_PFClv_1	total_gest$ThicknessSum	1.66339e-06	2.92862e-07	5.67978	3.41598e-05
RH_VisCent_ExStr_10	(Intercept)	1.93852	0.118933	16.2992	8.22913e-12		LH_ContB_PFClv_2	(Intercept)	0.1634	0.492076	0.332062	0.744152
RH_VisCent_ExStr_10	gestWeek	-0.011616	0.00606866	-1.91409	0.0725959		LH_ContB_PFClv_2	gestWeek	0.00431823	0.00204349	2.11317	0.0506491
RH_VisCent_ExStr_11	(Intercept)	1.78296	0.0413626	43.1057	8.32158e-19		LH_ContB_PFClv_2	total_gest$ThicknessSum	1.31359e-06	2.8603e-07	4.5925	0.000300367
RH_VisCent_ExStr_11	gestWeek	-0.00683658	0.00211056	-3.23923	0.00482248		LH_ContB_PFClv_3	(Intercept)	0.380297	0.562557	0.676015	0.508685
RH_VisPeri_ExStrInf_1	(Intercept)	3.16517	0.0318297	99.4408	5.95039e-25		LH_ContB_PFClv_3	gestWeek	0.00188803	0.00233618	0.80817	0.430845
RH_VisPeri_ExStrInf_1	gestWeek	-0.00612379	0.00162413	-3.7705	0.0015255		LH_ContB_PFClv_3	total_gest$ThicknessSum	1.34718e-06	3.26999e-07	4.11984	0.000802467
RH_VisPeri_ExStrInf_2	(Intercept)	3.43828	0.0632127	54.3922	1.64057e-20		LH_ContB_PFCmp_1	(Intercept)	2.54654	0.523683	4.86276	0.000172783
RH_VisPeri_ExStrInf_2	gestWeek	-0.00790161	0.00322548	-2.44975	0.0254263		LH_ContB_PFCmp_1	gestWeek	-0.00689896	0.00217474	-3.17231	0.00591175
RH_VisPeri_ExStrInf_3	(Intercept)	3.13167	0.0410647	76.2619	5.36678e-23		LH_ContB_PFCmp_1	total_gest$ThicknessSum	-1.01228e-07	3.04402e-07	-0.332547	0.743794
RH_VisPeri_ExStrInf_3	gestWeek	0.00581605	0.00209536	2.77568	0.0129509		LH_ContC_pCun_1	(Intercept)	0.744141	0.373925	1.99008	0.0639513
RH_VisPeri_ExStrInf_4	(Intercept)	3.10085	0.0325764	95.187	1.24961e-24		LH_ContC_pCun_1	gestWeek	0.0021004	0.00155283	1.35262	0.194983
RH_VisPeri_ExStrInf_4	gestWeek	0.0018283	0.00166224	1.0999	0.286707		LH_ContC_pCun_1	total_gest$ThicknessSum	8.54436e-07	2.17352e-07	3.93111	0.00119298
RH_VisPeri_ExStrInf_5	(Intercept)	2.10831	0.0313489	67.2531	4.5177e-22		LH_ContC_pCun_2	(Intercept)	-1.41999	0.552937	-2.56808	0.0206342
RH_VisPeri_ExStrInf_5	gestWeek	0.00147963	0.0015996	0.924995	0.367913		LH_ContC_pCun_2	gestWeek	0.00378661	0.00229623	1.64906	0.118629
RH_VisPeri_StriCal_1	(Intercept)	2.19626	0.0503055	43.6585	6.71305e-19		LH_ContC_pCun_2	total_gest$ThicknessSum	2.03386e-06	3.21407e-07	6.32799	1.00381e-05
RH_VisPeri_StriCal_1	gestWeek	0.0115788	0.00256688	4.51085	0.000308507		LH_ContC_pCun_3	(Intercept)	0.073063	0.561397	0.130145	0.898074
RH_VisPeri_StriCal_2	(Intercept)	1.87673	0.0252917	74.2033	8.53436e-23		LH_ContC_pCun_3	gestWeek	0.000192888	0.00233136	0.082736	0.935088
RH_VisPeri_StriCal_2	gestWeek	-0.00228692	0.00129053	-1.77208	0.0943024		LH_ContC_pCun_3	total_gest$ThicknessSum	1.09337e-06	3.26324e-07	3.35056	0.00406249
RH_VisPeri_ExStrSup_1	(Intercept)	2.03418	0.0294587	69.0518	2.88885e-22		LH_ContC_Cingp_1	(Intercept)	0.234984	0.421151	0.557956	0.584598
RH_VisPeri_ExStrSup_1	gestWeek	0.00233103	0.00150315	1.55076	0.139376		LH_ContC_Cingp_1	gestWeek	0.00435421	0.00174895	2.48961	0.024174
RH_VisPeri_ExStrSup_2	(Intercept)	1.86133	0.0227213	81.9202	1.59461e-23		LH_ContC_Cingp_1	total_gest$ThicknessSum	1.07812e-06	2.44803e-07	4.40401	0.000443535
RH_VisPeri_ExStrSup_2	gestWeek	-0.00149077	0.00115937	-1.28584	0.215737		LH_ContC_Cingp_2	(Intercept)	0.792473	0.222947	3.55453	0.0026411
RH_VisPeri_ExStrSup_3	(Intercept)	1.29653	0.0243737	53.1939	2.3908e-20		LH_ContC_Cingp_2	gestWeek	-0.000738174	0.000925852	-0.797292	0.436954
RH_VisPeri_ExStrSup_3	gestWeek	-0.00607565	0.00124369	-4.8852	0.000139424		LH_ContC_Cingp_2	total_gest$ThicknessSum	3.3535e-07	1.29593e-07	2.58772	0.019829
RH_VisPeri_ExStrSup_4	(Intercept)	2.01294	0.0614645	32.7496	8.42639e-17		LH_DefaultA_IPL_1	(Intercept)	1.09118	0.34449	3.16753	0.00597144
RH_VisPeri_ExStrSup_4	gestWeek	-0.015157	0.00313627	-4.83281	0.000155696		LH_DefaultA_IPL_1	gestWeek	-0.00361417	0.00143059	-2.52635	0.0224505
RH_SomMotA_1	(Intercept)	1.97085	0.0297929	66.1517	5.97572e-22		LH_DefaultA_IPL_1	total_gest$ThicknessSum	7.85057e-07	2.00242e-07	3.92054	0.00121984
RH_SomMotA_1	gestWeek	-0.00639108	0.00152021	-4.20408	0.000596345		LH_DefaultA_IPL_2	(Intercept)	0.936316	0.398063	2.35218	0.0317983
RH_SomMotA_2	(Intercept)	1.69547	0.0211682	80.0951	2.33662e-23		LH_DefaultA_IPL_2	gestWeek	-0.00160685	0.00165307	-0.97204	0.345498
RH_SomMotA_2	gestWeek	-0.00614336	0.00108012	-5.68766	2.6706e-05		LH_DefaultA_IPL_2	total_gest$ThicknessSum	8.48653e-07	2.31383e-07	3.66774	0.0020793
RH_SomMotA_3	(Intercept)	1.56991	0.0197934	79.3148	2.75858e-23		LH_DefaultA_PFCd_1	(Intercept)	0.636713	0.370881	1.71676	0.105316
RH_SomMotA_3	gestWeek	-0.00523371	0.00100997	-5.18204	7.50052e-05		LH_DefaultA_PFCd_1	gestWeek	3.9559e-05	0.00154019	0.0256845	0.979827
RH_SomMotA_4	(Intercept)	1.6459	0.0262064	62.8051	1.43944e-21		LH_DefaultA_PFCd_1	total_gest$ThicknessSum	9.76139e-07	2.15583e-07	4.52791	0.000343169
RH_SomMotA_4	gestWeek	-0.00569196	0.0013372	-4.25661	0.00053248		LH_DefaultA_PFCd_2	(Intercept)	1.24831	0.351398	3.55241	0.00265296
RH_SomMotA_5	(Intercept)	2.30804	0.0188666	122.334	1.76546e-26		LH_DefaultA_PFCd_2	gestWeek	-0.00201594	0.00145928	-1.38146	0.186125
RH_SomMotA_5	gestWeek	-0.00439289	0.000962686	-4.56317	0.000275897		LH_DefaultA_PFCd_2	total_gest$ThicknessSum	3.85875e-07	2.04258e-07	1.88916	0.0771336
RH_SomMotA_6	(Intercept)	1.40017	0.0319426	43.834	6.27414e-19		LH_DefaultA_PFCd_3	(Intercept)	0.790037	0.51148	1.54461	0.141988
RH_SomMotA_6	gestWeek	-0.00644942	0.00162989	-3.95696	0.00101787		LH_DefaultA_PFCd_3	gestWeek	-0.00185929	0.00212407	-0.875347	0.394337
RH_SomMotA_7	(Intercept)	2.30242	0.0462132	49.8216	7.23065e-20		LH_DefaultA_PFCd_3	total_gest$ThicknessSum	6.98679e-07	2.97309e-07	2.35001	0.0319351
RH_SomMotA_7	gestWeek	-0.0108079	0.00235806	-4.58336	0.000264269		LH_DefaultA_pCunPCC_1	(Intercept)	1.65946	0.663541	2.50092	0.0236305
RH_SomMotA_8	(Intercept)	1.52555	0.0358756	42.5232	1.04658e-18		LH_DefaultA_pCunPCC_1	gestWeek	-0.00193427	0.00275554	-0.701956	0.492792
RH_SomMotA_8	gestWeek	-0.00816927	0.00183058	-4.46266	0.000342017		LH_DefaultA_pCunPCC_1	total_gest$ThicknessSum	8.65013e-07	3.85698e-07	2.24272	0.0394296
RH_SomMotA_9	(Intercept)	1.40122	0.0268368	52.2128	3.2749e-20		LH_DefaultA_pCunPCC_2	(Intercept)	2.18751	0.595366	3.67423	0.00205102
RH_SomMotA_9	gestWeek	-0.00357277	0.00136937	-2.60907	0.0183329		LH_DefaultA_pCunPCC_2	gestWeek	-0.00323206	0.00247243	-1.30724	0.209606
RH_SomMotA_10	(Intercept)	1.83823	0.0622605	29.5248	4.76894e-16		LH_DefaultA_pCunPCC_2	total_gest$ThicknessSum	1.18409e-07	3.4607e-07	0.342153	0.736689
RH_SomMotA_10	gestWeek	-0.0144053	0.00317689	-4.53441	0.000293361		LH_DefaultA_pCunPCC_3	(Intercept)	0.09306	0.847699	0.109779	0.913949
RH_SomMotA_11	(Intercept)	1.99977	0.0191862	104.23	2.67806e-25		LH_DefaultA_pCunPCC_3	gestWeek	-5.22904e-05	0.00352031	-0.0148539	0.988332
RH_SomMotA_11	gestWeek	-0.00536192	0.000978991	-5.47699	4.091e-05		LH_DefaultA_pCunPCC_3	total_gest$ThicknessSum	1.75225e-06	4.92744e-07	3.5561	0.00263234
RH_SomMotA_12	(Intercept)	2.41364	0.0711689	33.9142	4.69184e-17		LH_DefaultA_pCunPCC_4	(Intercept)	2.09655	0.528863	3.96427	0.00111258
RH_SomMotA_12	gestWeek	-0.0183875	0.00363145	-5.0634	9.59863e-05		LH_DefaultA_pCunPCC_4	gestWeek	-0.00170635	0.00219625	-0.776937	0.448531
RH_SomMotA_13	(Intercept)	1.93117	0.111475	17.3238	3.08658e-12		LH_DefaultA_pCunPCC_4	total_gest$ThicknessSum	8.52681e-07	3.07413e-07	2.77373	0.0135557
RH_SomMotA_13	gestWeek	-0.0276789	0.00568809	-4.86612	0.000145139		LH_DefaultA_pCunPCC_5	(Intercept)	1.39034	0.369797	3.75974	0.0017122
RH_SomMotA_14	(Intercept)	1.45284	0.0384768	37.759	7.73304e-18		LH_DefaultA_pCunPCC_5	gestWeek	-0.003088	0.00153569	-2.01082	0.0615077
RH_SomMotA_14	gestWeek	-0.00819877	0.00196331	-4.176	0.00063362		LH_DefaultA_pCunPCC_5	total_gest$ThicknessSum	9.76278e-07	2.14953e-07	4.54183	0.000333446
RH_SomMotA_15	(Intercept)	1.39767	0.0596127	23.4459	2.19523e-14		LH_DefaultA_pCunPCC_6	(Intercept)	1.62477	0.4017	4.04473	0.000939448
RH_SomMotA_15	gestWeek	-0.0137528	0.00304178	-4.52129	0.000301705		LH_DefaultA_pCunPCC_6	gestWeek	-0.00352871	0.00166817	-2.11531	0.0504418
RH_SomMotA_16	(Intercept)	1.8484	0.0853718	21.6512	8.1539e-14		LH_DefaultA_pCunPCC_6	total_gest$ThicknessSum	2.6553e-07	2.33497e-07	1.13719	0.272204
RH_SomMotA_16	gestWeek	-0.0209576	0.00435616	-4.81102	0.00016302		LH_DefaultA_pCunPCC_7	(Intercept)	0.258389	0.725618	0.356095	0.726421
RH_SomMotA_17	(Intercept)	1.76286	0.0369031	47.7698	1.4709e-19		LH_DefaultA_pCunPCC_7	gestWeek	-0.00262481	0.00301334	-0.871064	0.396601
RH_SomMotA_17	gestWeek	-0.00902142	0.00188301	-4.79095	0.000170081		LH_DefaultA_pCunPCC_7	total_gest$ThicknessSum	1.43399e-06	4.21782e-07	3.39984	0.00366138
RH_SomMotA_18	(Intercept)	2.75516	0.145556	18.9285	7.34564e-13		LH_DefaultA_PFCm_1	(Intercept)	-0.388753	0.796004	-0.48838	0.631906
RH_SomMotA_18	gestWeek	-0.0278701	0.00742712	-3.75248	0.00158635		LH_DefaultA_PFCm_1	gestWeek	0.00650161	0.00330564	1.96683	0.0667944
RH_SomMotA_19	(Intercept)	2.73581	0.150303	18.202	1.38709e-12		LH_DefaultA_PFCm_1	total_gest$ThicknessSum	1.96121e-06	4.62695e-07	4.23866	0.000625836
RH_SomMotA_19	gestWeek	-0.0294193	0.00766932	-3.83597	0.00132337		LH_DefaultA_PFCm_2	(Intercept)	1.00039	0.4392	2.27775	0.0368194
RH_SomMotA_20	(Intercept)	2.39353	0.16074	14.8906	3.47714e-11		LH_DefaultA_PFCm_2	gestWeek	-0.00149107	0.0018239	-0.817516	0.425641
RH_SomMotA_20	gestWeek	-0.0363598	0.00820191	-4.43309	0.000364385		LH_DefaultA_PFCm_2	total_gest$ThicknessSum	1.33344e-06	2.55294e-07	5.22313	8.36835e-05
RH_SomMotB_Aud_1	(Intercept)	2.19205	0.0235236	93.1853	1.79227e-24		LH_DefaultA_PFCm_3	(Intercept)	-1.72342	0.649674	-2.65274	0.0173719
RH_SomMotB_Aud_1	gestWeek	-0.00811289	0.00120031	-6.759	3.34075e-06		LH_DefaultA_PFCm_3	gestWeek	0.00517891	0.00269796	1.91956	0.0729263
RH_SomMotB_Aud_2	(Intercept)	2.27904	0.0280653	81.2048	1.85037e-23		LH_DefaultA_PFCm_3	total_gest$ThicknessSum	2.5086e-06	3.77637e-07	6.64289	5.65244e-06
RH_SomMotB_Aud_2	gestWeek	-0.00767722	0.00143206	-5.36097	5.18614e-05		LH_DefaultA_PFCm_4	(Intercept)	0.964444	0.609995	1.58107	0.133426
RH_SomMotB_Ins_1	(Intercept)	1.86715	0.0168248	110.976	9.23515e-26		LH_DefaultA_PFCm_4	gestWeek	-0.000792609	0.00253318	-0.312891	0.758405
RH_SomMotB_Ins_1	gestWeek	-0.00317053	0.000858499	-3.69311	0.00180463		LH_DefaultA_PFCm_4	total_gest$ThicknessSum	1.70696e-06	3.54573e-07	4.81414	0.000190749
RH_SomMotB_S2_1	(Intercept)	2.82332	0.0315294	89.5456	3.52364e-24		LH_DefaultA_PFCm_5	(Intercept)	-0.82362	0.458554	-1.79612	0.0913802
RH_SomMotB_S2_1	gestWeek	-0.00905167	0.00160881	-5.6263	3.02208e-05		LH_DefaultA_PFCm_5	gestWeek	0.0052291	0.00190428	2.74598	0.0143523
RH_SomMotB_S2_2	(Intercept)	2.27656	0.0263099	86.5287	6.30227e-24		LH_DefaultA_PFCm_5	total_gest$ThicknessSum	1.91282e-06	2.66544e-07	7.17637	2.20358e-06
RH_SomMotB_S2_2	gestWeek	-0.0100157	0.00134248	-7.46061	9.316e-07		LH_DefaultA_PFCm_6	(Intercept)	1.82208	0.411753	4.42518	0.000424472
RH_SomMotB_Aud_3	(Intercept)	2.82474	0.0334283	84.5014	9.42214e-24		LH_DefaultA_PFCm_6	gestWeek	-0.00419045	0.00170992	-2.45066	0.026138
RH_SomMotB_Aud_3	gestWeek	-0.00897281	0.00170571	-5.26046	6.37758e-05		LH_DefaultA_PFCm_6	total_gest$ThicknessSum	8.17114e-07	2.39341e-07	3.41402	0.00355344
RH_SomMotB_S2_3	(Intercept)	2.79864	0.0268947	104.059	2.75361e-25		LH_DefaultB_Temp_1	(Intercept)	0.505784	0.72944	0.693387	0.49801
RH_SomMotB_S2_3	gestWeek	-0.0105623	0.00137233	-7.69664	6.15333e-07		LH_DefaultB_Temp_1	gestWeek	0.00531097	0.00302921	1.75325	0.0986924
RH_SomMotB_S2_4	(Intercept)	2.1708	0.0309856	70.0585	2.26058e-22		LH_DefaultB_Temp_1	total_gest$ThicknessSum	1.4829e-06	4.24003e-07	3.49739	0.00297996
RH_SomMotB_S2_4	gestWeek	-0.00885369	0.00158106	-5.59983	3.18812e-05		LH_DefaultB_Temp_2	(Intercept)	0.147329	0.545454	0.270104	0.790533
RH_SomMotB_S2_5	(Intercept)	2.67419	0.0267544	99.9531	5.45336e-25		LH_DefaultB_Temp_2	gestWeek	0.00555119	0.00226515	2.45069	0.0261365
RH_SomMotB_S2_5	gestWeek	-0.00849162	0.00136517	-6.22022	9.32149e-06		LH_DefaultB_Temp_2	total_gest$ThicknessSum	1.83578e-06	3.17057e-07	5.79006	2.76248e-05
RH_SomMotB_S2_6	(Intercept)	2.63959	0.0499427	52.8524	2.66579e-20		LH_DefaultB_Temp_3	(Intercept)	-0.131588	0.419948	-0.313344	0.758067
RH_SomMotB_S2_6	gestWeek	-0.0123024	0.00254837	-4.82755	0.000157432		LH_DefaultB_Temp_3	gestWeek	0.00471821	0.00174395	2.70547	0.0155963
RH_SomMotB_S2_7	(Intercept)	2.68229	0.0241396	111.116	9.03976e-26		LH_DefaultB_Temp_3	total_gest$ThicknessSum	1.77118e-06	2.44104e-07	7.25584	1.92141e-06
RH_SomMotB_S2_7	gestWeek	-0.00528569	0.00123174	-4.29123	0.000494215		LH_DefaultB_Temp_4	(Intercept)	-0.0358484	0.499735	-0.0717349	0.943702
RH_SomMotB_S2_8	(Intercept)	2.91615	0.0947651	30.7724	2.38874e-16		LH_DefaultB_Temp_4	gestWeek	0.000138802	0.00207529	0.0668833	0.947503
RH_SomMotB_S2_8	gestWeek	-0.0224552	0.00483547	-4.64386	0.000232326		LH_DefaultB_Temp_4	total_gest$ThicknessSum	1.74945e-06	2.90482e-07	6.02258	1.77491e-05
RH_SomMotB_Cent_1	(Intercept)	2.70078	0.0581688	46.4301	2.37728e-19		LH_DefaultB_Temp_5	(Intercept)	1.47195	0.360845	4.07916	0.000873938
RH_SomMotB_Cent_1	gestWeek	-0.0153935	0.00296811	-5.18629	7.43463e-05		LH_DefaultB_Temp_5	gestWeek	-0.00379049	0.00149851	-2.5295	0.0223079
RH_SomMotB_Cent_2	(Intercept)	2.09218	0.0862511	24.2569	1.25125e-14		LH_DefaultB_Temp_5	total_gest$ThicknessSum	5.95753e-07	2.09749e-07	2.84031	0.0118155
RH_SomMotB_Cent_2	gestWeek	-0.0195596	0.00440103	-4.44433	0.00035571		LH_DefaultB_Temp_6	(Intercept)	1.06617	0.431747	2.46943	0.0251734
RH_SomMotB_Cent_3	(Intercept)	1.56219	0.0251388	62.1426	1.72252e-21		LH_DefaultB_Temp_6	gestWeek	-0.00291372	0.00179295	-1.6251	0.123675
RH_SomMotB_Cent_3	gestWeek	-0.00640971	0.00128273	-4.99694	0.000110282		LH_DefaultB_Temp_6	total_gest$ThicknessSum	5.75497e-07	2.50962e-07	2.29316	0.0357223
RH_DorsAttnA_TempOcc_1	(Intercept)	4.54943	0.0422505	107.677	1.54136e-25		LH_DefaultB_IPL_1	(Intercept)	0.752642	0.615134	1.22354	0.238839
RH_DorsAttnA_TempOcc_1	gestWeek	-0.00427798	0.00215587	-1.98434	0.0636013		LH_DefaultB_IPL_1	gestWeek	-0.0011878	0.00255452	-0.464979	0.648212
RH_DorsAttnA_TempOcc_2	(Intercept)	4.85951	0.0766993	63.358	1.24092e-21		LH_DefaultB_IPL_1	total_gest$ThicknessSum	7.75475e-07	3.5756e-07	2.1688	0.0455127
RH_DorsAttnA_TempOcc_2	gestWeek	-0.0103107	0.00391364	-2.63457	0.0173892		LH_DefaultB_IPL_2	(Intercept)	0.209534	0.526541	0.397944	0.695931
RH_DorsAttnA_TempOcc_3	(Intercept)	3.57563	0.0581344	61.5063	2.05036e-21		LH_DefaultB_IPL_2	gestWeek	8.26318e-05	0.00218661	0.0377899	0.970323
RH_DorsAttnA_TempOcc_3	gestWeek	-0.00827744	0.00296635	-2.79044	0.0125553		LH_DefaultB_IPL_2	total_gest$ThicknessSum	1.61536e-06	3.06063e-07	5.27786	7.50591e-05
RH_DorsAttnA_ParOcc_1	(Intercept)	2.33295	0.0293433	79.5052	2.64871e-23		LH_DefaultB_PFCd_1	(Intercept)	0.960091	0.282579	3.3976	0.00367876
RH_DorsAttnA_ParOcc_1	gestWeek	-0.00368488	0.00149727	-2.46107	0.0248468		LH_DefaultB_PFCd_1	gestWeek	-0.0016831	0.00117349	-1.43427	0.170751
RH_DorsAttnA_ParOcc_2	(Intercept)	2.53434	0.0346301	73.1832	1.07911e-22		LH_DefaultB_PFCd_1	total_gest$ThicknessSum	9.29528e-07	1.64255e-07	5.65904	3.5558e-05
RH_DorsAttnA_ParOcc_2	gestWeek	-0.00583047	0.00176703	-3.29959	0.00423383		LH_DefaultB_PFCd_2	(Intercept)	0.505099	0.348672	1.44864	0.166754
RH_DorsAttnA_ParOcc_3	(Intercept)	2.12448	0.0482177	44.0602	5.75252e-19		LH_DefaultB_PFCd_2	gestWeek	0.00101572	0.00144796	0.701484	0.493079
RH_DorsAttnA_ParOcc_3	gestWeek	-0.0102575	0.00246035	-4.16915	0.000643062		LH_DefaultB_PFCd_2	total_gest$ThicknessSum	9.69852e-07	2.02673e-07	4.7853	0.000202303
RH_DorsAttnA_SPL_1	(Intercept)	1.848	0.0431025	42.8746	9.11056e-19		LH_DefaultB_PFCd_3	(Intercept)	0.575528	0.51054	1.12729	0.276242
RH_DorsAttnA_SPL_1	gestWeek	-0.0118564	0.00219934	-5.39089	4.87766e-05		LH_DefaultB_PFCd_3	gestWeek	-8.27476e-05	0.00212017	-0.0390288	0.96935
RH_DorsAttnA_SPL_2	(Intercept)	1.37995	0.0208933	66.0475	6.13748e-22		LH_DefaultB_PFCd_3	total_gest$ThicknessSum	1.14297e-06	2.96763e-07	3.85147	0.00141096
RH_DorsAttnA_SPL_2	gestWeek	-0.00417468	0.0010661	-3.91586	0.00111274		LH_DefaultB_PFCd_4	(Intercept)	2.50038	0.39543	6.32319	1.01273e-05
RH_DorsAttnA_SPL_3	(Intercept)	2.09601	0.0474041	44.2159	5.42049e-19		LH_DefaultB_PFCd_4	gestWeek	-0.0041281	0.00164213	-2.51386	0.0230226
RH_DorsAttnA_SPL_3	gestWeek	-0.0102201	0.00241883	-4.22522	0.000569769		LH_DefaultB_PFCd_4	total_gest$ThicknessSum	-6.05385e-08	2.29852e-07	-0.26338	0.795619
RH_DorsAttnA_SPL_4	(Intercept)	2.51582	0.0350451	71.788	1.49537e-22		LH_DefaultB_PFCd_5	(Intercept)	0.961715	0.606658	1.58527	0.132469
RH_DorsAttnA_SPL_4	gestWeek	-0.00777574	0.0017882	-4.34835	0.000437071		LH_DefaultB_PFCd_5	gestWeek	-0.000378661	0.00251932	-0.150303	0.882404
RH_DorsAttnA_SPL_5	(Intercept)	1.73194	0.0432849	40.0126	2.91649e-18		LH_DefaultB_PFCd_5	total_gest$ThicknessSum	7.57407e-07	3.52633e-07	2.14786	0.0473869
RH_DorsAttnA_SPL_5	gestWeek	-0.0100921	0.00220865	-4.56934	0.000272284		LH_DefaultB_PFCd_6	(Intercept)	-0.413352	0.841112	-0.491435	0.629792
RH_DorsAttnA_SPL_6	(Intercept)	1.7272	0.0211038	81.8433	1.62022e-23		LH_DefaultB_PFCd_6	gestWeek	0.00229887	0.00349296	0.658146	0.519803
RH_DorsAttnA_SPL_6	gestWeek	-0.00320837	0.00107684	-2.97944	0.00841546		LH_DefaultB_PFCd_6	total_gest$ThicknessSum	1.67771e-06	4.88915e-07	3.43149	0.00342479
RH_DorsAttnA_SPL_7	(Intercept)	1.73762	0.0255466	68.0178	3.73026e-22		LH_DefaultB_PFCl_1	(Intercept)	1.28578	0.644059	1.99636	0.0632021
RH_DorsAttnA_SPL_7	gestWeek	-0.00590689	0.00130353	-4.53144	0.000295229		LH_DefaultB_PFCl_1	gestWeek	-0.00307955	0.00267464	-1.15139	0.266488
RH_DorsAttnA_SPL_8	(Intercept)	2.57666	0.0500583	51.4733	4.16766e-20		LH_DefaultB_PFCl_1	total_gest$ThicknessSum	6.91152e-07	3.74374e-07	1.84616	0.0834532
RH_DorsAttnA_SPL_8	gestWeek	-0.0136527	0.00255426	-5.34505	5.35845e-05		LH_DefaultB_PFCl_2	(Intercept)	1.74129	0.65127	2.67369	0.0166443
RH_DorsAttnB_TempOcc_1	(Intercept)	2.991	0.0502515	59.5206	3.57321e-21		LH_DefaultB_PFCl_2	gestWeek	-0.00493919	0.00270458	-1.82623	0.0865344
RH_DorsAttnB_TempOcc_1	gestWeek	-0.00732545	0.00256412	-2.8569	0.0109139		LH_DefaultB_PFCl_2	total_gest$ThicknessSum	5.70131e-07	3.78565e-07	1.50603	0.151545
RH_DorsAttnB_PostC_1	(Intercept)	2.4689	0.0569107	43.3821	7.47183e-19		LH_DefaultB_PFCv_1	(Intercept)	-0.422705	0.702175	-0.601993	0.555614
RH_DorsAttnB_PostC_1	gestWeek	-0.0135929	0.00290391	-4.6809	0.00021474		LH_DefaultB_PFCv_1	gestWeek	0.00241004	0.00291598	0.826492	0.42068
RH_DorsAttnB_PostC_2	(Intercept)	2.42451	0.0309705	78.2847	3.44315e-23		LH_DefaultB_PFCv_1	total_gest$ThicknessSum	1.9405e-06	4.08155e-07	4.75433	0.000215509
RH_DorsAttnB_PostC_2	gestWeek	-0.00830731	0.00158029	-5.25682	6.4257e-05		LH_DefaultB_PFCv_2	(Intercept)	-0.846645	0.381319	-2.22031	0.0411896
RH_DorsAttnB_PostC_3	(Intercept)	2.36935	0.0277554	85.3655	7.92864e-24		LH_DefaultB_PFCv_2	gestWeek	0.0033612	0.00158354	2.12259	0.049743
RH_DorsAttnB_PostC_3	gestWeek	-0.00440975	0.00141624	-3.11371	0.00631624		LH_DefaultB_PFCv_2	total_gest$ThicknessSum	2.00412e-06	2.2165e-07	9.04184	1.09433e-07
RH_DorsAttnB_PostC_4	(Intercept)	1.67298	0.0125259	133.561	3.97409e-27		LH_DefaultB_PFCv_3	(Intercept)	1.09153	0.41923	2.60366	0.0191976
RH_DorsAttnB_PostC_4	gestWeek	-0.00413226	0.000639145	-6.46529	5.8164e-06		LH_DefaultB_PFCv_3	gestWeek	-0.000820415	0.00174097	-0.47124	0.643831
RH_DorsAttnB_PostC_5	(Intercept)	1.46379	0.0246369	59.4146	3.68266e-21		LH_DefaultB_PFCv_3	total_gest$ThicknessSum	7.31936e-07	2.43686e-07	3.0036	0.00841613
RH_DorsAttnB_PostC_5	gestWeek	-0.00343154	0.00125712	-2.7297	0.0142618		LH_DefaultB_PFCv_4	(Intercept)	0.765346	0.502255	1.52382	0.147074
RH_DorsAttnB_PostC_6	(Intercept)	2.12915	0.018776	113.397	6.4014e-26		LH_DefaultB_PFCv_4	gestWeek	7.6773e-05	0.00208576	0.0368082	0.971093
RH_DorsAttnB_PostC_6	gestWeek	-0.00785572	0.000958061	-8.1996	2.60531e-07		LH_DefaultB_PFCv_4	total_gest$ThicknessSum	9.30701e-07	2.91947e-07	3.18792	0.00572113
RH_DorsAttnB_PostC_7	(Intercept)	2.11724	0.0446352	47.4343	1.65671e-19		LH_DefaultB_PFCv_5	(Intercept)	0.638986	0.352383	1.81333	0.0885822
RH_DorsAttnB_PostC_7	gestWeek	-0.00992311	0.00227754	-4.35693	0.000429086		LH_DefaultB_PFCv_5	gestWeek	0.00131053	0.00146337	0.89556	0.383764
RH_DorsAttnB_PostC_8	(Intercept)	2.13247	0.0714024	29.8656	3.93748e-16		LH_DefaultB_PFCv_5	total_gest$ThicknessSum	1.17297e-06	2.0483e-07	5.72655	3.12123e-05
RH_DorsAttnB_PostC_8	gestWeek	-0.0208457	0.00364336	-5.72155	2.4948e-05		LH_DefaultC_IPL_1	(Intercept)	1.44267	0.537864	2.68222	0.0163566
RH_DorsAttnB_FEF_1	(Intercept)	1.71805	0.0296652	57.9145	5.67657e-21		LH_DefaultC_IPL_1	gestWeek	-0.00265078	0.00223363	-1.18676	0.252646
RH_DorsAttnB_FEF_1	gestWeek	-0.00706472	0.00151369	-4.66721	0.000221073		LH_DefaultC_IPL_1	total_gest$ThicknessSum	4.38355e-07	3.12645e-07	1.40209	0.179992
RH_DorsAttnB_FEF_2	(Intercept)	1.58847	0.014243	111.527	8.49044e-26		LH_DefaultC_Rsp_1	(Intercept)	0.494473	0.752773	0.656869	0.520602
RH_DorsAttnB_FEF_2	gestWeek	-0.00627055	0.00072676	-8.62809	1.28502e-07		LH_DefaultC_Rsp_1	gestWeek	0.0108806	0.0031261	3.48058	0.00308764
RH_DorsAttnB_FEF_3	(Intercept)	2.42635	0.0550184	44.1007	5.6643e-19		LH_DefaultC_Rsp_1	total_gest$ThicknessSum	1.33214e-06	4.37566e-07	3.04443	0.00772825
RH_DorsAttnB_FEF_3	gestWeek	-0.0125019	0.00280736	-4.45328	0.000348956		LH_DefaultC_Rsp_2	(Intercept)	1.04928	0.685161	1.53144	0.145193
RH_SalVentAttnA_ParOper_1	(Intercept)	2.29854	0.0366825	62.6604	1.49679e-21		LH_DefaultC_Rsp_2	gestWeek	0.0114855	0.00284533	4.03663	0.000955558
RH_SalVentAttnA_ParOper_1	gestWeek	-0.00908304	0.00187175	-4.85269	0.000149304		LH_DefaultC_Rsp_2	total_gest$ThicknessSum	1.30827e-06	3.98265e-07	3.28492	0.00466512
RH_SalVentAttnA_ParOper_2	(Intercept)	3.03961	0.0418055	72.7083	1.20502e-22		LH_DefaultC_Rsp_3	(Intercept)	1.24777	0.539413	2.3132	0.0343417
RH_SalVentAttnA_ParOper_2	gestWeek	-0.00932382	0.00213316	-4.3709	0.000416406		LH_DefaultC_Rsp_3	gestWeek	0.00589365	0.00224007	2.63101	0.0181585
RH_SalVentAttnA_ParOper_3	(Intercept)	2.46959	0.0341212	72.3772	1.30193e-22		LH_DefaultC_Rsp_3	total_gest$ThicknessSum	8.76539e-07	3.13546e-07	2.79557	0.0129593
RH_SalVentAttnA_ParOper_3	gestWeek	-0.0102818	0.00174106	-5.90549	1.72853e-05		LH_DefaultC_PHC_1	(Intercept)	1.31379	0.40576	3.23785	0.00515105
RH_SalVentAttnA_PrC_1	(Intercept)	1.91476	0.0268176	71.3993	1.63949e-22		LH_DefaultC_PHC_1	gestWeek	0.00437026	0.00168503	2.59358	0.0195948
RH_SalVentAttnA_PrC_1	gestWeek	-0.00650842	0.00136839	-4.75626	0.00018303		LH_DefaultC_PHC_1	total_gest$ThicknessSum	8.7138e-07	2.35857e-07	3.69453	0.00196494
RH_SalVentAttnA_Ins_1	(Intercept)	3.39086	0.0331283	102.355	3.64421e-25		LH_DefaultC_PHC_2	(Intercept)	0.407567	0.506357	0.8049	0.432676
RH_SalVentAttnA_Ins_1	gestWeek	-0.00293265	0.0016904	-1.73489	0.100852		LH_DefaultC_PHC_2	gestWeek	0.00684927	0.00210279	3.25723	0.00494523
RH_SalVentAttnA_Ins_2	(Intercept)	5.05304	0.0433481	116.569	4.00744e-26		LH_DefaultC_PHC_2	total_gest$ThicknessSum	1.83178e-06	2.94331e-07	6.22355	1.21807e-05
RH_SalVentAttnA_Ins_2	gestWeek	-0.00478708	0.00221187	-2.16427	0.044969		LH_DefaultC_PHC_3	(Intercept)	0.24718	0.479699	0.51528	0.613403
RH_SalVentAttnA_Ins_3	(Intercept)	2.63645	0.0431516	61.0974	2.29545e-21		LH_DefaultC_PHC_3	gestWeek	0.00598785	0.00199209	3.00581	0.00837728
RH_SalVentAttnA_Ins_3	gestWeek	-0.00428969	0.00220184	-1.94822	0.0680928		LH_DefaultC_PHC_3	total_gest$ThicknessSum	1.39609e-06	2.78836e-07	5.00685	0.000129073
RH_SalVentAttnA_Ins_4	(Intercept)	3.97875	0.0255425	155.77	2.91393e-28		LH_TempPar_1	(Intercept)	1.458	0.540997	2.69502	0.0159336
RH_SalVentAttnA_Ins_4	gestWeek	-0.00615123	0.00130332	-4.71965	0.000197789		LH_TempPar_1	gestWeek	-0.0026709	0.00224665	-1.18884	0.251849
RH_SalVentAttnA_FrOper_1	(Intercept)	2.35226	0.0246238	95.5276	1.17612e-24		LH_TempPar_1	total_gest$ThicknessSum	8.66077e-07	3.14467e-07	2.75411	0.0141142
RH_SalVentAttnA_FrOper_1	gestWeek	-0.00915366	0.00125645	-7.28533	1.27374e-06		LH_TempPar_2	(Intercept)	-0.0946339	0.648991	-0.145817	0.885887
RH_SalVentAttnA_FrOper_2	(Intercept)	2.89372	0.0384044	75.3487	6.58271e-23		LH_TempPar_2	gestWeek	-4.66241e-05	0.00269512	-0.0172995	0.986412
RH_SalVentAttnA_FrOper_2	gestWeek	-0.010619	0.00195962	-5.41894	4.60558e-05		LH_TempPar_2	total_gest$ThicknessSum	1.84231e-06	3.7724e-07	4.88365	0.000165606
RH_SalVentAttnA_FrOper_3	(Intercept)	2.73297	0.0405795	67.3484	4.41065e-22		LH_TempPar_3	(Intercept)	1.53847	0.356822	4.31159	0.000537522
RH_SalVentAttnA_FrOper_3	gestWeek	-0.0111177	0.0020706	-5.36929	5.09848e-05		LH_TempPar_3	gestWeek	-0.00178046	0.0014818	-1.20155	0.247023
RH_SalVentAttnA_FrMed_1	(Intercept)	2.82707	0.0259829	108.805	1.29149e-25		LH_TempPar_3	total_gest$ThicknessSum	7.39974e-07	2.0741e-07	3.56768	0.00256874
RH_SalVentAttnA_FrMed_1	gestWeek	-0.00772048	0.0013258	-5.82327	2.0355e-05		LH_TempPar_4	(Intercept)	2.11543	0.622415	3.39874	0.00366993
RH_SalVentAttnA_ParMed_1	(Intercept)	1.5293	0.0115783	132.083	4.80103e-27		LH_TempPar_4	gestWeek	-0.00929327	0.00258476	-3.59541	0.00242258
RH_SalVentAttnA_ParMed_1	gestWeek	-0.00683808	0.000590793	-11.5744	1.74474e-09		LH_TempPar_4	total_gest$ThicknessSum	1.75316e-07	3.61792e-07	0.484578	0.634543
RH_SalVentAttnA_ParMed_2	(Intercept)	2.28923	0.0218948	104.556	2.53976e-25		LH_TempPar_5	(Intercept)	1.06982	0.736927	1.45173	0.165902
RH_SalVentAttnA_ParMed_2	gestWeek	-0.00529206	0.0011172	-4.7369	0.000190687		LH_TempPar_5	gestWeek	-0.00141939	0.0030603	-0.463808	0.649033
RH_SalVentAttnA_FrMed_2	(Intercept)	1.99149	0.0210476	94.6182	1.3834e-24		LH_TempPar_5	total_gest$ThicknessSum	1.19112e-06	4.28355e-07	2.78069	0.0133629
RH_SalVentAttnA_FrMed_2	gestWeek	-0.00290503	0.00107397	-2.70494	0.0150194		LH_TempPar_6	(Intercept)	0.601916	0.651303	0.924171	0.369126
RH_SalVentAttnA_ParMed_3	(Intercept)	1.67601	0.023154	72.3853	1.29947e-22		LH_TempPar_6	gestWeek	-0.00149373	0.00270472	-0.552268	0.588397
RH_SalVentAttnA_ParMed_3	gestWeek	-0.00360995	0.00118145	-3.05553	0.00715411		LH_TempPar_6	total_gest$ThicknessSum	1.39527e-06	3.78584e-07	3.68549	0.00200282
RH_SalVentAttnA_ParMed_4	(Intercept)	1.61229	0.00953867	169.027	7.27497e-29		RH_VisCent_ExStr_1	(Intercept)	1.26848	0.594339	2.13426	0.0486418
RH_SalVentAttnA_ParMed_4	gestWeek	-0.00353934	0.000486718	-7.27185	1.30498e-06		RH_VisCent_ExStr_1	gestWeek	0.00467298	0.00246816	1.8933	0.076548
RH_SalVentAttnA_FrMed_3	(Intercept)	2.93813	0.0578659	50.7747	5.24994e-20		RH_VisCent_ExStr_1	total_gest$ThicknessSum	1.21753e-06	3.45473e-07	3.52425	0.00281558
RH_SalVentAttnA_FrMed_3	gestWeek	-0.010837	0.00295265	-3.67025	0.00189647		RH_VisCent_ExStr_2	(Intercept)	-0.801442	0.878527	-0.912257	0.375175
RH_SalVentAttnA_FrMed_4	(Intercept)	2.36446	0.046009	51.3913	4.28135e-20		RH_VisCent_ExStr_2	gestWeek	0.00720713	0.00364833	1.97546	0.0657259
RH_SalVentAttnA_FrMed_4	gestWeek	-0.00871508	0.00234764	-3.71226	0.00173111		RH_VisCent_ExStr_2	total_gest$ThicknessSum	2.10724e-06	5.10663e-07	4.12647	0.00079139
RH_SalVentAttnB_IPL_1	(Intercept)	2.92976	0.0454684	64.435	9.32788e-22		RH_VisCent_ExStr_3	(Intercept)	-0.331382	0.750535	-0.441528	0.66474
RH_SalVentAttnB_IPL_1	gestWeek	-0.0103268	0.00232006	-4.45107	0.000350613		RH_VisCent_ExStr_3	gestWeek	0.00715463	0.00311681	2.2955	0.0355588
RH_SalVentAttnB_PFClv_1	(Intercept)	2.31536	0.0432581	53.5243	2.15324e-20		RH_VisCent_ExStr_3	total_gest$ThicknessSum	1.8192e-06	4.36265e-07	4.16994	0.000722534
RH_SalVentAttnB_PFClv_1	gestWeek	-0.0102459	0.00220728	-4.64188	0.000233302		RH_VisCent_ExStr_4	(Intercept)	-1.72856	0.825599	-2.0937	0.0525689
RH_SalVentAttnB_PFCl_1	(Intercept)	2.52093	0.0476159	52.943	2.58974e-20		RH_VisCent_ExStr_4	gestWeek	0.00679472	0.00342853	1.98181	0.064949
RH_SalVentAttnB_PFCl_1	gestWeek	-0.00978628	0.00242964	-4.02788	0.000872867		RH_VisCent_ExStr_4	total_gest$ThicknessSum	2.19151e-06	4.79897e-07	4.56662	0.000316816
RH_SalVentAttnB_PFCl_2	(Intercept)	2.19663	0.0261792	83.9074	1.06196e-23		RH_VisCent_ExStr_5	(Intercept)	-2.96163	1.3104	-2.2601	0.0381136
RH_SalVentAttnB_PFCl_2	gestWeek	-0.00700647	0.00133581	-5.2451	6.58306e-05		RH_VisCent_ExStr_5	gestWeek	0.000226175	0.0054418	0.0415626	0.967362
RH_SalVentAttnB_PFCl_3	(Intercept)	2.43931	0.0309859	78.7234	3.13184e-23		RH_VisCent_ExStr_5	total_gest$ThicknessSum	3.5084e-06	7.61697e-07	4.60603	0.000292114
RH_SalVentAttnB_PFCl_3	gestWeek	-0.00783212	0.00158108	-4.95365	0.00012075		RH_VisCent_ExStr_6	(Intercept)	-2.59355	0.985806	-2.6309	0.0181628
RH_SalVentAttnB_Ins_1	(Intercept)	4.14426	0.037022	111.94	7.97306e-26		RH_VisCent_ExStr_6	gestWeek	0.0038387	0.00409384	0.937677	0.36235
RH_SalVentAttnB_Ins_1	gestWeek	-0.00592796	0.00188908	-3.13802	0.00599522		RH_VisCent_ExStr_6	total_gest$ThicknessSum	2.70732e-06	5.73021e-07	4.72464	0.000228999
RH_SalVentAttnB_Ins_2	(Intercept)	2.5302	0.0194906	129.816	6.44209e-27		RH_VisCent_Striate_1	(Intercept)	-3.22994	1.23794	-2.60912	0.0189857
RH_SalVentAttnB_Ins_2	gestWeek	-0.0067597	0.000994525	-6.79691	3.1127e-06		RH_VisCent_Striate_1	gestWeek	0.00948889	0.0051409	1.84576	0.0835128
RH_SalVentAttnB_PFCmp_1	(Intercept)	3.54803	0.0335885	105.632	2.13443e-25		RH_VisCent_Striate_1	total_gest$ThicknessSum	3.16825e-06	7.1958e-07	4.40292	0.00044454
RH_SalVentAttnB_PFCmp_1	gestWeek	-0.0139816	0.00171388	-8.15784	2.79456e-07		RH_VisCent_ExStr_7	(Intercept)	-0.983428	1.004	-0.979514	0.341906
RH_SalVentAttnB_PFCmp_2	(Intercept)	2.79622	0.0247994	112.753	7.05132e-26		RH_VisCent_ExStr_7	gestWeek	0.00273779	0.00416938	0.656641	0.520745
RH_SalVentAttnB_PFCmp_2	gestWeek	-0.00745966	0.00126541	-5.89505	1.7647e-05		RH_VisCent_ExStr_7	total_gest$ThicknessSum	1.99445e-06	5.83595e-07	3.41753	0.00352727
RH_LimbicB_OFC_1	(Intercept)	2.85235	0.0712274	40.0456	2.87628e-18		RH_VisCent_ExStr_8	(Intercept)	-4.08632	1.59458	-2.56264	0.0208629
RH_LimbicB_OFC_1	gestWeek	-0.0159062	0.00363444	-4.37653	0.000411395		RH_VisCent_ExStr_8	gestWeek	0.00871527	0.00662193	1.31612	0.206678
RH_LimbicB_OFC_2	(Intercept)	4.05674	0.0342121	118.576	2.99895e-26		RH_VisCent_ExStr_8	total_gest$ThicknessSum	3.52426e-06	9.26882e-07	3.80227	0.0015652
RH_LimbicB_OFC_2	gestWeek	0.000348858	0.0017457	0.199838	0.843978		RH_VisCent_ExStr_9	(Intercept)	0.504408	0.859064	0.58716	0.56529
RH_LimbicB_OFC_3	(Intercept)	2.89233	0.101411	28.5209	8.49273e-16		RH_VisCent_ExStr_9	gestWeek	0.00225278	0.00356751	0.631472	0.53665
RH_LimbicB_OFC_3	gestWeek	-0.00861056	0.00517458	-1.66401	0.114433		RH_VisCent_ExStr_9	total_gest$ThicknessSum	1.19502e-06	4.9935e-07	2.39315	0.0293158
RH_LimbicB_OFC_4	(Intercept)	2.87247	0.029891	96.0979	1.06312e-24		RH_VisCent_ExStr_10	(Intercept)	-5.16171	2.04951	-2.51851	0.022808
RH_LimbicB_OFC_4	gestWeek	-0.00855091	0.00152521	-5.60636	3.14628e-05		RH_VisCent_ExStr_10	gestWeek	0.0129305	0.00851118	1.51924	0.148215
RH_LimbicB_OFC_5	(Intercept)	2.93978	0.072084	40.7827	2.11587e-18		RH_VisCent_ExStr_10	total_gest$ThicknessSum	4.13139e-06	1.19132e-06	3.4679	0.00317141
RH_LimbicB_OFC_5	gestWeek	-0.00998576	0.00367814	-2.71489	0.0147102		RH_VisCent_ExStr_11	(Intercept)	-0.672199	0.715834	-0.939042	0.36167
RH_LimbicB_OFC_6	(Intercept)	2.6405	0.0442276	59.7026	3.3933e-21		RH_VisCent_ExStr_11	gestWeek	0.00165124	0.00297271	0.555468	0.586258
RH_LimbicB_OFC_6	gestWeek	-0.00879984	0.00225675	-3.89934	0.00115334		RH_VisCent_ExStr_11	total_gest$ThicknessSum	1.42858e-06	4.16094e-07	3.4333	0.00341177
RH_LimbicA_TempPole_1	(Intercept)	5.17619	0.101041	51.2287	4.51689e-20		RH_VisPeri_ExStrInf_1	(Intercept)	0.583539	0.331043	1.76273	0.0970342
RH_LimbicA_TempPole_1	gestWeek	-0.00495743	0.00515569	-0.961547	0.349755		RH_VisPeri_ExStrInf_1	gestWeek	0.00280125	0.00137475	2.03764	0.0584749
RH_LimbicA_TempPole_2	(Intercept)	3.50226	0.076169	45.9801	2.8019e-19		RH_VisPeri_ExStrInf_1	total_gest$ThicknessSum	1.50216e-06	1.92426e-07	7.80643	7.60867e-07
RH_LimbicA_TempPole_2	gestWeek	-0.00918793	0.00388658	-2.36401	0.0302452		RH_VisPeri_ExStrInf_2	(Intercept)	-1.05887	0.90105	-1.17515	0.257127
RH_LimbicA_TempPole_3	(Intercept)	3.34155	0.0376438	88.7676	4.08586e-24		RH_VisPeri_ExStrInf_2	gestWeek	0.00764564	0.00374187	2.04327	0.0578554
RH_LimbicA_TempPole_3	gestWeek	-0.00352557	0.0019208	-1.83547	0.0839933		RH_VisPeri_ExStrInf_2	total_gest$ThicknessSum	2.61674e-06	5.23755e-07	4.99611	0.000131898
RH_LimbicA_TempPole_4	(Intercept)	3.44798	0.0605673	56.928	7.59117e-21		RH_VisPeri_ExStrInf_3	(Intercept)	1.50345	0.843282	1.78286	0.0935901
RH_LimbicA_TempPole_4	gestWeek	0.00410425	0.0030905	1.32802	0.201726		RH_VisPeri_ExStrInf_3	gestWeek	0.011445	0.00350197	3.26816	0.00483268
RH_LimbicA_TempPole_5	(Intercept)	4.85787	0.0541495	89.7122	3.41424e-24		RH_VisPeri_ExStrInf_3	total_gest$ThicknessSum	9.47404e-07	4.90176e-07	1.93278	0.0711623
RH_LimbicA_TempPole_5	gestWeek	-0.00383378	0.00276302	-1.38753	0.1832		RH_VisPeri_ExStrInf_4	(Intercept)	0.676225	0.428757	1.57718	0.134319
RH_LimbicA_TempPole_6	(Intercept)	2.60834	0.0416077	62.689	1.48524e-21		RH_VisPeri_ExStrInf_4	gestWeek	0.0102106	0.00178054	5.73454	3.07353e-05
RH_LimbicA_TempPole_6	gestWeek	-0.00876209	0.00212306	-4.1271	0.000704223		RH_VisPeri_ExStrInf_4	total_gest$ThicknessSum	1.41081e-06	2.49224e-07	5.66079	3.54377e-05
RH_ContA_IPS_1	(Intercept)	1.90094	0.0414535	45.8573	2.93118e-19		RH_VisPeri_ExStrInf_5	(Intercept)	0.594627	0.606381	0.980616	0.341378
RH_ContA_IPS_1	gestWeek	-0.0091368	0.0021152	-4.3196	0.000464947		RH_VisPeri_ExStrInf_5	gestWeek	0.00671265	0.00251817	2.66568	0.0169188
RH_ContA_IPS_2	(Intercept)	2.39547	0.022086	108.461	1.36281e-25		RH_VisPeri_ExStrInf_5	total_gest$ThicknessSum	8.80763e-07	3.52472e-07	2.49882	0.0237307
RH_ContA_IPS_2	gestWeek	-0.00665752	0.00112696	-5.90753	1.72156e-05		RH_VisPeri_StriCal_1	(Intercept)	0.626567	1.07798	0.581243	0.569175
RH_ContA_IPS_3	(Intercept)	1.78719	0.0217735	82.0808	1.5425e-23		RH_VisPeri_StriCal_1	gestWeek	0.0170055	0.00447661	3.79874	0.00157693
RH_ContA_IPS_3	gestWeek	-0.00396068	0.00111101	-3.56494	0.00238351		RH_VisPeri_StriCal_1	total_gest$ThicknessSum	9.13353e-07	6.26598e-07	1.45764	0.164288
RH_ContA_IPS_4	(Intercept)	1.62143	0.0132073	122.767	1.6627e-26		RH_VisPeri_StriCal_2	(Intercept)	0.28104	0.416255	0.675163	0.509212
RH_ContA_IPS_4	gestWeek	-0.00245587	0.000673915	-3.64418	0.00200692		RH_VisPeri_StriCal_2	gestWeek	0.00322959	0.00172862	1.86831	0.0801428
RH_ContA_PFCd_1	(Intercept)	1.53036	0.0143564	106.598	1.82883e-25		RH_VisPeri_StriCal_2	total_gest$ThicknessSum	9.28475e-07	2.41957e-07	3.83735	0.00145358
RH_ContA_PFCd_1	gestWeek	-0.00471553	0.000732546	-6.43718	6.13721e-06		RH_VisPeri_ExStrSup_1	(Intercept)	0.660139	0.577205	1.14368	0.269579
RH_ContA_PFCl_1	(Intercept)	1.63411	0.0265822	61.4738	2.06878e-21		RH_VisPeri_ExStrSup_1	gestWeek	0.00708126	0.00239701	2.95421	0.00932847
RH_ContA_PFCl_1	gestWeek	-0.00475365	0.00135638	-3.50466	0.00271643		RH_VisPeri_ExStrSup_1	total_gest$ThicknessSum	7.99506e-07	3.35513e-07	2.38294	0.0299172
RH_ContA_PFCl_2	(Intercept)	2.09638	0.036525	57.3956	6.61008e-21		RH_VisPeri_ExStrSup_2	(Intercept)	0.854285	0.452796	1.88669	0.0774847
RH_ContA_PFCl_2	gestWeek	-0.00675052	0.00186372	-3.62207	0.00210558		RH_VisPeri_ExStrSup_2	gestWeek	0.00199073	0.00188037	1.05869	0.305462
RH_ContA_PFCl_3	(Intercept)	1.91567	0.0342701	55.8994	1.03337e-20		RH_VisPeri_ExStrSup_2	total_gest$ThicknessSum	5.85967e-07	2.63198e-07	2.22634	0.0407091
RH_ContA_PFCl_3	gestWeek	-0.00533495	0.00174866	-3.05089	0.00722553		RH_VisPeri_ExStrSup_3	(Intercept)	-0.746354	0.218281	-3.41924	0.00351456
RH_ContA_PFCl_4	(Intercept)	2.10069	0.0326769	64.2867	9.69906e-22		RH_VisPeri_ExStrSup_3	gestWeek	0.000986881	0.000906474	1.0887	0.292412
RH_ContA_PFCl_4	gestWeek	-0.0085038	0.00166736	-5.10015	8.89114e-05		RH_VisPeri_ExStrSup_3	total_gest$ThicknessSum	1.18869e-06	1.26881e-07	9.36855	6.75389e-08
RH_ContA_PFCl_5	(Intercept)	1.81482	0.0134201	135.231	3.21807e-27		RH_VisPeri_ExStrSup_4	(Intercept)	-2.7429	0.740674	-3.70326	0.00192905
RH_ContA_PFCl_5	gestWeek	-0.00486846	0.000684773	-7.1096	1.75016e-06		RH_VisPeri_ExStrSup_4	gestWeek	0.0012846	0.00307586	0.417638	0.681762
RH_ContA_Cingm_1	(Intercept)	1.66791	0.0164608	101.326	4.32603e-25		RH_VisPeri_ExStrSup_4	total_gest$ThicknessSum	2.76727e-06	4.30533e-07	6.42754	8.35921e-06
RH_ContA_Cingm_1	gestWeek	-0.00123407	0.000839926	-1.46926	0.160026		RH_SomMotA_1	(Intercept)	-0.2676	0.384576	-0.69583	0.496519
RH_ContB_Temp_1	(Intercept)	4.13377	0.0973189	42.4765	1.06615e-18		RH_SomMotA_1	gestWeek	0.00134756	0.00159706	0.843774	0.411234
RH_ContB_Temp_1	gestWeek	-0.0157931	0.00496577	-3.18039	0.00547361		RH_SomMotA_1	total_gest$ThicknessSum	1.30248e-06	2.23543e-07	5.82652	2.57612e-05
RH_ContB_Temp_2	(Intercept)	4.04609	0.0602072	67.2027	4.57546e-22		RH_SomMotA_2	(Intercept)	0.509532	0.380786	1.3381	0.19957
RH_ContB_Temp_2	gestWeek	-0.0137524	0.00307212	-4.47651	0.000332021		RH_SomMotA_2	gestWeek	-0.00204343	0.00158132	-1.29222	0.214632
RH_ContB_IPL_1	(Intercept)	2.25989	0.0328591	68.7753	3.09209e-22		RH_SomMotA_2	total_gest$ThicknessSum	6.90055e-07	2.2134e-07	3.11762	0.00663048
RH_ContB_IPL_1	gestWeek	-0.00828081	0.00167666	-4.93887	0.000124555		RH_SomMotA_3	(Intercept)	0.381249	0.33956	1.12277	0.278099
RH_ContB_IPL_2	(Intercept)	2.44758	0.0239961	101.999	3.86633e-25		RH_SomMotA_3	gestWeek	-0.00112436	0.00141012	-0.797348	0.436923
RH_ContB_IPL_2	gestWeek	-0.00521957	0.00122442	-4.26289	0.00052533		RH_SomMotA_3	total_gest$ThicknessSum	6.9164e-07	1.97377e-07	3.50417	0.00293758
RH_ContB_IPL_3	(Intercept)	2.3002	0.0225873	101.836	3.97293e-25		RH_SomMotA_4	(Intercept)	0.939524	0.570953	1.64554	0.119359
RH_ContB_IPL_3	gestWeek	-0.00843749	0.00115254	-7.32081	1.19519e-06		RH_SomMotA_4	gestWeek	-0.00324992	0.00237105	-1.37067	0.189401
RH_ContB_IPL_4	(Intercept)	2.22793	0.0232585	95.7897	1.12268e-24		RH_SomMotA_4	total_gest$ThicknessSum	4.11015e-07	3.31879e-07	1.23845	0.233413
RH_ContB_IPL_4	gestWeek	-0.00431722	0.00118679	-3.63775	0.00203514		RH_SomMotA_5	(Intercept)	2.06113	0.425834	4.84022	0.000180885
RH_ContB_PFCld_1	(Intercept)	2.20999	0.0313244	70.5517	2.00725e-22		RH_SomMotA_5	gestWeek	-0.0035393	0.0017684	-2.00142	0.0626049
RH_ContB_PFCld_1	gestWeek	-0.00705395	0.00159835	-4.41327	0.000380205		RH_SomMotA_5	total_gest$ThicknessSum	1.43667e-07	2.47525e-07	0.580412	0.569722
RH_ContB_PFCld_2	(Intercept)	1.91124	0.0234606	81.466	1.75228e-23		RH_SomMotA_6	(Intercept)	0.260668	0.670386	0.388833	0.702525
RH_ContB_PFCld_2	gestWeek	-0.0048753	0.0011971	-4.07261	0.00079231		RH_SomMotA_6	gestWeek	-0.00251001	0.00278397	-0.901593	0.380645
RH_ContB_PFCld_3	(Intercept)	2.01813	0.0219615	91.8941	2.27105e-24		RH_SomMotA_6	total_gest$ThicknessSum	6.63038e-07	3.89676e-07	1.70151	0.108196
RH_ContB_PFCld_3	gestWeek	-0.00515233	0.0011206	-4.59782	0.000256247		RH_SomMotA_7	(Intercept)	0.489507	0.951345	0.514542	0.613908
RH_ContB_PFCld_4	(Intercept)	2.34571	0.0289074	81.1457	1.87336e-23		RH_SomMotA_7	gestWeek	-0.00454038	0.00395073	-1.14925	0.267344
RH_ContB_PFCld_4	gestWeek	-0.00797428	0.00147502	-5.40621	4.72709e-05		RH_SomMotA_7	total_gest$ThicknessSum	1.05487e-06	5.5299e-07	1.90758	0.0745599
RH_ContB_PFClv_1	(Intercept)	2.45749	0.0342236	71.8068	1.48875e-22		RH_SomMotA_8	(Intercept)	0.143689	0.741548	0.193769	0.848796
RH_ContB_PFClv_1	gestWeek	-0.00791856	0.00174628	-4.53452	0.000293296		RH_SomMotA_8	gestWeek	-0.00339199	0.00307949	-1.10148	0.286983
RH_ContB_PFClv_2	(Intercept)	2.53617	0.0414366	61.2061	2.22744e-21		RH_SomMotA_8	total_gest$ThicknessSum	8.04058e-07	4.31041e-07	1.86539	0.0805721
RH_ContB_PFClv_2	gestWeek	-0.00968233	0.00211433	-4.57938	0.000266521		RH_SomMotA_9	(Intercept)	0.844387	0.595995	1.41677	0.175727
RH_ContB_PFClv_3	(Intercept)	2.4874	0.0366302	67.9056	3.83603e-22		RH_SomMotA_9	gestWeek	-0.00164771	0.00247504	-0.665732	0.515066
RH_ContB_PFClv_3	gestWeek	-0.00733051	0.00186908	-3.92198	0.00109807		RH_SomMotA_9	total_gest$ThicknessSum	3.24004e-07	3.46435e-07	0.935253	0.36356
RH_ContB_PFClv_4	(Intercept)	2.23422	0.0342151	65.2991	7.44413e-22		RH_SomMotA_10	(Intercept)	-0.498595	1.29397	-0.385322	0.705073
RH_ContB_PFClv_4	gestWeek	-0.00660994	0.00174585	-3.78608	0.00147475		RH_SomMotA_10	gestWeek	-0.00632663	0.00537357	-1.17736	0.25627
RH_ContB_PFCmp_1	(Intercept)	2.54426	0.0251647	101.105	4.48989e-25		RH_SomMotA_10	total_gest$ThicknessSum	1.35972e-06	7.52147e-07	1.80778	0.0894759
RH_ContB_PFCmp_1	gestWeek	-0.00609935	0.00128405	-4.75009	0.000185434		RH_SomMotA_11	(Intercept)	0.614749	0.267094	2.30162	0.0351332
RH_ContC_pCun_1	(Intercept)	2.77965	0.0336017	82.7235	1.35138e-23		RH_SomMotA_11	gestWeek	-0.000573707	0.00110918	-0.517233	0.61207
RH_ContC_pCun_1	gestWeek	-0.0022031	0.00171455	-1.28494	0.216045		RH_SomMotA_11	total_gest$ThicknessSum	8.05898e-07	1.55254e-07	5.19083	8.92468e-05
RH_ContC_pCun_2	(Intercept)	1.88709	0.0230057	82.027	1.55975e-23		RH_SomMotA_12	(Intercept)	-0.545944	1.44432	-0.377993	0.710404
RH_ContC_pCun_2	gestWeek	-0.00487905	0.00117388	-4.15633	0.000661114		RH_SomMotA_12	gestWeek	-0.0081558	0.00599797	-1.35976	0.192761
RH_ContC_pCun_3	(Intercept)	2.71059	0.0412364	65.7331	6.65403e-22		RH_SomMotA_12	total_gest$ThicknessSum	1.72208e-06	8.39545e-07	2.05121	0.0569923
RH_ContC_pCun_3	gestWeek	-0.0134976	0.00210412	-6.41483	6.40523e-06		RH_SomMotA_13	(Intercept)	-6.15386	1.53949	-3.99733	0.00103783
RH_ContC_pCun_4	(Intercept)	2.8245	0.038817	72.7645	1.18934e-22		RH_SomMotA_13	gestWeek	0.000272152	0.00639318	0.0425691	0.966572
RH_ContC_pCun_4	gestWeek	-0.0114572	0.00198067	-5.78453	2.19916e-05		RH_SomMotA_13	total_gest$ThicknessSum	4.70441e-06	8.94863e-07	5.25713	7.82137e-05
RH_ContC_pCun_5	(Intercept)	2.38523	0.0411461	57.9698	5.58557e-21		RH_SomMotA_14	(Intercept)	-0.5615	0.718307	-0.781699	0.445806
RH_ContC_pCun_5	gestWeek	-0.00900484	0.00209951	-4.28902	0.00049658		RH_SomMotA_14	gestWeek	-0.0012349	0.00298298	-0.413984	0.684382
RH_ContC_Cingp_1	(Intercept)	2.16717	0.0281482	76.9912	4.56703e-23		RH_SomMotA_14	total_gest$ThicknessSum	1.17208e-06	4.17532e-07	2.80716	0.012653
RH_ContC_Cingp_1	gestWeek	-0.000569036	0.00143629	-0.396186	0.696896		RH_SomMotA_15	(Intercept)	-2.43317	0.964055	-2.52389	0.0225618
RH_ContC_Cingp_2	(Intercept)	1.4477	0.0156436	92.5423	2.01572e-24		RH_SomMotA_15	gestWeek	-0.00050901	0.00400351	-0.127141	0.900413
RH_ContC_Cingp_2	gestWeek	-0.00135694	0.000798228	-1.69994	0.107364		RH_SomMotA_15	total_gest$ThicknessSum	2.22904e-06	5.60378e-07	3.97775	0.00108147
RH_DefaultA_Temp_1	(Intercept)	3.51275	0.0594538	59.0837	4.04775e-21		RH_SomMotA_16	(Intercept)	-3.55401	1.40117	-2.53647	0.0219965
RH_DefaultA_Temp_1	gestWeek	-0.0112063	0.00303368	-3.69395	0.00180135		RH_SomMotA_16	gestWeek	-0.00228071	0.00581874	-0.39196	0.70026
RH_DefaultA_IPL_1	(Intercept)	2.70826	0.0452635	59.8332	3.27016e-21		RH_SomMotA_16	total_gest$ThicknessSum	3.14348e-06	8.14459e-07	3.8596	0.00138697
RH_DefaultA_IPL_1	gestWeek	-0.0104688	0.00230961	-4.53273	0.000294416		RH_SomMotA_17	(Intercept)	-0.422522	0.639748	-0.660451	0.518361
RH_DefaultA_IPL_2	(Intercept)	2.68508	0.0341545	78.6157	3.20541e-23		RH_SomMotA_17	gestWeek	-0.00146627	0.00265674	-0.551905	0.58864
RH_DefaultA_IPL_2	gestWeek	-0.00601562	0.00174276	-3.45178	0.00304637		RH_SomMotA_17	total_gest$ThicknessSum	1.2716e-06	3.71868e-07	3.41949	0.00351266
RH_DefaultA_PFCd_1	(Intercept)	1.6698	0.01262	132.314	4.66088e-27		RH_SomMotA_18	(Intercept)	-5.75134	2.54729	-2.25782	0.0382837
RH_DefaultA_PFCd_1	gestWeek	-0.00348024	0.000643946	-5.40456	4.74309e-05		RH_SomMotA_18	gestWeek	0.00153802	0.0105784	0.145393	0.886217
RH_DefaultA_PFCd_2	(Intercept)	2.1634	0.0267166	80.9756	1.94122e-23		RH_SomMotA_18	total_gest$ThicknessSum	4.94965e-06	1.48067e-06	3.34284	0.00412912
RH_DefaultA_PFCd_2	gestWeek	-0.00655656	0.00136324	-4.80955	0.000163528		RH_SomMotA_19	(Intercept)	-5.21634	2.79116	-1.86888	0.0800591
RH_DefaultA_pCunPCC_1	(Intercept)	3.30995	0.0351421	94.1876	1.49471e-24		RH_SomMotA_19	gestWeek	-0.00192758	0.0115911	-0.166298	0.870005
RH_DefaultA_pCunPCC_1	gestWeek	-0.00462028	0.00179315	-2.57662	0.0196043		RH_SomMotA_19	total_gest$ThicknessSum	4.62709e-06	1.62242e-06	2.85196	0.0115341
RH_DefaultA_pCunPCC_2	(Intercept)	2.91825	0.029365	99.3785	6.01403e-25		RH_SomMotA_20	(Intercept)	-9.19613	2.24222	-4.10135	0.000834186
RH_DefaultA_pCunPCC_2	gestWeek	-0.0061192	0.00149837	-4.08389	0.000773196		RH_SomMotA_20	gestWeek	0.00370724	0.00931145	0.398137	0.695791
RH_DefaultA_pCunPCC_3	(Intercept)	3.57277	0.0244908	145.883	8.87769e-28		RH_SomMotA_20	total_gest$ThicknessSum	6.74363e-06	1.30334e-06	5.17412	9.22732e-05
RH_DefaultA_pCunPCC_3	gestWeek	-0.0050435	0.00124966	-4.0359	0.00085784		RH_SomMotB_Aud_1	(Intercept)	0.491332	0.326633	1.50423	0.152005
RH_DefaultA_pCunPCC_4	(Intercept)	2.61551	0.0195744	133.619	3.94513e-27		RH_SomMotB_Aud_1	gestWeek	-0.00223327	0.00135644	-1.64642	0.119174
RH_DefaultA_pCunPCC_4	gestWeek	-0.00323515	0.000998798	-3.23905	0.00482441		RH_SomMotB_Aud_1	total_gest$ThicknessSum	9.89591e-07	1.89863e-07	5.21214	8.55355e-05
RH_DefaultA_pCunPCC_5	(Intercept)	3.00436	0.0486597	61.7422	1.9217e-21		RH_SomMotB_Aud_2	(Intercept)	0.531955	0.467498	1.13788	0.271925
RH_DefaultA_pCunPCC_5	gestWeek	-0.0111056	0.0024829	-4.47282	0.000334654		RH_SomMotB_Aud_2	gestWeek	-0.0016373	0.00194142	-0.843354	0.411462
RH_DefaultA_PFCm_1	(Intercept)	3.59278	0.0517427	69.4355	2.62995e-22		RH_SomMotB_Aud_2	total_gest$ThicknessSum	1.01657e-06	2.71743e-07	3.74092	0.0017816
RH_DefaultA_PFCm_1	gestWeek	-0.0094274	0.00264021	-3.5707	0.00235391		RH_SomMotB_Ins_1	(Intercept)	1.37432	0.363365	3.7822	0.00163292
RH_DefaultA_PFCm_2	(Intercept)	2.70635	0.0551487	49.0737	9.33506e-20		RH_SomMotB_Ins_1	gestWeek	-0.00146676	0.00150898	-0.972022	0.345506
RH_DefaultA_PFCm_2	gestWeek	-0.0107213	0.002814	-3.80999	0.00140016		RH_SomMotB_Ins_1	total_gest$ThicknessSum	2.8676e-07	2.11214e-07	1.35768	0.193407
RH_DefaultA_PFCm_3	(Intercept)	4.69758	0.0658868	71.2976	1.67956e-22		RH_SomMotB_S2_1	(Intercept)	1.28896	0.607993	2.12003	0.0499881
RH_DefaultA_PFCm_3	gestWeek	-0.0144998	0.00336193	-4.31293	0.000471669		RH_SomMotB_S2_1	gestWeek	-0.00374718	0.00252486	-1.48411	0.157211
RH_DefaultA_PFCm_4	(Intercept)	2.69292	0.0352248	76.4494	5.1479e-23		RH_SomMotB_S2_1	total_gest$ThicknessSum	8.92791e-07	3.53409e-07	2.52623	0.0224559
RH_DefaultA_PFCm_4	gestWeek	-0.00748429	0.00179737	-4.16401	0.000650231		RH_SomMotB_S2_2	(Intercept)	0.764574	0.465713	1.64173	0.120153
RH_DefaultA_PFCm_5	(Intercept)	2.0316	0.0270344	75.1488	6.88597e-23		RH_SomMotB_S2_2	gestWeek	-0.0047886	0.00193401	-2.476	0.024844
RH_DefaultA_PFCm_5	gestWeek	-0.00537831	0.00137945	-3.89887	0.00115451		RH_SomMotB_S2_2	total_gest$ThicknessSum	8.79772e-07	2.70706e-07	3.24992	0.00502188
RH_DefaultA_PFCm_6	(Intercept)	1.96877	0.0396486	49.6555	7.6502e-20		RH_SomMotB_Aud_3	(Intercept)	0.427705	0.470545	0.908956	0.376862
RH_DefaultA_PFCm_6	gestWeek	-0.00218043	0.0020231	-1.07777	0.296195		RH_SomMotB_Aud_3	gestWeek	-0.000685932	0.00195407	-0.351027	0.730148
RH_DefaultB_Temp_1	(Intercept)	3.35389	0.0609615	55.0166	1.35259e-20		RH_SomMotB_Aud_3	total_gest$ThicknessSum	1.39475e-06	2.73515e-07	5.09937	0.00010716
RH_DefaultB_Temp_1	gestWeek	-0.0129588	0.00311061	-4.166	0.000647448		RH_SomMotB_S2_3	(Intercept)	1.39536	0.502914	2.77456	0.0135327
RH_DefaultB_Temp_2	(Intercept)	3.74403	0.053502	69.9793	2.30436e-22		RH_SomMotB_S2_3	gestWeek	-0.00571096	0.00208849	-2.73449	0.0146949
RH_DefaultB_Temp_2	gestWeek	-0.0151939	0.00272998	-5.56557	3.4171e-05		RH_SomMotB_S2_3	total_gest$ThicknessSum	8.16521e-07	2.92329e-07	2.79315	0.013024
RH_DefaultB_AntTemp_1	(Intercept)	3.03296	0.05368	56.5008	8.6228e-21		RH_SomMotB_S2_4	(Intercept)	0.3414	0.538344	0.634168	0.534934
RH_DefaultB_AntTemp_1	gestWeek	-0.00683658	0.00273906	-2.49596	0.0231385		RH_SomMotB_S2_4	gestWeek	-0.00252919	0.00223563	-1.13131	0.274597
RH_DefaultB_PFCd_1	(Intercept)	2.67341	0.0266386	100.358	5.09136e-25		RH_SomMotB_S2_4	total_gest$ThicknessSum	1.06447e-06	3.12924e-07	3.40168	0.00364722
RH_DefaultB_PFCd_1	gestWeek	-0.00583852	0.00135926	-4.29538	0.000489828		RH_SomMotB_S2_5	(Intercept)	0.932628	0.42706	2.18383	0.0442093
RH_DefaultB_PFCd_2	(Intercept)	1.9867	0.0218242	91.0322	2.6648e-24		RH_SomMotB_S2_5	gestWeek	-0.00247082	0.00177349	-1.39319	0.182616
RH_DefaultB_PFCd_2	gestWeek	-0.0046142	0.0011136	-4.14351	0.000679679		RH_SomMotB_S2_5	total_gest$ThicknessSum	1.01335e-06	2.48238e-07	4.08219	0.000868404
RH_DefaultB_PFCd_3	(Intercept)	2.86407	0.0234471	122.15	1.81128e-26		RH_SomMotB_S2_6	(Intercept)	-0.809116	0.743344	-1.08848	0.292507
RH_DefaultB_PFCd_3	gestWeek	-0.00560701	0.00119641	-4.68653	0.000212185		RH_SomMotB_S2_6	gestWeek	-0.000379703	0.00308695	-0.123003	0.903637
RH_DefaultB_PFCd_4	(Intercept)	2.32696	0.0221234	105.181	2.29536e-25		RH_SomMotB_S2_6	total_gest$ThicknessSum	2.00669e-06	4.32085e-07	4.6442	0.000270065
RH_DefaultB_PFCd_4	gestWeek	-0.00531575	0.00112886	-4.70894	0.000202331		RH_SomMotB_S2_7	(Intercept)	1.19522	0.405731	2.94586	0.00949197
RH_DefaultB_PFCd_5	(Intercept)	2.37897	0.0385717	61.6766	1.95664e-21		RH_SomMotB_S2_7	gestWeek	-0.000144717	0.00168491	-0.0858897	0.93262
RH_DefaultB_PFCd_5	gestWeek	-0.00452195	0.00196815	-2.29756	0.0345548		RH_SomMotB_S2_7	total_gest$ThicknessSum	8.6527e-07	2.3584e-07	3.66889	0.00207427
RH_DefaultB_PFCv_1	(Intercept)	3.52629	0.0426061	82.765	1.33995e-23		RH_SomMotB_S2_8	(Intercept)	-4.62468	1.05357	-4.38953	0.000457076
RH_DefaultB_PFCv_1	gestWeek	-0.00239555	0.00217401	-1.10191	0.285859		RH_SomMotB_S2_8	gestWeek	0.00361449	0.00437526	0.82612	0.420885
RH_DefaultB_PFCv_2	(Intercept)	2.7273	0.0296336	92.0342	2.21311e-24		RH_SomMotB_S2_8	total_gest$ThicknessSum	4.38776e-06	6.12411e-07	7.16472	2.24846e-06
RH_DefaultB_PFCv_2	gestWeek	-0.00670819	0.00151208	-4.4364	0.000361809		RH_SomMotB_Cent_1	(Intercept)	-0.246889	1.10267	-0.223902	0.825668
RH_DefaultB_PFCv_3	(Intercept)	2.69624	0.0341438	78.9671	2.97196e-23		RH_SomMotB_Cent_1	gestWeek	-0.00520297	0.00457913	-1.13624	0.272591
RH_DefaultB_PFCv_3	gestWeek	-0.00852225	0.00174221	-4.89162	0.000137555		RH_SomMotB_Cent_1	total_gest$ThicknessSum	1.71515e-06	6.40948e-07	2.67596	0.0165672
RH_DefaultC_IPL_1	(Intercept)	2.67997	0.0316048	84.7965	8.88101e-24		RH_SomMotB_Cent_2	(Intercept)	-4.92602	0.885935	-5.56025	4.30782e-05
RH_DefaultC_IPL_1	gestWeek	-0.00414218	0.00161266	-2.56854	0.0199337		RH_SomMotB_Cent_2	gestWeek	0.00470324	0.0036791	1.27837	0.219354
RH_DefaultC_IPL_2	(Intercept)	3.05613	0.045596	67.0261	4.78399e-22		RH_SomMotB_Cent_2	total_gest$ThicknessSum	4.08365e-06	5.14969e-07	7.9299	6.21505e-07
RH_DefaultC_IPL_2	gestWeek	-0.00844658	0.00232657	-3.63048	0.0020675		RH_SomMotB_Cent_3	(Intercept)	-0.334006	0.321776	-1.03801	0.3147
RH_DefaultC_Rsp_1	(Intercept)	2.54828	0.0461363	55.2338	1.2654e-20		RH_SomMotB_Cent_3	gestWeek	0.000145702	0.00133627	0.109036	0.914529
RH_DefaultC_Rsp_1	gestWeek	-0.00228551	0.00235414	-0.970847	0.345236		RH_SomMotB_Cent_3	total_gest$ThicknessSum	1.10333e-06	1.87039e-07	5.89894	2.2436e-05
RH_DefaultC_Rsp_2	(Intercept)	2.95715	0.0334981	88.2781	4.48773e-24		RH_DorsAttnA_TempOcc_1	(Intercept)	1.63006	0.628322	2.59431	0.0195656
RH_DefaultC_Rsp_2	gestWeek	-0.00156129	0.00170927	-0.913426	0.373792		RH_DorsAttnA_TempOcc_1	gestWeek	0.00581467	0.00260929	2.22845	0.0405418
RH_DefaultC_PHC_1	(Intercept)	3.4482	0.0292291	117.971	3.27101e-26		RH_DorsAttnA_TempOcc_1	total_gest$ThicknessSum	1.69868e-06	3.65226e-07	4.65104	0.000266295
RH_DefaultC_PHC_1	gestWeek	-0.00392369	0.00149144	-2.63081	0.0175252		RH_DorsAttnA_TempOcc_2	(Intercept)	-1.21396	0.865938	-1.4019	0.180047
RH_DefaultC_PHC_2	(Intercept)	3.62611	0.062163	58.3322	5.02661e-21		RH_DorsAttnA_TempOcc_2	gestWeek	0.0106861	0.00359606	2.97161	0.00899648
RH_DefaultC_PHC_2	gestWeek	-0.00704122	0.00317192	-2.21986	0.0403158		RH_DorsAttnA_TempOcc_2	total_gest$ThicknessSum	3.53395e-06	5.03345e-07	7.02092	2.88808e-06
RH_TempPar_1	(Intercept)	2.82173	0.0229967	122.701	1.67786e-26		RH_DorsAttnA_TempOcc_3	(Intercept)	-1.02871	0.655926	-1.56833	0.136367
RH_TempPar_1	gestWeek	-0.00627663	0.00117342	-5.34899	5.31523e-05		RH_DorsAttnA_TempOcc_3	gestWeek	0.0076404	0.00272392	2.80493	0.0127115
RH_TempPar_2	(Intercept)	2.43008	0.0297315	81.734	1.65736e-23		RH_DorsAttnA_TempOcc_3	total_gest$ThicknessSum	2.67911e-06	3.81271e-07	7.02678	2.85859e-06
RH_TempPar_2	gestWeek	-0.00767628	0.00151708	-5.05992	9.66855e-05		RH_DorsAttnA_ParOcc_1	(Intercept)	0.393938	0.460881	0.85475	0.405307
RH_TempPar_3	(Intercept)	2.41195	0.0338034	71.3522	1.65791e-22		RH_DorsAttnA_ParOcc_1	gestWeek	0.00301854	0.00191394	1.57713	0.134329
RH_TempPar_3	gestWeek	-0.00447596	0.00172484	-2.595	0.0188743		RH_DorsAttnA_ParOcc_1	total_gest$ThicknessSum	1.12824e-06	2.67897e-07	4.21148	0.000662409
RH_TempPar_4	(Intercept)	2.45864	0.0321958	76.3652	5.24498e-23		RH_DorsAttnA_ParOcc_2	(Intercept)	0.137325	0.513772	0.267288	0.792662
RH_TempPar_4	gestWeek	-0.00830179	0.00164282	-5.05339	9.80111e-05		RH_DorsAttnA_ParOcc_2	gestWeek	0.00245635	0.00213359	1.15128	0.266533
RH_TempPar_5	(Intercept)	3.01655	0.0330501	91.2721	2.54842e-24		RH_DorsAttnA_ParOcc_2	total_gest$ThicknessSum	1.39474e-06	2.98641e-07	4.6703	0.000255975
RH_TempPar_5	gestWeek	-0.00559755	0.00168641	-3.31922	0.00405814		RH_DorsAttnA_ParOcc_3	(Intercept)	-1.59252	0.586581	-2.71492	0.015297
RH_TempPar_6	(Intercept)	2.95103	0.0481535	61.2837	2.18016e-21		RH_DorsAttnA_ParOcc_3	gestWeek	0.00259266	0.00243595	1.06433	0.302977
RH_TempPar_6	gestWeek	-0.00705302	0.00245707	-2.8705	0.0106047		RH_DorsAttnA_ParOcc_3	total_gest$ThicknessSum	2.1628e-06	3.40963e-07	6.34321	9.76013e-06
RH_TempPar_7	(Intercept)	2.56259	0.025638	99.9526	5.45384e-25		RH_DorsAttnA_SPL_1	(Intercept)	-1.57535	0.482094	-3.26772	0.00483721
RH_TempPar_7	gestWeek	-0.00544237	0.0013082	-4.16019	0.000655616		RH_DorsAttnA_SPL_1	gestWeek	-2.13931e-05	0.00200203	-0.0106857	0.991606
RH_TempPar_8	(Intercept)	2.85601	0.0449775	63.4985	1.19523e-21		RH_DorsAttnA_SPL_1	total_gest$ThicknessSum	1.99193e-06	2.80228e-07	7.10827	2.47985e-06
RH_TempPar_8	gestWeek	-0.00977448	0.00229501	-4.25901	0.000529737		RH_DorsAttnA_SPL_2	(Intercept)	-0.00805737	0.326206	-0.0247003	0.980599
RH_TempPar_9	(Intercept)	3.03294	0.0413947	73.2688	1.05794e-22		RH_DorsAttnA_SPL_2	gestWeek	0.000623843	0.00135466	0.460515	0.651343
RH_TempPar_9	gestWeek	-0.00724613	0.0021122	-3.43061	0.00318925		RH_DorsAttnA_SPL_2	total_gest$ThicknessSum	8.07633e-07	1.89614e-07	4.25935	0.000599376
RH_TempPar_10	(Intercept)	2.53059	0.0402308	62.9018	1.40243e-21		RH_DorsAttnA_SPL_3	(Intercept)	-1.51999	0.591604	-2.56927	0.0205848
RH_TempPar_10	gestWeek	-0.00719593	0.00205281	-3.50541	0.00271206		RH_DorsAttnA_SPL_3	gestWeek	0.00228094	0.0024568	0.928416	0.366987
							RH_DorsAttnA_SPL_3	total_gest$ThicknessSum	2.10403e-06	3.43883e-07	6.11845	1.48209e-05
							RH_DorsAttnA_SPL_4	(Intercept)	1.01039	0.704917	1.43334	0.171012
							RH_DorsAttnA_SPL_4	gestWeek	-0.00257126	0.00292737	-0.878352	0.392752
							RH_DorsAttnA_SPL_4	total_gest$ThicknessSum	8.75959e-07	4.09748e-07	2.1378	0.0483128
							RH_DorsAttnA_SPL_5	(Intercept)	-1.25075	0.646067	-1.93595	0.0707457
							RH_DorsAttnA_SPL_5	gestWeek	0.000219518	0.00268298	0.0818186	0.935806
							RH_DorsAttnA_SPL_5	total_gest$ThicknessSum	1.73553e-06	3.7554e-07	4.62142	0.000283013
							RH_DorsAttnA_SPL_6	(Intercept)	1.03047	0.448623	2.29695	0.0354573
							RH_DorsAttnA_SPL_6	gestWeek	-0.000799657	0.00186304	-0.429222	0.673485
							RH_DorsAttnA_SPL_6	total_gest$ThicknessSum	4.05407e-07	2.60772e-07	1.55464	0.139587
							RH_DorsAttnA_SPL_7	(Intercept)	0.755436	0.528258	1.43005	0.17194
							RH_DorsAttnA_SPL_7	gestWeek	-0.00251134	0.00219374	-1.14477	0.26914
							RH_DorsAttnA_SPL_7	total_gest$ThicknessSum	5.71501e-07	3.07062e-07	1.86119	0.0811928
							RH_DorsAttnA_SPL_8	(Intercept)	-0.870102	0.747938	-1.16333	0.26175
							RH_DorsAttnA_SPL_8	gestWeek	-0.00173672	0.00310603	-0.559146	0.583804
							RH_DorsAttnA_SPL_8	total_gest$ThicknessSum	2.00556e-06	4.34755e-07	4.61307	0.000287914
							RH_DorsAttnB_TempOcc_1	(Intercept)	-0.816011	0.637053	-1.28091	0.21848
							RH_DorsAttnB_TempOcc_1	gestWeek	0.00583591	0.00264555	2.20594	0.0423556
							RH_DorsAttnB_TempOcc_1	total_gest$ThicknessSum	2.21517e-06	3.70301e-07	5.98208	1.91605e-05
							RH_DorsAttnB_PostC_1	(Intercept)	-2.25153	0.537787	-4.18666	0.000697693
							RH_DorsAttnB_PostC_1	gestWeek	0.00272627	0.00223331	1.22073	0.239874
							RH_DorsAttnB_PostC_1	total_gest$ThicknessSum	2.74666e-06	3.126e-07	8.78649	1.60938e-07
							RH_DorsAttnB_PostC_2	(Intercept)	0.237282	0.446447	0.53149	0.602381
							RH_DorsAttnB_PostC_2	gestWeek	-0.000745757	0.001854	-0.402243	0.692828
							RH_DorsAttnB_PostC_2	total_gest$ThicknessSum	1.27268e-06	2.59507e-07	4.90421	0.000158841
							RH_DorsAttnB_PostC_3	(Intercept)	1.10088	0.547671	2.0101	0.0615911
							RH_DorsAttnB_PostC_3	gestWeek	-2.4461e-05	0.00227436	-0.0107551	0.991552
							RH_DorsAttnB_PostC_3	total_gest$ThicknessSum	7.38083e-07	3.18346e-07	2.31849	0.0339855
							RH_DorsAttnB_PostC_4	(Intercept)	0.931619	0.217236	4.2885	0.000564019
							RH_DorsAttnB_PostC_4	gestWeek	-0.00156927	0.000902136	-1.7395	0.101144
							RH_DorsAttnB_PostC_4	total_gest$ThicknessSum	4.31373e-07	1.26273e-07	3.41618	0.00353727
							RH_DorsAttnB_PostC_5	(Intercept)	0.54309	0.512482	1.05972	0.305006
							RH_DorsAttnB_PostC_5	gestWeek	-0.000248557	0.00212823	-0.11679	0.90848
							RH_DorsAttnB_PostC_5	total_gest$ThicknessSum	5.35725e-07	2.97891e-07	1.79839	0.0910074
							RH_DorsAttnB_PostC_6	(Intercept)	1.43809	0.391751	3.67092	0.00206539
							RH_DorsAttnB_PostC_6	gestWeek	-0.00546661	0.00162686	-3.36023	0.00398049
							RH_DorsAttnB_PostC_6	total_gest$ThicknessSum	4.02107e-07	2.27714e-07	1.76584	0.0964936
							RH_DorsAttnB_PostC_7	(Intercept)	1.53622	1.00756	1.52469	0.146857
							RH_DorsAttnB_PostC_7	gestWeek	-0.00791445	0.00418419	-1.89151	0.0767999
							RH_DorsAttnB_PostC_7	total_gest$ThicknessSum	3.38075e-07	5.85667e-07	0.577249	0.571805
							RH_DorsAttnB_PostC_8	(Intercept)	-2.53676	1.13426	-2.23649	0.039912
							RH_DorsAttnB_PostC_8	gestWeek	-0.0047035	0.00471035	-0.998546	0.332877
							RH_DorsAttnB_PostC_8	total_gest$ThicknessSum	2.71687e-06	6.59315e-07	4.12075	0.000800943
							RH_DorsAttnB_FEF_1	(Intercept)	0.329092	0.580462	0.566948	0.578617
							RH_DorsAttnB_FEF_1	gestWeek	-0.00226291	0.00241054	-0.93876	0.36181
							RH_DorsAttnB_FEF_1	total_gest$ThicknessSum	8.08186e-07	3.37406e-07	2.39529	0.0291916
							RH_DorsAttnB_FEF_2	(Intercept)	1.12083	0.303028	3.69877	0.00194741
							RH_DorsAttnB_FEF_2	gestWeek	-0.00465383	0.00125841	-3.69819	0.0019498
							RH_DorsAttnB_FEF_2	total_gest$ThicknessSum	2.72106e-07	1.76141e-07	1.54482	0.141938
							RH_DorsAttnB_FEF_3	(Intercept)	-0.830285	0.954116	-0.870215	0.397051
							RH_DorsAttnB_FEF_3	gestWeek	-0.00124332	0.00396224	-0.313793	0.757732
							RH_DorsAttnB_FEF_3	total_gest$ThicknessSum	1.89492e-06	5.54601e-07	3.41674	0.00353315
							RH_SalVentAttnA_ParOper_1	(Intercept)	-0.797206	0.315805	-2.52436	0.0225404
							RH_SalVentAttnA_ParOper_1	gestWeek	0.00161938	0.00131147	1.23478	0.23474
							RH_SalVentAttnA_ParOper_1	total_gest$ThicknessSum	1.80131e-06	1.83568e-07	9.81275	3.57091e-08
							RH_SalVentAttnA_ParOper_2	(Intercept)	-0.36982	0.42555	-0.869041	0.397674
							RH_SalVentAttnA_ParOper_2	gestWeek	0.00246304	0.00176722	1.39374	0.182454
							RH_SalVentAttnA_ParOper_2	total_gest$ThicknessSum	1.98383e-06	2.4736e-07	8.02002	5.36844e-07
							RH_SalVentAttnA_ParOper_3	(Intercept)	-0.500849	0.230225	-2.17548	0.0449293
							RH_SalVentAttnA_ParOper_3	gestWeek	-1.25733e-05	0.000956074	-0.013151	0.98967
							RH_SalVentAttnA_ParOper_3	total_gest$ThicknessSum	1.7284e-06	1.33823e-07	12.9156	7.04086e-10
							RH_SalVentAttnA_PrC_1	(Intercept)	0.239717	0.445393	0.538214	0.597838
							RH_SalVentAttnA_PrC_1	gestWeek	-0.000717565	0.00184962	-0.387952	0.703164
							RH_SalVentAttnA_PrC_1	total_gest$ThicknessSum	9.74652e-07	2.58894e-07	3.76467	0.00169446
							RH_SalVentAttnA_Ins_1	(Intercept)	2.38376	0.712287	3.34663	0.00409629
							RH_SalVentAttnA_Ins_1	gestWeek	0.000549025	0.00295797	0.185608	0.855085
							RH_SalVentAttnA_Ins_1	total_gest$ThicknessSum	5.85997e-07	4.14032e-07	1.41534	0.176138
							RH_SalVentAttnA_Ins_2	(Intercept)	4.48732	0.978455	4.58613	0.000304333
							RH_SalVentAttnA_Ins_2	gestWeek	-0.00283131	0.00406332	-0.696798	0.495929
							RH_SalVentAttnA_Ins_2	total_gest$ThicknessSum	3.29173e-07	5.68749e-07	0.578767	0.570805
							RH_SalVentAttnA_Ins_3	(Intercept)	2.50061	0.983576	2.54237	0.021736
							RH_SalVentAttnA_Ins_3	gestWeek	-0.00382006	0.00408458	-0.935241	0.363566
							RH_SalVentAttnA_Ins_3	total_gest$ThicknessSum	7.90417e-08	5.71725e-07	0.138251	0.891767
							RH_SalVentAttnA_Ins_4	(Intercept)	3.32155	0.558851	5.94354	2.06125e-05
							RH_SalVentAttnA_Ins_4	gestWeek	-0.00387922	0.00232079	-1.67151	0.114061
							RH_SalVentAttnA_Ins_4	total_gest$ThicknessSum	3.82399e-07	3.24844e-07	1.17718	0.256341
							RH_SalVentAttnA_FrOper_1	(Intercept)	0.441459	0.294498	1.49902	0.153339
							RH_SalVentAttnA_FrOper_1	gestWeek	-0.00254777	0.00122299	-2.08323	0.0536287
							RH_SalVentAttnA_FrOper_1	total_gest$ThicknessSum	1.11183e-06	1.71184e-07	6.49495	7.39055e-06
							RH_SalVentAttnA_FrOper_2	(Intercept)	0.177792	0.552475	0.321811	0.751762
							RH_SalVentAttnA_FrOper_2	gestWeek	-0.0012297	0.00229431	-0.535977	0.599347
							RH_SalVentAttnA_FrOper_2	total_gest$ThicknessSum	1.58031e-06	3.21138e-07	4.92096	0.000153538
							RH_SalVentAttnA_FrOper_3	(Intercept)	-0.343247	0.513712	-0.66817	0.513549
							RH_SalVentAttnA_FrOper_3	gestWeek	-0.000482766	0.00213333	-0.226296	0.823836
							RH_SalVentAttnA_FrOper_3	total_gest$ThicknessSum	1.78994e-06	2.98606e-07	5.99433	1.87216e-05
							RH_SalVentAttnA_FrMed_1	(Intercept)	1.32635	0.458388	2.89351	0.0105826
							RH_SalVentAttnA_FrMed_1	gestWeek	-0.00253227	0.00190359	-1.33026	0.202083
							RH_SalVentAttnA_FrMed_1	total_gest$ThicknessSum	8.73221e-07	2.66448e-07	3.27727	0.00474093
							RH_SalVentAttnA_ParMed_1	(Intercept)	1.33525	0.259564	5.14421	9.79572e-05
							RH_SalVentAttnA_ParMed_1	gestWeek	-0.00616723	0.00107791	-5.72145	3.15206e-05
							RH_SalVentAttnA_ParMed_1	total_gest$ThicknessSum	1.1291e-07	1.50877e-07	0.748356	0.465104
							RH_SalVentAttnA_ParMed_2	(Intercept)	1.33029	0.437911	3.0378	0.00783602
							RH_SalVentAttnA_ParMed_2	gestWeek	-0.00197688	0.00181855	-1.08706	0.293116
							RH_SalVentAttnA_ParMed_2	total_gest$ThicknessSum	5.57974e-07	2.54545e-07	2.19204	0.0435124
							RH_SalVentAttnA_FrMed_2	(Intercept)	1.43249	0.459199	3.11953	0.00660396
							RH_SalVentAttnA_FrMed_2	gestWeek	-0.000972485	0.00190696	-0.509968	0.617037
							RH_SalVentAttnA_FrMed_2	total_gest$ThicknessSum	3.25263e-07	2.6692e-07	1.21858	0.240666
							RH_SalVentAttnA_ParMed_3	(Intercept)	2.10875	0.516851	4.07999	0.000872411
							RH_SalVentAttnA_ParMed_3	gestWeek	-0.005106	0.00214637	-2.3789	0.0301579
							RH_SalVentAttnA_ParMed_3	total_gest$ThicknessSum	-2.51798e-07	3.00431e-07	-0.838124	0.414307
							RH_SalVentAttnA_ParMed_4	(Intercept)	1.29246	0.20229	6.38912	8.96958e-06
							RH_SalVentAttnA_ParMed_4	gestWeek	-0.00243363	0.000840068	-2.89695	0.0105074
							RH_SalVentAttnA_ParMed_4	total_gest$ThicknessSum	1.861e-07	1.17586e-07	1.58268	0.133059
							RH_SalVentAttnA_FrMed_3	(Intercept)	-1.10714	0.846697	-1.3076	0.209487
							RH_SalVentAttnA_FrMed_3	gestWeek	0.00314807	0.00351615	0.895317	0.383889
							RH_SalVentAttnA_FrMed_3	total_gest$ThicknessSum	2.35381e-06	4.92161e-07	4.78259	0.000203422
							RH_SalVentAttnA_FrMed_4	(Intercept)	-0.566386	0.75042	-0.754758	0.46136
							RH_SalVentAttnA_FrMed_4	gestWeek	0.00141727	0.00311634	0.454787	0.655372
							RH_SalVentAttnA_FrMed_4	total_gest$ThicknessSum	1.70536e-06	4.36198e-07	3.9096	0.00124826
							RH_SalVentAttnB_IPL_1	(Intercept)	-0.691823	0.50394	-1.37283	0.188743
							RH_SalVentAttnB_IPL_1	gestWeek	0.00219355	0.00209276	1.04816	0.31014
							RH_SalVentAttnB_IPL_1	total_gest$ThicknessSum	2.10728e-06	2.92926e-07	7.19388	2.13791e-06
							RH_SalVentAttnB_PFClv_1	(Intercept)	-1.10908	0.488814	-2.26893	0.0374611
							RH_SalVentAttnB_PFClv_1	gestWeek	0.00159283	0.00202994	0.784669	0.444111
							RH_SalVentAttnB_PFClv_1	total_gest$ThicknessSum	1.99257e-06	2.84134e-07	7.01278	2.92952e-06
							RH_SalVentAttnB_PFCl_1	(Intercept)	-1.53112	0.388661	-3.93948	0.00117214
							RH_SalVentAttnB_PFCl_1	gestWeek	0.00422221	0.00161403	2.61595	0.0187239
							RH_SalVentAttnB_PFCl_1	total_gest$ThicknessSum	2.35775e-06	2.25918e-07	10.4363	1.51135e-08
							RH_SalVentAttnB_PFCl_2	(Intercept)	0.0296308	0.249802	0.118617	0.907055
							RH_SalVentAttnB_PFCl_2	gestWeek	0.000485128	0.00103737	0.46765	0.646341
							RH_SalVentAttnB_PFCl_2	total_gest$ThicknessSum	1.2609e-06	1.45203e-07	8.68373	1.88369e-07
							RH_SalVentAttnB_PFCl_3	(Intercept)	-0.128801	0.2939	-0.438246	0.667067
							RH_SalVentAttnB_PFCl_3	gestWeek	0.00104621	0.00122051	0.857195	0.403994
							RH_SalVentAttnB_PFCl_3	total_gest$ThicknessSum	1.4943e-06	1.70836e-07	8.74699	1.7095e-07
							RH_SalVentAttnB_Ins_1	(Intercept)	3.10559	0.803359	3.86575	0.00136909
							RH_SalVentAttnB_Ins_1	gestWeek	-0.00233713	0.00333618	-0.700541	0.493652
							RH_SalVentAttnB_Ins_1	total_gest$ThicknessSum	6.04368e-07	4.6697e-07	1.29423	0.213954
							RH_SalVentAttnB_Ins_2	(Intercept)	1.35045	0.332319	4.06372	0.00090273
							RH_SalVentAttnB_Ins_2	gestWeek	-0.00268114	0.00138005	-1.94278	0.0698536
							RH_SalVentAttnB_Ins_2	total_gest$ThicknessSum	6.86457e-07	1.93168e-07	3.55368	0.00264586
							RH_SalVentAttnB_PFCmp_1	(Intercept)	1.36108	0.536011	2.53927	0.0218725
							RH_SalVentAttnB_PFCmp_1	gestWeek	-0.00642096	0.00222594	-2.88461	0.0107798
							RH_SalVentAttnB_PFCmp_1	total_gest$ThicknessSum	1.27252e-06	3.11568e-07	4.08423	0.000864692
							RH_SalVentAttnB_PFCmp_2	(Intercept)	0.919527	0.315171	2.91755	0.0100674
							RH_SalVentAttnB_PFCmp_2	gestWeek	-0.000971667	0.00130884	-0.742389	0.468611
							RH_SalVentAttnB_PFCmp_2	total_gest$ThicknessSum	1.09199e-06	1.832e-07	5.96062	1.99555e-05
							RH_LimbicB_OFC_1	(Intercept)	-1.3174	1.24502	-1.05813	0.30571
							RH_LimbicB_OFC_1	gestWeek	-0.00149085	0.0051703	-0.28835	0.776781
							RH_LimbicB_OFC_1	total_gest$ThicknessSum	2.42623e-06	7.23695e-07	3.35256	0.00404536
							RH_LimbicB_OFC_2	(Intercept)	2.58353	0.687686	3.75685	0.00172268
							RH_LimbicB_OFC_2	gestWeek	0.00544196	0.00285581	1.90557	0.0748359
							RH_LimbicB_OFC_2	total_gest$ThicknessSum	8.57214e-07	3.99732e-07	2.14447	0.047697
							RH_LimbicB_OFC_3	(Intercept)	-3.11249	1.75819	-1.77028	0.0957293
							RH_LimbicB_OFC_3	gestWeek	0.0121489	0.0073014	1.66392	0.115588
							RH_LimbicB_OFC_3	total_gest$ThicknessSum	3.494e-06	1.02199e-06	3.41883	0.00351756
							RH_LimbicB_OFC_4	(Intercept)	1.02422	0.500815	2.04511	0.0576544
							RH_LimbicB_OFC_4	gestWeek	-0.00216126	0.00207978	-1.03918	0.31417
							RH_LimbicB_OFC_4	total_gest$ThicknessSum	1.07543e-06	2.91109e-07	3.69425	0.00196608
							RH_LimbicB_OFC_5	(Intercept)	-0.994018	1.31669	-0.754937	0.461256
							RH_LimbicB_OFC_5	gestWeek	0.00361392	0.00546793	0.66093	0.518061
							RH_LimbicB_OFC_5	total_gest$ThicknessSum	2.28895e-06	7.65354e-07	2.9907	0.00864558
							RH_LimbicB_OFC_6	(Intercept)	-1.09899	0.376436	-2.91947	0.0100273
							RH_LimbicB_OFC_6	gestWeek	0.00412812	0.00156326	2.64072	0.0178031
							RH_LimbicB_OFC_6	total_gest$ThicknessSum	2.17589e-06	2.18811e-07	9.94412	2.96944e-08
							RH_LimbicA_TempPole_1	(Intercept)	-0.677894	1.77882	-0.381092	0.708148
							RH_LimbicA_TempPole_1	gestWeek	0.0152809	0.00738706	2.06861	0.0551415
							RH_LimbicA_TempPole_1	total_gest$ThicknessSum	3.40629e-06	1.03398e-06	3.29436	0.00457333
							RH_LimbicA_TempPole_2	(Intercept)	-1.83034	1.11217	-1.64575	0.119315
							RH_LimbicA_TempPole_2	gestWeek	0.0092476	0.00461859	2.00226	0.0625066
							RH_LimbicA_TempPole_2	total_gest$ThicknessSum	3.10286e-06	6.46471e-07	4.79969	0.000196451
							RH_LimbicA_TempPole_3	(Intercept)	1.42339	0.711808	1.99968	0.0628099
							RH_LimbicA_TempPole_3	gestWeek	0.00310578	0.00295599	1.05067	0.309019
							RH_LimbicA_TempPole_3	total_gest$ThicknessSum	1.11611e-06	4.13754e-07	2.69753	0.015852
							RH_LimbicA_TempPole_4	(Intercept)	0.253564	1.12654	0.225082	0.824765
							RH_LimbicA_TempPole_4	gestWeek	0.0151478	0.00467829	3.23789	0.00515059
							RH_LimbicA_TempPole_4	total_gest$ThicknessSum	1.85872e-06	6.54827e-07	2.83849	0.01186
							RH_LimbicA_TempPole_5	(Intercept)	1.5931	0.926107	1.72022	0.104672
							RH_LimbicA_TempPole_5	gestWeek	0.00745295	0.00384593	1.93788	0.0704922
							RH_LimbicA_TempPole_5	total_gest$ThicknessSum	1.89966e-06	5.3832e-07	3.52886	0.0027883
							RH_LimbicA_TempPole_6	(Intercept)	-0.181457	0.642708	-0.282331	0.781309
							RH_LimbicA_TempPole_6	gestWeek	0.000882631	0.00266903	0.330693	0.745167
							RH_LimbicA_TempPole_6	total_gest$ThicknessSum	1.62329e-06	3.73588e-07	4.34513	0.000501266
							RH_ContA_IPS_1	(Intercept)	-0.886757	0.638079	-1.38973	0.183647
							RH_ContA_IPS_1	gestWeek	0.000500667	0.00264981	0.188945	0.852512
							RH_ContA_IPS_1	total_gest$ThicknessSum	1.62207e-06	3.70897e-07	4.37336	0.000472685
							RH_ContA_IPS_2	(Intercept)	0.826822	0.315635	2.61956	0.018587
							RH_ContA_IPS_2	gestWeek	-0.00123448	0.00131076	-0.941801	0.360298
							RH_ContA_IPS_2	total_gest$ThicknessSum	9.12745e-07	1.83469e-07	4.97492	0.000137663
							RH_ContA_IPS_3	(Intercept)	0.972402	0.452797	2.14755	0.0474154
							RH_ContA_IPS_3	gestWeek	-0.00114387	0.00188037	-0.608321	0.551513
							RH_ContA_IPS_3	total_gest$ThicknessSum	4.74095e-07	2.63198e-07	1.80129	0.0905326
							RH_ContA_IPS_4	(Intercept)	1.10673	0.272293	4.06449	0.000901257
							RH_ContA_IPS_4	gestWeek	-0.000676499	0.00113077	-0.598262	0.55804
							RH_ContA_IPS_4	total_gest$ThicknessSum	2.99483e-07	1.58276e-07	1.89215	0.0767097
							RH_ContA_PFCd_1	(Intercept)	0.918253	0.289384	3.17312	0.00590167
							RH_ContA_PFCd_1	gestWeek	-0.00259937	0.00120175	-2.16299	0.046026
							RH_ContA_PFCd_1	total_gest$ThicknessSum	3.56168e-07	1.68211e-07	2.11739	0.0502418
							RH_ContA_PFCl_1	(Intercept)	-0.224975	0.388716	-0.578765	0.570806
							RH_ContA_PFCl_1	gestWeek	0.00167346	0.00161425	1.03668	0.3153
							RH_ContA_PFCl_1	total_gest$ThicknessSum	1.08174e-06	2.2595e-07	4.78752	0.000201387
							RH_ContA_PFCl_2	(Intercept)	-0.794891	0.412801	-1.9256	0.0721157
							RH_ContA_PFCl_2	gestWeek	0.00324499	0.00171428	1.89292	0.076601
							RH_ContA_PFCl_2	total_gest$ThicknessSum	1.68233e-06	2.3995e-07	7.01118	2.93774e-06
							RH_ContA_PFCl_3	(Intercept)	-0.156373	0.58482	-0.267387	0.792587
							RH_ContA_PFCl_3	gestWeek	0.0018284	0.00242863	0.752853	0.462473
							RH_ContA_PFCl_3	total_gest$ThicknessSum	1.20565e-06	3.39939e-07	3.54668	0.00268529
							RH_ContA_PFCl_4	(Intercept)	-0.199941	0.473219	-0.422512	0.678275
							RH_ContA_PFCl_4	gestWeek	-0.000550201	0.00196518	-0.279975	0.783084
							RH_ContA_PFCl_4	total_gest$ThicknessSum	1.33866e-06	2.75069e-07	4.86663	0.000171429
							RH_ContA_PFCl_5	(Intercept)	0.917501	0.207978	4.41154	0.000436657
							RH_ContA_PFCl_5	gestWeek	-0.00176631	0.000863686	-2.04508	0.0576576
							RH_ContA_PFCl_5	total_gest$ThicknessSum	5.2212e-07	1.20891e-07	4.31892	0.000529382
							RH_ContA_Cingm_1	(Intercept)	0.875805	0.318823	2.747	0.0143222
							RH_ContA_Cingm_1	gestWeek	0.00150436	0.001324	1.13622	0.272597
							RH_ContA_Cingm_1	total_gest$ThicknessSum	4.60901e-07	1.85323e-07	2.48702	0.0243003
							RH_ContB_Temp_1	(Intercept)	-3.96243	0.90625	-4.37234	0.000473693
							RH_ContB_Temp_1	gestWeek	0.0121966	0.00376346	3.24079	0.0051193
							RH_ContB_Temp_1	total_gest$ThicknessSum	4.71091e-06	5.26778e-07	8.94288	1.26964e-07
							RH_ContB_Temp_2	(Intercept)	-0.835372	0.627063	-1.3322	0.20146
							RH_ContB_Temp_2	gestWeek	0.00312349	0.00260406	1.19947	0.247808
							RH_ContB_Temp_2	total_gest$ThicknessSum	2.84036e-06	3.64494e-07	7.7926	7.78395e-07
							RH_ContB_IPL_1	(Intercept)	0.193929	0.542515	0.357463	0.725417
							RH_ContB_IPL_1	gestWeek	-0.00113848	0.00225295	-0.50533	0.620217
							RH_ContB_IPL_1	total_gest$ThicknessSum	1.20212e-06	3.15349e-07	3.81202	0.00153335
							RH_ContB_IPL_2	(Intercept)	1.09362	0.429775	2.54463	0.021637
							RH_ContB_IPL_2	gestWeek	-0.000538717	0.00178476	-0.301842	0.766661
							RH_ContB_IPL_2	total_gest$ThicknessSum	7.87828e-07	2.49816e-07	3.15363	0.00614815
							RH_ContB_IPL_3	(Intercept)	0.812395	0.35602	2.28188	0.0365222
							RH_ContB_IPL_3	gestWeek	-0.00329395	0.00147847	-2.22794	0.0405822
							RH_ContB_IPL_3	total_gest$ThicknessSum	8.65702e-07	2.06944e-07	4.18326	0.000702673
							RH_ContB_IPL_4	(Intercept)	1.3092	0.478044	2.73866	0.0145695
							RH_ContB_IPL_4	gestWeek	-0.00114106	0.00198521	-0.574778	0.573435
							RH_ContB_IPL_4	total_gest$ThicknessSum	5.34576e-07	2.77873e-07	1.92381	0.0723553
							RH_ContB_PFCld_1	(Intercept)	-0.496415	0.227306	-2.18391	0.0442032
							RH_ContB_PFCld_1	gestWeek	0.00230245	0.000943954	2.43916	0.0267466
							RH_ContB_PFCld_1	total_gest$ThicknessSum	1.57476e-06	1.32127e-07	11.9186	2.27056e-09
							RH_ContB_PFCld_2	(Intercept)	0.338098	0.362364	0.933034	0.36467
							RH_ContB_PFCld_2	gestWeek	0.000563272	0.00150482	0.374312	0.713087
							RH_ContB_PFCld_2	total_gest$ThicknessSum	9.15359e-07	2.10632e-07	4.34577	0.0005006
							RH_ContB_PFCld_3	(Intercept)	0.836451	0.404261	2.06909	0.0550914
							RH_ContB_PFCld_3	gestWeek	-0.0010671	0.00167881	-0.635628	0.534005
							RH_ContB_PFCld_3	total_gest$ThicknessSum	6.87579e-07	2.34986e-07	2.92605	0.00989115
							RH_ContB_PFCld_4	(Intercept)	0.443038	0.45601	0.971553	0.345733
							RH_ContB_PFCld_4	gestWeek	-0.00139648	0.00189371	-0.737432	0.471537
							RH_ContB_PFCld_4	total_gest$ThicknessSum	1.1071e-06	2.65066e-07	4.1767	0.000712385
							RH_ContB_PFClv_1	(Intercept)	0.00423362	0.481997	0.0087835	0.9931
							RH_ContB_PFClv_1	gestWeek	0.000562669	0.00200163	0.281105	0.782232
							RH_ContB_PFClv_1	total_gest$ThicknessSum	1.42746e-06	2.80171e-07	5.09497	0.00010811
							RH_ContB_PFClv_2	(Intercept)	-0.326384	0.616384	-0.529515	0.603719
							RH_ContB_PFClv_2	gestWeek	0.000213917	0.00255971	0.0835708	0.934434
							RH_ContB_PFClv_2	total_gest$ThicknessSum	1.66562e-06	3.58286e-07	4.64886	0.00026749
							RH_ContB_PFClv_3	(Intercept)	-0.270328	0.4708	-0.574188	0.573825
							RH_ContB_PFClv_3	gestWeek	0.00220332	0.00195513	1.12694	0.276386
							RH_ContB_PFClv_3	total_gest$ThicknessSum	1.60463e-06	2.73663e-07	5.86351	2.40031e-05
							RH_ContB_PFClv_4	(Intercept)	-0.368935	0.429594	-0.8588	0.403134
							RH_ContB_PFClv_4	gestWeek	0.00238951	0.00178401	1.3394	0.199157
							RH_ContB_PFClv_4	total_gest$ThicknessSum	1.51469e-06	2.49711e-07	6.06576	1.63622e-05
							RH_ContB_PFCmp_1	(Intercept)	1.2586	0.475268	2.64819	0.0175338
							RH_ContB_PFCmp_1	gestWeek	-0.00165463	0.00197369	-0.838346	0.414186
							RH_ContB_PFCmp_1	total_gest$ThicknessSum	7.48084e-07	2.7626e-07	2.7079	0.0155189
							RH_ContC_pCun_1	(Intercept)	0.678871	0.557592	1.2175	0.241064
							RH_ContC_pCun_1	gestWeek	0.00505958	0.00231556	2.18504	0.0441067
							RH_ContC_pCun_1	total_gest$ThicknessSum	1.22237e-06	3.24112e-07	3.77144	0.00167042
							RH_ContC_pCun_2	(Intercept)	0.189788	0.30803	0.616135	0.546472
							RH_ContC_pCun_2	gestWeek	0.000988754	0.00127918	0.772958	0.450816
							RH_ContC_pCun_2	total_gest$ThicknessSum	9.87602e-07	1.79049e-07	5.51581	4.69797e-05
							RH_ContC_pCun_3	(Intercept)	0.805098	0.810623	0.993184	0.335404
							RH_ContC_pCun_3	gestWeek	-0.00691001	0.00336634	-2.05267	0.0568342
							RH_ContC_pCun_3	total_gest$ThicknessSum	1.10874e-06	4.71192e-07	2.35306	0.0317429
							RH_ContC_pCun_4	(Intercept)	1.00015	0.758499	1.31859	0.205869
							RH_ContC_pCun_4	gestWeek	-0.00515022	0.00314988	-1.63505	0.121557
							RH_ContC_pCun_4	total_gest$ThicknessSum	1.06153e-06	4.40894e-07	2.40767	0.028481
							RH_ContC_pCun_5	(Intercept)	-0.649602	0.5512	-1.17852	0.255819
							RH_ContC_pCun_5	gestWeek	0.001487	0.00228902	0.649623	0.525153
							RH_ContC_pCun_5	total_gest$ThicknessSum	1.76587e-06	3.20397e-07	5.5115	4.73776e-05
							RH_ContC_Cingp_1	(Intercept)	0.39404	0.463936	0.84934	0.408221
							RH_ContC_Cingp_1	gestWeek	0.00556091	0.00192663	2.88634	0.0107411
							RH_ContC_Cingp_1	total_gest$ThicknessSum	1.03172e-06	2.69673e-07	3.82583	0.00148934
							RH_ContC_Cingp_2	(Intercept)	0.763114	0.312962	2.43836	0.0267892
							RH_ContC_Cingp_2	gestWeek	0.00100975	0.00129966	0.776934	0.448532
							RH_ContC_Cingp_2	total_gest$ThicknessSum	3.98335e-07	1.81916e-07	2.18967	0.0437131
							RH_DefaultA_Temp_1	(Intercept)	-1.1976	0.670151	-1.78706	0.0928851
							RH_DefaultA_Temp_1	gestWeek	0.00507807	0.00278299	1.82468	0.086778
							RH_DefaultA_Temp_1	total_gest$ThicknessSum	2.74079e-06	3.8954e-07	7.03598	2.81297e-06
							RH_DefaultA_IPL_1	(Intercept)	0.136761	0.807199	0.169427	0.867585
							RH_DefaultA_IPL_1	gestWeek	-0.00157881	0.00335213	-0.470988	0.644007
							RH_DefaultA_IPL_1	total_gest$ThicknessSum	1.49627e-06	4.69202e-07	3.18896	0.00570859
							RH_DefaultA_IPL_2	(Intercept)	0.227823	0.478155	0.476462	0.640187
							RH_DefaultA_IPL_2	gestWeek	0.00247946	0.00198568	1.24867	0.229747
							RH_DefaultA_IPL_2	total_gest$ThicknessSum	1.4298e-06	2.77938e-07	5.1443	9.794e-05
							RH_DefaultA_PFCd_1	(Intercept)	0.670607	0.142536	4.70481	0.000238488
							RH_DefaultA_PFCd_1	gestWeek	-2.58894e-05	0.000591923	-0.0437379	0.965655
							RH_DefaultA_PFCd_1	total_gest$ThicknessSum	5.81398e-07	8.28524e-08	7.01728	2.90656e-06
							RH_DefaultA_PFCd_2	(Intercept)	0.860487	0.514749	1.67166	0.11403
							RH_DefaultA_PFCd_2	gestWeek	-0.00205223	0.00213764	-0.960042	0.351318
							RH_DefaultA_PFCd_2	total_gest$ThicknessSum	7.58119e-07	2.99209e-07	2.53374	0.022118
							RH_DefaultA_pCunPCC_1	(Intercept)	2.35007	0.764645	3.07341	0.00727372
							RH_DefaultA_pCunPCC_1	gestWeek	-0.00130183	0.00317541	-0.409972	0.687263
							RH_DefaultA_pCunPCC_1	total_gest$ThicknessSum	5.58525e-07	4.44467e-07	1.25662	0.226929
							RH_DefaultA_pCunPCC_2	(Intercept)	2.05735	0.634132	3.24435	0.00508101
							RH_DefaultA_pCunPCC_2	gestWeek	-0.00314294	0.00263341	-1.19348	0.250077
							RH_DefaultA_pCunPCC_2	total_gest$ThicknessSum	5.00931e-07	3.68603e-07	1.359	0.192997
							RH_DefaultA_pCunPCC_3	(Intercept)	2.33409	0.464651	5.02332	0.000124859
							RH_DefaultA_pCunPCC_3	gestWeek	-0.000761203	0.0019296	-0.394488	0.698429
							RH_DefaultA_pCunPCC_3	total_gest$ThicknessSum	7.20748e-07	2.70089e-07	2.66856	0.0168196
							RH_DefaultA_pCunPCC_4	(Intercept)	2.03951	0.422523	4.82697	0.000185829
							RH_DefaultA_pCunPCC_4	gestWeek	-0.00124383	0.00175465	-0.708881	0.4886
							RH_DefaultA_pCunPCC_4	total_gest$ThicknessSum	3.35156e-07	2.45601e-07	1.36464	0.191252
							RH_DefaultA_pCunPCC_5	(Intercept)	0.412449	0.900496	0.458024	0.653094
							RH_DefaultA_pCunPCC_5	gestWeek	-0.00214498	0.00373957	-0.573592	0.574219
							RH_DefaultA_pCunPCC_5	total_gest$ThicknessSum	1.50815e-06	5.23433e-07	2.88126	0.0108549
							RH_DefaultA_PFCm_1	(Intercept)	-0.362766	0.642447	-0.564663	0.580134
							RH_DefaultA_PFCm_1	gestWeek	0.00424746	0.00266795	1.59203	0.130939
							RH_DefaultA_PFCm_1	total_gest$ThicknessSum	2.3016e-06	3.73436e-07	6.1633	1.36283e-05
							RH_DefaultA_PFCm_2	(Intercept)	-1.65618	0.624579	-2.65167	0.0174096
							RH_DefaultA_PFCm_2	gestWeek	0.00436055	0.00259374	1.68118	0.112141
							RH_DefaultA_PFCm_2	total_gest$ThicknessSum	2.53841e-06	3.6305e-07	6.99189	3.0388e-06
							RH_DefaultA_PFCm_3	(Intercept)	0.637016	1.107	0.575443	0.572997
							RH_DefaultA_PFCm_3	gestWeek	-0.00046184	0.00459714	-0.100462	0.921225
							RH_DefaultA_PFCm_3	total_gest$ThicknessSum	2.3627e-06	6.43469e-07	3.67182	0.00206147
							RH_DefaultA_PFCm_4	(Intercept)	0.255939	0.522948	0.489416	0.631189
							RH_DefaultA_PFCm_4	gestWeek	0.000940676	0.00217169	0.433154	0.670686
							RH_DefaultA_PFCm_4	total_gest$ThicknessSum	1.41799e-06	3.03975e-07	4.66484	0.000258856
							RH_DefaultA_PFCm_5	(Intercept)	-0.190549	0.266294	-0.715559	0.484576
							RH_DefaultA_PFCm_5	gestWeek	0.00230398	0.00110586	2.08342	0.0536095
							RH_DefaultA_PFCm_5	total_gest$ThicknessSum	1.293e-06	1.54789e-07	8.35326	3.15164e-07
							RH_DefaultA_PFCm_6	(Intercept)	-0.635651	0.626816	-1.0141	0.325628
							RH_DefaultA_PFCm_6	gestWeek	0.00682342	0.00260303	2.62133	0.0185198
							RH_DefaultA_PFCm_6	total_gest$ThicknessSum	1.51543e-06	3.6435e-07	4.15926	0.000738874
							RH_DefaultB_Temp_1	(Intercept)	-1.44905	0.698832	-2.07354	0.0546274
							RH_DefaultB_Temp_1	gestWeek	0.00364566	0.0029021	1.25621	0.227071
							RH_DefaultB_Temp_1	total_gest$ThicknessSum	2.79467e-06	4.06211e-07	6.87985	3.70208e-06
							RH_DefaultB_Temp_2	(Intercept)	0.0637092	0.800419	0.0795948	0.937547
							RH_DefaultB_Temp_2	gestWeek	-0.00247052	0.00332397	-0.743245	0.468107
							RH_DefaultB_Temp_2	total_gest$ThicknessSum	2.14146e-06	4.65261e-07	4.6027	0.000294125
							RH_DefaultB_AntTemp_1	(Intercept)	-0.491047	0.849188	-0.578255	0.571142
							RH_DefaultB_AntTemp_1	gestWeek	0.0053464	0.0035265	1.51607	0.14901
							RH_DefaultB_AntTemp_1	total_gest$ThicknessSum	2.0505e-06	4.93609e-07	4.1541	0.000746892
							RH_DefaultB_PFCd_1	(Intercept)	0.797396	0.385619	2.06783	0.0552227
							RH_DefaultB_PFCd_1	gestWeek	0.000647125	0.00160139	0.404101	0.691488
							RH_DefaultB_PFCd_1	total_gest$ThicknessSum	1.09159e-06	2.2415e-07	4.86992	0.000170287
							RH_DefaultB_PFCd_2	(Intercept)	0.29591	0.262129	1.12887	0.275595
							RH_DefaultB_PFCd_2	gestWeek	0.00123111	0.00108857	1.13094	0.274747
							RH_DefaultB_PFCd_2	total_gest$ThicknessSum	9.83815e-07	1.52368e-07	6.45683	7.92307e-06
							RH_DefaultB_PFCd_3	(Intercept)	1.05062	0.282865	3.71421	0.00188494
							RH_DefaultB_PFCd_3	gestWeek	0.00066232	0.00117468	0.563832	0.580686
							RH_DefaultB_PFCd_3	total_gest$ThicknessSum	1.05518e-06	1.64421e-07	6.41756	8.51349e-06
							RH_DefaultB_PFCd_4	(Intercept)	1.33085	0.438691	3.03368	0.00790372
							RH_DefaultB_PFCd_4	gestWeek	-0.00187207	0.00182179	-1.0276	0.319424
							RH_DefaultB_PFCd_4	total_gest$ThicknessSum	5.79602e-07	2.54999e-07	2.27296	0.0371664
							RH_DefaultB_PFCd_5	(Intercept)	0.662238	0.767666	0.862664	0.401068
							RH_DefaultB_PFCd_5	gestWeek	0.00141303	0.00318795	0.443239	0.663528
							RH_DefaultB_PFCd_5	total_gest$ThicknessSum	9.98908e-07	4.46223e-07	2.23858	0.0397492
							RH_DefaultB_PFCv_1	(Intercept)	0.695145	0.665022	1.0453	0.311422
							RH_DefaultB_PFCv_1	gestWeek	0.0073921	0.0027617	2.67665	0.0165437
							RH_DefaultB_PFCv_1	total_gest$ThicknessSum	1.64735e-06	3.86559e-07	4.26157	0.000596606
							RH_DefaultB_PFCv_2	(Intercept)	0.773784	0.466668	1.6581	0.116769
							RH_DefaultB_PFCv_2	gestWeek	4.54031e-05	0.00193797	0.0234282	0.981598
							RH_DefaultB_PFCv_2	total_gest$ThicknessSum	1.13669e-06	2.71261e-07	4.19038	0.000692276
							RH_DefaultB_PFCv_3	(Intercept)	0.631388	0.582569	1.0838	0.294516
							RH_DefaultB_PFCv_3	gestWeek	-0.00138378	0.00241928	-0.571981	0.575284
							RH_DefaultB_PFCv_3	total_gest$ThicknessSum	1.20147e-06	3.38631e-07	3.54801	0.00267774
							RH_DefaultC_IPL_1	(Intercept)	0.386645	0.436106	0.886585	0.388435
							RH_DefaultC_IPL_1	gestWeek	0.00378617	0.00181106	2.09059	0.052882
							RH_DefaultC_IPL_1	total_gest$ThicknessSum	1.33441e-06	2.53496e-07	5.26403	7.71492e-05
							RH_DefaultC_IPL_2	(Intercept)	-0.452404	0.557211	-0.811907	0.428759
							RH_DefaultC_IPL_2	gestWeek	0.0036829	0.00231398	1.59159	0.13104
							RH_DefaultC_IPL_2	total_gest$ThicknessSum	2.0415e-06	3.23891e-07	6.30303	1.05117e-05
							RH_DefaultC_Rsp_1	(Intercept)	-0.104941	0.816286	-0.12856	0.899308
							RH_DefaultC_Rsp_1	gestWeek	0.00688705	0.00338986	2.03166	0.0591388
							RH_DefaultC_Rsp_1	total_gest$ThicknessSum	1.54382e-06	4.74484e-07	3.25369	0.00498222
							RH_DefaultC_Rsp_2	(Intercept)	0.870182	0.557599	1.56059	0.138181
							RH_DefaultC_Rsp_2	gestWeek	0.00565365	0.00231559	2.44156	0.0266183
							RH_DefaultC_Rsp_2	total_gest$ThicknessSum	1.21434e-06	3.24117e-07	3.74661	0.00176031
							RH_DefaultC_PHC_1	(Intercept)	1.67333	0.497102	3.36617	0.00393091
							RH_DefaultC_PHC_1	gestWeek	0.00221226	0.00206436	1.07165	0.299777
							RH_DefaultC_PHC_1	total_gest$ThicknessSum	1.03273e-06	2.88951e-07	3.57408	0.00253426
							RH_DefaultC_PHC_2	(Intercept)	-0.463807	0.981039	-0.472771	0.642761
							RH_DefaultC_PHC_2	gestWeek	0.00709818	0.00407404	1.74229	0.100642
							RH_DefaultC_PHC_2	total_gest$ThicknessSum	2.37978e-06	5.7025e-07	4.17323	0.000717579
							RH_TempPar_1	(Intercept)	1.13071	0.309838	3.64935	0.0021617
							RH_TempPar_1	gestWeek	-0.000430548	0.00128669	-0.334617	0.742261
							RH_TempPar_1	total_gest$ThicknessSum	9.83947e-07	1.801e-07	5.46333	5.20624e-05
							RH_TempPar_2	(Intercept)	-0.0994185	0.243087	-0.408983	0.687974
							RH_TempPar_2	gestWeek	0.00106854	0.00100949	1.05849	0.30555
							RH_TempPar_2	total_gest$ThicknessSum	1.47183e-06	1.413e-07	10.4164	1.55259e-08
							RH_TempPar_3	(Intercept)	0.185438	0.532829	0.348026	0.732357
							RH_TempPar_3	gestWeek	0.00322138	0.00221272	1.45584	0.164777
							RH_TempPar_3	total_gest$ThicknessSum	1.29553e-06	3.09718e-07	4.18293	0.000703159
							RH_TempPar_4	(Intercept)	-0.0921299	0.362908	-0.253866	0.802833
							RH_TempPar_4	gestWeek	0.000516567	0.00150708	0.342761	0.73624
							RH_TempPar_4	total_gest$ThicknessSum	1.48421e-06	2.10948e-07	7.03588	2.81345e-06
							RH_TempPar_5	(Intercept)	0.933841	0.544536	1.71493	0.105657
							RH_TempPar_5	gestWeek	0.00160266	0.00226134	0.708723	0.488695
							RH_TempPar_5	total_gest$ThicknessSum	1.21186e-06	3.16523e-07	3.82866	0.00148048
							RH_TempPar_6	(Intercept)	0.243547	0.864318	0.281779	0.781725
							RH_TempPar_6	gestWeek	0.00230711	0.00358933	0.642769	0.529478
							RH_TempPar_6	total_gest$ThicknessSum	1.57539e-06	5.02403e-07	3.13571	0.00638375
							RH_TempPar_7	(Intercept)	1.12043	0.460059	2.43541	0.0269475
							RH_TempPar_7	gestWeek	-0.00045664	0.00191052	-0.239013	0.81413
							RH_TempPar_7	total_gest$ThicknessSum	8.39142e-07	2.67419e-07	3.13793	0.0063541
							RH_TempPar_8	(Intercept)	-0.255711	0.667733	-0.382954	0.706794
							RH_TempPar_8	gestWeek	0.000983157	0.00277295	0.354552	0.727555
							RH_TempPar_8	total_gest$ThicknessSum	1.8106e-06	3.88134e-07	4.66489	0.000258829
							RH_TempPar_9	(Intercept)	0.588238	0.719035	0.818094	0.42532
							RH_TempPar_9	gestWeek	0.00120554	0.002986	0.403732	0.691754
							RH_TempPar_9	total_gest$ThicknessSum	1.42249e-06	4.17955e-07	3.40346	0.00363357
							RH_TempPar_10	(Intercept)	-0.592533	0.480654	-1.23276	0.235471
							RH_TempPar_10	gestWeek	0.00360113	0.00199605	1.80413	0.0900693
							RH_TempPar_10	total_gest$ThicknessSum	1.81724e-06	2.79391e-07	6.5043	7.26573e-06

## Sheet: FreeSurfer_DSK_GMV
ROI (Gray Matter Volume) ~ gestWeek							ROI (Gray Matter Volume) ~ gestWeek + TotalGrayVol
response	term	estimate	std.error	statistic	p.value (uncorr)		response	term	estimate	std.error	statistic	p.value (uncorr)
lh_bankssts	(Intercept)	2120.9	9.89232	214.399	1.27957e-30		lh_bankssts	(Intercept)	2120.9	9.89232	214.399	1.27957e-30
lh_bankssts	gestWeek	-1.38417	0.504763	-2.74223	0.0138925		lh_bankssts	gestWeek	-1.38417	0.504763	-2.74223	0.0138925
lh_caudalmiddlefrontal	(Intercept)	5003.13	33.1909	150.738	5.09051e-28		lh_caudalmiddlefrontal	(Intercept)	5003.13	33.1909	150.738	5.09051e-28
lh_caudalmiddlefrontal	gestWeek	-3.70348	1.69359	-2.18675	0.0430303		lh_caudalmiddlefrontal	gestWeek	-3.70348	1.69359	-2.18675	0.0430303
lh_fusiform	(Intercept)	7057.48	20.5477	343.468	4.25179e-34		lh_fusiform	(Intercept)	7057.48	20.5477	343.468	4.25179e-34
lh_fusiform	gestWeek	-6.31546	1.04846	-6.02355	1.369e-05		lh_fusiform	gestWeek	-6.31546	1.04846	-6.02355	1.369e-05
lh_inferiorparietal	(Intercept)	11378.1	54.4163	209.093	1.95893e-30		lh_inferiorparietal	(Intercept)	11378.1	54.4163	209.093	1.95893e-30
lh_inferiorparietal	gestWeek	-9.00374	2.77663	-3.24268	0.00478676		lh_inferiorparietal	gestWeek	-9.00374	2.77663	-3.24268	0.00478676
lh_inferiortemporal	(Intercept)	8669.06	30.9389	280.199	1.35347e-32		lh_inferiortemporal	(Intercept)	8669.06	30.9389	280.199	1.35347e-32
lh_inferiortemporal	gestWeek	-3.25396	1.57868	-2.06119	0.054922		lh_inferiortemporal	gestWeek	-3.25396	1.57868	-2.06119	0.054922
lh_lateraloccipital	(Intercept)	11403.1	40.5134	281.465	1.25365e-32		lh_lateraloccipital	(Intercept)	11403.1	40.5134	281.465	1.25365e-32
lh_lateraloccipital	gestWeek	-6.26455	2.06723	-3.03041	0.00754864		lh_lateraloccipital	gestWeek	-6.26455	2.06723	-3.03041	0.00754864
lh_lateralorbitofrontal	(Intercept)	6311.32	36.7208	171.873	5.47757e-29		lh_lateralorbitofrontal	(Intercept)	6311.32	36.7208	171.873	5.47757e-29
lh_lateralorbitofrontal	gestWeek	-10.3943	1.87371	-5.54744	3.54507e-05		lh_lateralorbitofrontal	gestWeek	-10.3943	1.87371	-5.54744	3.54507e-05
lh_middletemporal	(Intercept)	10946.6	40.844	268.011	2.88214e-32		lh_middletemporal	(Intercept)	10946.6	40.844	268.011	2.88214e-32
lh_middletemporal	gestWeek	-13.4223	2.0841	-6.44034	6.10017e-06		lh_middletemporal	gestWeek	-13.4223	2.0841	-6.44034	6.10017e-06
lh_parsopercularis	(Intercept)	4399.82	12.3623	355.907	2.32249e-34		lh_parsopercularis	(Intercept)	4399.82	12.3623	355.907	2.32249e-34
lh_parsopercularis	gestWeek	-4.60471	0.630794	-7.29986	1.24094e-06		lh_parsopercularis	gestWeek	-4.60471	0.630794	-7.29986	1.24094e-06
lh_parsorbitalis	(Intercept)	2186.68	8.1845	267.173	3.03985e-32		lh_parsorbitalis	(Intercept)	2186.68	8.1845	267.173	3.03985e-32
lh_parsorbitalis	gestWeek	-2.83504	0.417621	-6.78855	3.16155e-06		lh_parsorbitalis	gestWeek	-2.83504	0.417621	-6.78855	3.16155e-06
lh_parstriangularis	(Intercept)	2755	9.25576	297.653	4.84635e-33		lh_parstriangularis	(Intercept)	2755	9.25576	297.653	4.84635e-33
lh_parstriangularis	gestWeek	-1.83565	0.472283	-3.88676	0.00118526		lh_parstriangularis	gestWeek	-1.83565	0.472283	-3.88676	0.00118526
lh_postcentral	(Intercept)	9308.03	41.1193	226.366	5.08373e-31		lh_postcentral	(Intercept)	9308.03	41.1193	226.366	5.08373e-31
lh_postcentral	gestWeek	-15.444	2.09815	-7.36076	1.11274e-06		lh_postcentral	gestWeek	-15.444	2.09815	-7.36076	1.11274e-06
lh_precentral	(Intercept)	11333.5	53.1565	213.21	1.40637e-30		lh_precentral	(Intercept)	11333.5	53.1565	213.21	1.40637e-30
lh_precentral	gestWeek	-16.7214	2.71235	-6.1649	1.03803e-05		lh_precentral	gestWeek	-16.7214	2.71235	-6.1649	1.03803e-05
lh_rostralmiddlefrontal	(Intercept)	11703.3	52.6647	222.222	6.95903e-31		lh_rostralmiddlefrontal	(Intercept)	11703.3	52.6647	222.222	6.95903e-31
lh_rostralmiddlefrontal	gestWeek	-4.01886	2.68726	-1.49552	0.15311		lh_rostralmiddlefrontal	gestWeek	-4.01886	2.68726	-1.49552	0.15311
lh_superiorfrontal	(Intercept)	18589.8	111.78	166.307	9.58314e-29		lh_superiorfrontal	(Intercept)	18589.8	111.78	166.307	9.58314e-29
lh_superiorfrontal	gestWeek	-18.258	5.70366	-3.2011	0.00523515		lh_superiorfrontal	gestWeek	-18.258	5.70366	-3.2011	0.00523515
lh_superiorparietal	(Intercept)	13258.9	88.8753	149.185	6.06918e-28		lh_superiorparietal	(Intercept)	13258.9	88.8753	149.185	6.06918e-28
lh_superiorparietal	gestWeek	-12.6851	4.53493	-2.7972	0.0123782		lh_superiorparietal	gestWeek	-12.6851	4.53493	-2.7972	0.0123782
lh_superiortemporal	(Intercept)	11203.4	37.4108	299.469	4.37016e-33		lh_superiortemporal	(Intercept)	11203.4	37.4108	299.469	4.37016e-33
lh_superiortemporal	gestWeek	-14.402	1.90892	-7.54457	8.03133e-07		lh_superiortemporal	gestWeek	-14.402	1.90892	-7.54457	8.03133e-07
lh_supramarginal	(Intercept)	11209.5	56.0868	199.86	4.22015e-30		lh_supramarginal	(Intercept)	11209.5	56.0868	199.86	4.22015e-30
lh_supramarginal	gestWeek	-12.4267	2.86188	-4.34217	0.00044292		lh_supramarginal	gestWeek	-12.4267	2.86188	-4.34217	0.00044292
lh_temporalpole	(Intercept)	2057.48	30.223	68.0768	3.6759e-22		lh_temporalpole	(Intercept)	2057.48	30.223	68.0768	3.6759e-22
lh_temporalpole	gestWeek	3.09533	1.54215	2.00715	0.0609044		lh_temporalpole	gestWeek	3.09533	1.54215	2.00715	0.0609044
lh_transversetemporal	(Intercept)	1191.61	5.69193	209.35	1.91839e-30		lh_transversetemporal	(Intercept)	1191.61	5.69193	209.35	1.91839e-30
lh_transversetemporal	gestWeek	-2.49503	0.290435	-8.59067	1.3656e-07		lh_transversetemporal	gestWeek	-2.49503	0.290435	-8.59067	1.3656e-07
lh_insula	(Intercept)	5867.15	27.6763	211.992	1.55026e-30		lh_insula	(Intercept)	5867.15	27.6763	211.992	1.55026e-30
lh_insula	gestWeek	-5.44493	1.41221	-3.85562	0.00126813		lh_insula	gestWeek	-5.44493	1.41221	-3.85562	0.00126813
lh_caudalanteriorcingulate	(Intercept)	1664.04	6.65126	250.184	9.28535e-32		lh_caudalanteriorcingulate	(Intercept)	1664.04	6.65126	250.184	9.28535e-32
lh_caudalanteriorcingulate	gestWeek	-1.67018	0.339386	-4.92119	0.000129265		lh_caudalanteriorcingulate	gestWeek	-1.67018	0.339386	-4.92119	0.000129265
lh_cuneus	(Intercept)	3382.21	14.6751	230.473	3.74526e-31		lh_cuneus	(Intercept)	3382.21	14.6751	230.473	3.74526e-31
lh_cuneus	gestWeek	-2.73316	0.748808	-3.65002	0.00198163		lh_cuneus	gestWeek	-2.73316	0.748808	-3.65002	0.00198163
lh_entorhinal	(Intercept)	1786.42	23.9671	74.5361	7.91089e-23		lh_entorhinal	(Intercept)	1786.42	23.9671	74.5361	7.91089e-23
lh_entorhinal	gestWeek	1.00362	1.22294	0.820664	0.423197		lh_entorhinal	gestWeek	1.00362	1.22294	0.820664	0.423197
lh_fusiform	(Intercept)	7057.48	20.5477	343.468	4.25179e-34		lh_fusiform	(Intercept)	7057.48	20.5477	343.468	4.25179e-34
lh_fusiform	gestWeek	-6.31546	1.04846	-6.02355	1.369e-05		lh_fusiform	gestWeek	-6.31546	1.04846	-6.02355	1.369e-05
lh_isthmuscingulate	(Intercept)	2108.73	13.6551	154.429	3.37504e-28		lh_isthmuscingulate	(Intercept)	2108.73	13.6551	154.429	3.37504e-28
lh_isthmuscingulate	gestWeek	-0.787361	0.69676	-1.13003	0.274155		lh_isthmuscingulate	gestWeek	-0.787361	0.69676	-1.13003	0.274155
lh_lateraloccipital	(Intercept)	11403.1	40.5134	281.465	1.25365e-32		lh_lateraloccipital	(Intercept)	11403.1	40.5134	281.465	1.25365e-32
lh_lateraloccipital	gestWeek	-6.26455	2.06723	-3.03041	0.00754864		lh_lateraloccipital	gestWeek	-6.26455	2.06723	-3.03041	0.00754864
lh_lateralorbitofrontal	(Intercept)	6311.32	36.7208	171.873	5.47757e-29		lh_lateralorbitofrontal	(Intercept)	6311.32	36.7208	171.873	5.47757e-29
lh_lateralorbitofrontal	gestWeek	-10.3943	1.87371	-5.54744	3.54507e-05		lh_lateralorbitofrontal	gestWeek	-10.3943	1.87371	-5.54744	3.54507e-05
lh_lingual	(Intercept)	6382.47	17.3629	367.591	1.34121e-34		lh_lingual	(Intercept)	6382.47	17.3629	367.591	1.34121e-34
lh_lingual	gestWeek	-3.95195	0.885958	-4.46065	0.000343494		lh_lingual	gestWeek	-3.95195	0.885958	-4.46065	0.000343494
lh_medialorbitofrontal	(Intercept)	5057.47	40.4296	125.093	1.20883e-26		lh_medialorbitofrontal	(Intercept)	5057.47	40.4296	125.093	1.20883e-26
lh_medialorbitofrontal	gestWeek	-9.39034	2.06295	-4.5519	0.000282612		lh_medialorbitofrontal	gestWeek	-9.39034	2.06295	-4.5519	0.000282612
lh_parahippocampal	(Intercept)	1921.96	12.6666	151.735	4.55111e-28		lh_parahippocampal	(Intercept)	1921.96	12.6666	151.735	4.55111e-28
lh_parahippocampal	gestWeek	-2.34678	0.646322	-3.63097	0.00206527		lh_parahippocampal	gestWeek	-2.34678	0.646322	-3.63097	0.00206527
lh_paracentral	(Intercept)	3249.03	14.122	230.069	3.85853e-31		lh_paracentral	(Intercept)	3249.03	14.122	230.069	3.85853e-31
lh_paracentral	gestWeek	-4.06383	0.720585	-5.63964	2.94183e-05		lh_paracentral	gestWeek	-4.06383	0.720585	-5.63964	2.94183e-05
lh_pericalcarine	(Intercept)	2438.54	15.9738	152.659	4.10482e-28		lh_pericalcarine	(Intercept)	2438.54	15.9738	152.659	4.10482e-28
lh_pericalcarine	gestWeek	-1.48066	0.815073	-1.81659	0.086954		lh_pericalcarine	gestWeek	-1.48066	0.815073	-1.81659	0.086954
lh_postcentral	(Intercept)	9308.03	41.1193	226.366	5.08373e-31		lh_postcentral	(Intercept)	9308.03	41.1193	226.366	5.08373e-31
lh_postcentral	gestWeek	-15.444	2.09815	-7.36076	1.11274e-06		lh_postcentral	gestWeek	-15.444	2.09815	-7.36076	1.11274e-06
lh_posteriorcingulate	(Intercept)	2772.72	9.9599	278.388	1.51122e-32		lh_posteriorcingulate	(Intercept)	2772.72	9.9599	278.388	1.51122e-32
lh_posteriorcingulate	gestWeek	-3.7623	0.508212	-7.40301	1.03198e-06		lh_posteriorcingulate	gestWeek	-3.7623	0.508212	-7.40301	1.03198e-06
lh_precentral	(Intercept)	11333.5	53.1565	213.21	1.40637e-30		lh_precentral	(Intercept)	11333.5	53.1565	213.21	1.40637e-30
lh_precentral	gestWeek	-16.7214	2.71235	-6.1649	1.03803e-05		lh_precentral	gestWeek	-16.7214	2.71235	-6.1649	1.03803e-05
lh_precuneus	(Intercept)	9328.4	32.3457	288.397	8.29058e-33		lh_precuneus	(Intercept)	9328.4	32.3457	288.397	8.29058e-33
lh_precuneus	gestWeek	-9.7348	1.65046	-5.89823	1.7536e-05		lh_precuneus	gestWeek	-9.7348	1.65046	-5.89823	1.7536e-05
lh_rostralanteriorcingulate	(Intercept)	2465.9	9.77215	252.34	8.02533e-32		lh_rostralanteriorcingulate	(Intercept)	2465.9	9.77215	252.34	8.02533e-32
lh_rostralanteriorcingulate	gestWeek	-2.25032	0.498632	-4.51298	0.000307106		lh_rostralanteriorcingulate	gestWeek	-2.25032	0.498632	-4.51298	0.000307106
lh_superiorfrontal	(Intercept)	18589.8	111.78	166.307	9.58314e-29		lh_superiorfrontal	(Intercept)	18589.8	111.78	166.307	9.58314e-29
lh_superiorfrontal	gestWeek	-18.258	5.70366	-3.2011	0.00523515		lh_superiorfrontal	gestWeek	-18.258	5.70366	-3.2011	0.00523515
lh_superiorparietal	(Intercept)	13258.9	88.8753	149.185	6.06918e-28		lh_superiorparietal	(Intercept)	13258.9	88.8753	149.185	6.06918e-28
lh_superiorparietal	gestWeek	-12.6851	4.53493	-2.7972	0.0123782		lh_superiorparietal	gestWeek	-12.6851	4.53493	-2.7972	0.0123782
lh_frontalpole	(Intercept)	1109.14	7.14546	155.223	3.0934e-28		lh_frontalpole	(Intercept)	1109.14	7.14546	155.223	3.0934e-28
lh_frontalpole	gestWeek	-0.92681	0.364603	-2.54197	0.0210546		lh_frontalpole	gestWeek	-0.92681	0.364603	-2.54197	0.0210546
lh_temporalpole	(Intercept)	2057.48	30.223	68.0768	3.6759e-22		lh_temporalpole	(Intercept)	2057.48	30.223	68.0768	3.6759e-22
lh_temporalpole	gestWeek	3.09533	1.54215	2.00715	0.0609044		lh_temporalpole	gestWeek	3.09533	1.54215	2.00715	0.0609044
rh_caudalanteriorcingulate	(Intercept)	2087.67	8.56996	243.603	1.46059e-31		rh_caudalanteriorcingulate	(Intercept)	2087.67	8.56996	243.603	1.46059e-31
rh_caudalanteriorcingulate	gestWeek	-0.934087	0.437289	-2.13609	0.0475117		rh_caudalanteriorcingulate	gestWeek	-0.934087	0.437289	-2.13609	0.0475117
rh_cuneus	(Intercept)	3214.7	15.5177	207.163	2.29332e-30		rh_cuneus	(Intercept)	3214.7	15.5177	207.163	2.29332e-30
rh_cuneus	gestWeek	-1.17563	0.791805	-1.48474	0.155918		rh_cuneus	gestWeek	-1.17563	0.791805	-1.48474	0.155918
rh_entorhinal	(Intercept)	1751.54	23.4761	74.6093	7.78051e-23		rh_entorhinal	(Intercept)	1751.54	23.4761	74.6093	7.78051e-23
rh_entorhinal	gestWeek	-2.42185	1.19789	-2.02177	0.0592305		rh_entorhinal	gestWeek	-2.42185	1.19789	-2.02177	0.0592305
rh_fusiform	(Intercept)	7443.79	30.0726	247.527	1.11326e-31		rh_fusiform	(Intercept)	7443.79	30.0726	247.527	1.11326e-31
rh_fusiform	gestWeek	-3.47232	1.53448	-2.26287	0.0370258		rh_fusiform	gestWeek	-3.47232	1.53448	-2.26287	0.0370258
rh_isthmuscingulate	(Intercept)	1777.57	9.3138	190.853	9.23889e-30		rh_isthmuscingulate	(Intercept)	1777.57	9.3138	190.853	9.23889e-30
rh_isthmuscingulate	gestWeek	-0.526818	0.475244	-1.10852	0.283074		rh_isthmuscingulate	gestWeek	-0.526818	0.475244	-1.10852	0.283074
rh_lateraloccipital	(Intercept)	11887.9	56.9273	208.826	2.00189e-30		rh_lateraloccipital	(Intercept)	11887.9	56.9273	208.826	2.00189e-30
rh_lateraloccipital	gestWeek	-7.63782	2.90476	-2.62942	0.0175759		rh_lateraloccipital	gestWeek	-7.63782	2.90476	-2.62942	0.0175759
rh_lateralorbitofrontal	(Intercept)	6596.23	33.1432	199.022	4.53223e-30		rh_lateralorbitofrontal	(Intercept)	6596.23	33.1432	199.022	4.53223e-30
rh_lateralorbitofrontal	gestWeek	-7.80964	1.69116	-4.61793	0.000245502		rh_lateralorbitofrontal	gestWeek	-7.80964	1.69116	-4.61793	0.000245502
rh_lingual	(Intercept)	6556.4	24.273	270.111	2.52408e-32		rh_lingual	(Intercept)	6556.4	24.273	270.111	2.52408e-32
rh_lingual	gestWeek	-6.17355	1.23855	-4.98451	0.00011319		rh_lingual	gestWeek	-6.17355	1.23855	-4.98451	0.00011319
rh_medialorbitofrontal	(Intercept)	4989.8	28.2759	176.468	3.49879e-29		rh_medialorbitofrontal	(Intercept)	4989.8	28.2759	176.468	3.49879e-29
rh_medialorbitofrontal	gestWeek	-8.69926	1.4428	-6.02942	1.35328e-05		rh_medialorbitofrontal	gestWeek	-8.69926	1.4428	-6.02942	1.35328e-05
rh_parahippocampal	(Intercept)	1471.2	10.2111	144.078	1.0968e-27		rh_parahippocampal	(Intercept)	1471.2	10.2111	144.078	1.0968e-27
rh_parahippocampal	gestWeek	-0.584883	0.521031	-1.12255	0.277234		rh_parahippocampal	gestWeek	-0.584883	0.521031	-1.12255	0.277234
rh_paracentral	(Intercept)	3427.2	17.3772	197.224	5.28816e-30		rh_paracentral	(Intercept)	3427.2	17.3772	197.224	5.28816e-30
rh_paracentral	gestWeek	-5.93055	0.886684	-6.68846	3.81256e-06		rh_paracentral	gestWeek	-5.93055	0.886684	-6.68846	3.81256e-06
rh_pericalcarine	(Intercept)	2452.33	16.6072	147.666	7.22159e-28		rh_pericalcarine	(Intercept)	2452.33	16.6072	147.666	7.22159e-28
rh_pericalcarine	gestWeek	-2.35727	0.847398	-2.78177	0.0127863		rh_pericalcarine	gestWeek	-2.35727	0.847398	-2.78177	0.0127863
rh_postcentral	(Intercept)	7695.39	47.0613	163.518	1.27729e-28		rh_postcentral	(Intercept)	7695.39	47.0613	163.518	1.27729e-28
rh_postcentral	gestWeek	-5.85388	2.40134	-2.43776	0.0260537		rh_postcentral	gestWeek	-5.85388	2.40134	-2.43776	0.0260537
rh_posteriorcingulate	(Intercept)	2479.97	9.31131	266.339	3.20568e-32		rh_posteriorcingulate	(Intercept)	2479.97	9.31131	266.339	3.20568e-32
rh_posteriorcingulate	gestWeek	-1.86418	0.475117	-3.92363	0.00109415		rh_posteriorcingulate	gestWeek	-1.86418	0.475117	-3.92363	0.00109415
rh_precentral	(Intercept)	12341.4	67.9639	181.588	2.15213e-29		rh_precentral	(Intercept)	12341.4	67.9639	181.588	2.15213e-29
rh_precentral	gestWeek	-9.13762	3.46791	-2.6349	0.0173769		rh_precentral	gestWeek	-9.13762	3.46791	-2.6349	0.0173769
rh_precuneus	(Intercept)	7488.07	17.6441	424.394	1.16609e-35		rh_precuneus	(Intercept)	7488.07	17.6441	424.394	1.16609e-35
rh_precuneus	gestWeek	-6.98388	0.900305	-7.75724	5.5384e-07		rh_precuneus	gestWeek	-6.98388	0.900305	-7.75724	5.5384e-07
rh_rostralanteriorcingulate	(Intercept)	2148.6	7.83962	274.069	1.97121e-32		rh_rostralanteriorcingulate	(Intercept)	2148.6	7.83962	274.069	1.97121e-32
rh_rostralanteriorcingulate	gestWeek	-1.6897	0.400023	-4.22401	0.000571258		rh_rostralanteriorcingulate	gestWeek	-1.6897	0.400023	-4.22401	0.000571258
rh_superiorfrontal	(Intercept)	24470.4	126.83	192.939	7.68097e-30		rh_superiorfrontal	(Intercept)	24470.4	126.83	192.939	7.68097e-30
rh_superiorfrontal	gestWeek	-18.0485	6.4716	-2.78888	0.0125967		rh_superiorfrontal	gestWeek	-18.0485	6.4716	-2.78888	0.0125967
rh_superiorparietal	(Intercept)	8208.4	53.4892	153.459	3.75627e-28		rh_superiorparietal	(Intercept)	8208.4	53.4892	153.459	3.75627e-28
rh_superiorparietal	gestWeek	-2.7864	2.72933	-1.02091	0.321607		rh_superiorparietal	gestWeek	-2.7864	2.72933	-1.02091	0.321607
rh_frontalpole	(Intercept)	1392.88	9.45772	147.274	7.55545e-28		rh_frontalpole	(Intercept)	1392.88	9.45772	147.274	7.55545e-28
rh_frontalpole	gestWeek	-0.413244	0.482588	-0.85631	0.403736		rh_frontalpole	gestWeek	-0.413244	0.482588	-0.85631	0.403736
rh_temporalpole	(Intercept)	2256.6	23.0585	97.8642	7.80449e-25		rh_temporalpole	(Intercept)	2256.6	23.0585	97.8642	7.80449e-25
rh_temporalpole	gestWeek	0.837456	1.17658	0.711771	0.48626		rh_temporalpole	gestWeek	0.837456	1.17658	0.711771	0.48626
rh_bankssts	(Intercept)	1960.27	11.0175	177.924	3.04285e-29		rh_bankssts	(Intercept)	1960.27	11.0175	177.924	3.04285e-29
rh_bankssts	gestWeek	-1.37031	0.562174	-2.43753	0.0260661		rh_bankssts	gestWeek	-1.37031	0.562174	-2.43753	0.0260661
rh_caudalmiddlefrontal	(Intercept)	6626.46	36.2828	182.634	1.95206e-29		rh_caudalmiddlefrontal	(Intercept)	6626.46	36.2828	182.634	1.95206e-29
rh_caudalmiddlefrontal	gestWeek	-5.77335	1.85136	-3.11844	0.00625246		rh_caudalmiddlefrontal	gestWeek	-5.77335	1.85136	-3.11844	0.00625246
rh_fusiform	(Intercept)	7443.79	30.0726	247.527	1.11326e-31		rh_fusiform	(Intercept)	7443.79	30.0726	247.527	1.11326e-31
rh_fusiform	gestWeek	-3.47232	1.53448	-2.26287	0.0370258		rh_fusiform	gestWeek	-3.47232	1.53448	-2.26287	0.0370258
rh_inferiorparietal	(Intercept)	11800.5	57.5415	205.078	2.72344e-30		rh_inferiorparietal	(Intercept)	11800.5	57.5415	205.078	2.72344e-30
rh_inferiorparietal	gestWeek	-2.06181	2.9361	-0.702228	0.492041		rh_inferiorparietal	gestWeek	-2.06181	2.9361	-0.702228	0.492041
rh_inferiortemporal	(Intercept)	9135.78	43.7818	208.666	2.0281e-30		rh_inferiortemporal	(Intercept)	9135.78	43.7818	208.666	2.0281e-30
rh_inferiortemporal	gestWeek	-0.222276	2.234	-0.099497	0.921908		rh_inferiortemporal	gestWeek	-0.222276	2.234	-0.099497	0.921908
rh_lateraloccipital	(Intercept)	11887.9	56.9273	208.826	2.00189e-30		rh_lateraloccipital	(Intercept)	11887.9	56.9273	208.826	2.00189e-30
rh_lateraloccipital	gestWeek	-7.63782	2.90476	-2.62942	0.0175759		rh_lateraloccipital	gestWeek	-7.63782	2.90476	-2.62942	0.0175759
rh_lateralorbitofrontal	(Intercept)	6596.23	33.1432	199.022	4.53223e-30		rh_lateralorbitofrontal	(Intercept)	6596.23	33.1432	199.022	4.53223e-30
rh_lateralorbitofrontal	gestWeek	-7.80964	1.69116	-4.61793	0.000245502		rh_lateralorbitofrontal	gestWeek	-7.80964	1.69116	-4.61793	0.000245502
rh_middletemporal	(Intercept)	10886.8	44.1336	246.679	1.18012e-31		rh_middletemporal	(Intercept)	10886.8	44.1336	246.679	1.18012e-31
rh_middletemporal	gestWeek	-7.82533	2.25195	-3.47491	0.00289744		rh_middletemporal	gestWeek	-7.82533	2.25195	-3.47491	0.00289744
rh_parsopercularis	(Intercept)	3694.98	13.1953	280.023	1.36804e-32		rh_parsopercularis	(Intercept)	3694.98	13.1953	280.023	1.36804e-32
rh_parsopercularis	gestWeek	-2.46421	0.673299	-3.65991	0.00193953		rh_parsopercularis	gestWeek	-2.46421	0.673299	-3.65991	0.00193953
rh_parsorbitalis	(Intercept)	2519.33	17.6626	142.636	1.30114e-27		rh_parsorbitalis	(Intercept)	2519.33	17.6626	142.636	1.30114e-27
rh_parsorbitalis	gestWeek	-1.14114	0.901249	-1.26618	0.222524		rh_parsorbitalis	gestWeek	-1.14114	0.901249	-1.26618	0.222524
rh_parstriangularis	(Intercept)	3419.43	13.0393	262.241	4.1724e-32		rh_parstriangularis	(Intercept)	3419.43	13.0393	262.241	4.1724e-32
rh_parstriangularis	gestWeek	-3.1001	0.665341	-4.65941	0.000224768		rh_parstriangularis	gestWeek	-3.1001	0.665341	-4.65941	0.000224768
rh_postcentral	(Intercept)	7695.39	47.0613	163.518	1.27729e-28		rh_postcentral	(Intercept)	7695.39	47.0613	163.518	1.27729e-28
rh_postcentral	gestWeek	-5.85388	2.40134	-2.43776	0.0260537		rh_postcentral	gestWeek	-5.85388	2.40134	-2.43776	0.0260537
rh_precentral	(Intercept)	12341.4	67.9639	181.588	2.15213e-29		rh_precentral	(Intercept)	12341.4	67.9639	181.588	2.15213e-29
rh_precentral	gestWeek	-9.13762	3.46791	-2.6349	0.0173769		rh_precentral	gestWeek	-9.13762	3.46791	-2.6349	0.0173769
rh_rostralmiddlefrontal	(Intercept)	15140.5	58.529	258.684	5.26249e-32		rh_rostralmiddlefrontal	(Intercept)	15140.5	58.529	258.684	5.26249e-32
rh_rostralmiddlefrontal	gestWeek	-7.4284	2.98649	-2.48734	0.0235499		rh_rostralmiddlefrontal	gestWeek	-7.4284	2.98649	-2.48734	0.0235499
rh_superiorfrontal	(Intercept)	24470.4	126.83	192.939	7.68097e-30		rh_superiorfrontal	(Intercept)	24470.4	126.83	192.939	7.68097e-30
rh_superiorfrontal	gestWeek	-18.0485	6.4716	-2.78888	0.0125967		rh_superiorfrontal	gestWeek	-18.0485	6.4716	-2.78888	0.0125967
rh_superiorparietal	(Intercept)	8208.4	53.4892	153.459	3.75627e-28		rh_superiorparietal	(Intercept)	8208.4	53.4892	153.459	3.75627e-28
rh_superiorparietal	gestWeek	-2.7864	2.72933	-1.02091	0.321607		rh_superiorparietal	gestWeek	-2.7864	2.72933	-1.02091	0.321607
rh_superiortemporal	(Intercept)	11612.2	33.8032	343.524	4.24007e-34		rh_superiortemporal	(Intercept)	11612.2	33.8032	343.524	4.24007e-34
rh_superiortemporal	gestWeek	-10.1414	1.72484	-5.87964	1.81952e-05		rh_superiortemporal	gestWeek	-10.1414	1.72484	-5.87964	1.81952e-05
rh_supramarginal	(Intercept)	7878.27	46.3845	169.847	6.70054e-29		rh_supramarginal	(Intercept)	7878.27	46.3845	169.847	6.70054e-29
rh_supramarginal	gestWeek	-2.46954	2.36681	-1.04341	0.311372		rh_supramarginal	gestWeek	-2.46954	2.36681	-1.04341	0.311372
rh_temporalpole	(Intercept)	2256.6	23.0585	97.8642	7.80449e-25		rh_temporalpole	(Intercept)	2256.6	23.0585	97.8642	7.80449e-25
rh_temporalpole	gestWeek	0.837456	1.17658	0.711771	0.48626		rh_temporalpole	gestWeek	0.837456	1.17658	0.711771	0.48626
rh_transversetemporal	(Intercept)	895.889	3.50383	255.688	6.41437e-32		rh_transversetemporal	(Intercept)	895.889	3.50383	255.688	6.41437e-32
rh_transversetemporal	gestWeek	-0.903762	0.178786	-5.055	9.76832e-05		rh_transversetemporal	gestWeek	-0.903762	0.178786	-5.055	9.76832e-05
rh_insula	(Intercept)	6029.21	17.5778	343.001	4.35141e-34		rh_insula	(Intercept)	6029.21	17.5778	343.001	4.35141e-34
rh_insula	gestWeek	-4.61266	0.896922	-5.14276	8.13719e-05		rh_insula	gestWeek	-4.61266	0.896922	-5.14276	8.13719e-05

## Sheet: FreeSurfer_DSK_CT
ROI (Cortical Thickness) ~ gestWeek							ROI (Cortical Thickness) ~ gestWeek + meanThickness
response	term	estimate	std.error	statistic	p.value (uncorr)		response	term	estimate	std.error	statistic	p.value (uncorr)
lh_bankssts	(Intercept)	2.63502	0.0125221	210.431	1.75775e-30		lh_bankssts	(Intercept)	-1.52062	1.59741	-0.951928	0.355294
lh_bankssts	gestWeek	-0.00240229	0.000638948	-3.75975	0.00156151		lh_bankssts	gestWeek	-0.000256008	0.000992699	-0.257891	0.799779
lh_caudalmiddlefrontal	(Intercept)	2.60954	0.0132604	196.792	5.48895e-30		lh_bankssts	thicknesssum	1.68736	0.648597	2.60155	0.01928
lh_caudalmiddlefrontal	gestWeek	-0.00122322	0.000676621	-1.80784	0.088358		lh_caudalmiddlefrontal	(Intercept)	-1.08877	1.79361	-0.607027	0.552351
lh_fusiform	(Intercept)	2.59053	0.00751529	344.702	4.00044e-34		lh_caudalmiddlefrontal	gestWeek	0.000686854	0.00111463	0.616219	0.546418
lh_fusiform	gestWeek	-0.00155193	0.000383474	-4.04702	0.000837429		lh_caudalmiddlefrontal	thicknesssum	1.50166	0.72826	2.06198	0.0558395
lh_inferiorparietal	(Intercept)	2.4495	0.0101478	241.381	1.70674e-31		lh_fusiform	(Intercept)	0.633847	1.03373	0.613162	0.548387
lh_inferiorparietal	gestWeek	-0.00146374	0.000517801	-2.82684	0.0116289		lh_fusiform	gestWeek	-0.000541348	0.000642409	-0.842685	0.411825
lh_inferiortemporal	(Intercept)	2.58696	0.0104878	246.664	1.18137e-31		lh_fusiform	thicknesssum	0.794495	0.419729	1.89288	0.0766075
lh_inferiortemporal	gestWeek	0.000153132	0.000535149	0.286149	0.778222		lh_inferiorparietal	(Intercept)	-2.36564	0.967224	-2.44581	0.0263933
lh_lateraloccipital	(Intercept)	2.23042	0.0107283	207.9	2.15892e-30		lh_inferiorparietal	gestWeek	0.00102315	0.000601076	1.7022	0.108064
lh_lateraloccipital	gestWeek	-0.000178222	0.000547422	-0.325566	0.748726		lh_inferiorparietal	thicknesssum	1.95514	0.392724	4.97842	0.000136693
lh_lateralorbitofrontal	(Intercept)	2.58261	0.015786	163.602	1.26631e-28		lh_inferiortemporal	(Intercept)	-0.225501	1.43275	-0.157391	0.876906
lh_lateralorbitofrontal	gestWeek	-0.00281706	0.000805491	-3.49732	0.00276006		lh_inferiortemporal	gestWeek	0.0016057	0.000890372	1.8034	0.0901879
lh_middletemporal	(Intercept)	2.84977	0.0113448	251.197	8.66877e-32		lh_inferiortemporal	thicknesssum	1.14197	0.58174	1.96303	0.0672688
lh_middletemporal	gestWeek	-0.00158437	0.000578875	-2.73698	0.0140461		lh_lateraloccipital	(Intercept)	-0.654601	1.46461	-0.446945	0.660906
lh_parsopercularis	(Intercept)	2.61847	0.0059383	440.947	6.08525e-36		lh_lateraloccipital	gestWeek	0.00131182	0.000910175	1.44128	0.168791
lh_parsopercularis	gestWeek	-0.00220199	0.000303006	-7.26715	1.31606e-06		lh_lateraloccipital	thicknesssum	1.17144	0.594678	1.96987	0.0664162
lh_parsorbitalis	(Intercept)	2.58562	0.00718725	359.751	1.93484e-34		lh_lateralorbitofrontal	(Intercept)	1.97111	2.39736	0.822202	0.423046
lh_parsorbitalis	gestWeek	-0.00171872	0.000366735	-4.68655	0.000212179		lh_lateralorbitofrontal	gestWeek	-0.00250124	0.00148982	-1.67888	0.112595
lh_parstriangularis	(Intercept)	2.47215	0.00929147	266.067	3.26187e-32		lh_lateralorbitofrontal	thicknesssum	0.248293	0.973402	0.255078	0.801913
lh_parstriangularis	gestWeek	-0.000866001	0.000474105	-1.8266	0.0853722		lh_middletemporal	(Intercept)	-1.76436	1.28441	-1.37368	0.188484
lh_postcentral	(Intercept)	2.2306	0.00751265	296.912	5.05596e-33		lh_middletemporal	gestWeek	0.000798711	0.000798189	1.00065	0.331888
lh_postcentral	gestWeek	-0.0015046	0.000383339	-3.92499	0.00109092		lh_middletemporal	thicknesssum	1.87353	0.521511	3.5925	0.00243754
lh_precentral	(Intercept)	2.68564	0.0077132	348.188	3.37156e-34		lh_parsopercularis	(Intercept)	0.782441	0.778397	1.0052	0.329764
lh_precentral	gestWeek	-0.00255887	0.000393572	-6.50164	5.42716e-06		lh_parsopercularis	gestWeek	-0.00125373	0.00048373	-2.59179	0.0196658
lh_rostralmiddlefrontal	(Intercept)	2.36255	0.00800012	295.314	5.54163e-33		lh_parsopercularis	thicknesssum	0.745504	0.316054	2.35879	0.031385
lh_rostralmiddlefrontal	gestWeek	-0.00093979	0.000408213	-2.30221	0.0342358		lh_parsorbitalis	(Intercept)	0.742732	0.99194	0.748767	0.464864
lh_superiorfrontal	(Intercept)	2.57699	0.0122123	211.016	1.67674e-30		lh_parsorbitalis	gestWeek	-0.000766917	0.000616435	-1.24411	0.231376
lh_superiorfrontal	gestWeek	-0.00144111	0.000623143	-2.31264	0.0335294		lh_parsorbitalis	thicknesssum	0.748289	0.402759	1.85791	0.0816817
lh_superiorparietal	(Intercept)	2.26305	0.00917863	246.556	1.19013e-31		lh_parstriangularis	(Intercept)	-0.718843	1.16737	-0.615779	0.546701
lh_superiorparietal	gestWeek	-0.0017122	0.000468347	-3.65585	0.00195672		lh_parstriangularis	gestWeek	0.000782064	0.000725457	1.07803	0.297006
lh_superiortemporal	(Intercept)	2.74648	0.00695705	394.777	3.98834e-35		lh_parstriangularis	thicknesssum	1.29567	0.47399	2.73355	0.0147234
lh_superiortemporal	gestWeek	-0.00264777	0.000354989	-7.45874	9.34698e-07		lh_postcentral	(Intercept)	-0.738384	0.869504	-0.849201	0.408296
lh_supramarginal	(Intercept)	2.58775	0.0112808	229.395	4.05606e-31		lh_postcentral	gestWeek	2.87976e-05	0.000540348	0.0532945	0.958157
lh_supramarginal	gestWeek	-0.00215484	0.00057561	-3.74357	0.00161735		lh_postcentral	thicknesssum	1.20553	0.353046	3.41465	0.00354876
lh_temporalpole	(Intercept)	3.25509	0.0254426	127.938	8.25113e-27		lh_precentral	(Intercept)	0.18992	0.99418	0.191032	0.850904
lh_temporalpole	gestWeek	0.00167246	0.00129823	1.28826	0.214915		lh_precentral	gestWeek	-0.00126989	0.000617827	-2.05541	0.0565398
lh_transversetemporal	(Intercept)	2.65119	0.016152	164.14	1.19757e-28		lh_precentral	thicknesssum	1.01336	0.403668	2.51039	0.0231842
lh_transversetemporal	gestWeek	-0.00318366	0.00082417	-3.86287	0.00124831		lh_rostralmiddlefrontal	(Intercept)	-0.483023	0.987928	-0.488926	0.631529
lh_insula	(Intercept)	2.97403	0.0132267	224.85	5.69881e-31		lh_rostralmiddlefrontal	gestWeek	0.000529873	0.000613942	0.863066	0.400854
lh_insula	gestWeek	-0.00337883	0.000674904	-5.00638	0.000108125		lh_rostralmiddlefrontal	thicknesssum	1.15542	0.40113	2.88041	0.010874
lh_caudalanteriorcingulate	(Intercept)	2.58429	0.0134147	192.647	7.88137e-30		lh_superiorfrontal	(Intercept)	-0.218544	1.72198	-0.126914	0.90059
lh_caudalanteriorcingulate	gestWeek	-0.0010019	0.000684494	-1.46371	0.161519		lh_superiorfrontal	gestWeek	2.71337e-06	0.00107011	0.00253559	0.998008
lh_cuneus	(Intercept)	1.89974	0.00953325	199.275	4.43543e-30		lh_superiorfrontal	thicknesssum	1.1351	0.699178	1.62348	0.124022
lh_cuneus	gestWeek	-0.000777789	0.000486442	-1.59894	0.128254		lh_superiorparietal	(Intercept)	-2.36884	0.781001	-3.03309	0.00791359
lh_entorhinal	(Intercept)	3.04256	0.03	101.418	4.25975e-25		lh_superiorparietal	gestWeek	0.000680048	0.000485349	1.40115	0.180266
lh_entorhinal	gestWeek	7.33866e-05	0.00153078	0.0479408	0.962322		lh_superiorparietal	thicknesssum	1.88074	0.317111	5.93085	2.1115e-05
lh_fusiform	(Intercept)	2.59053	0.00751529	344.702	4.00044e-34		lh_superiortemporal	(Intercept)	0.923459	0.955561	0.966404	0.348223
lh_fusiform	gestWeek	-0.00155193	0.000383474	-4.04702	0.000837429		lh_superiortemporal	gestWeek	-0.00170623	0.000593828	-2.87327	0.0110362
lh_isthmuscingulate	(Intercept)	2.05058	0.00600487	341.485	4.69152e-34		lh_superiortemporal	thicknesssum	0.740222	0.387988	1.90785	0.0745226
lh_isthmuscingulate	gestWeek	-0.00131483	0.000306403	-4.29119	0.000494265		lh_supramarginal	(Intercept)	-2.31517	1.20183	-1.92637	0.0720133
lh_lateraloccipital	(Intercept)	2.23042	0.0107283	207.9	2.15892e-30		lh_supramarginal	gestWeek	0.000377393	0.000746872	0.505299	0.620238
lh_lateraloccipital	gestWeek	-0.000178222	0.000547422	-0.325566	0.748726		lh_supramarginal	thicknesssum	1.99079	0.487981	4.07963	0.00087307
lh_lateralorbitofrontal	(Intercept)	2.58261	0.015786	163.602	1.26631e-28		lh_temporalpole	(Intercept)	11.897	3.21285	3.70294	0.00193036
lh_lateralorbitofrontal	gestWeek	-0.00281706	0.000805491	-3.49732	0.00276006		lh_temporalpole	gestWeek	-0.00279086	0.00199661	-1.3978	0.181254
lh_lingual	(Intercept)	2.05031	0.00718633	285.307	9.95646e-33		lh_temporalpole	thicknesssum	-3.50896	1.30452	-2.68985	0.0161031
lh_lingual	gestWeek	-0.00049963	0.000366688	-1.36255	0.190805		lh_transversetemporal	(Intercept)	0.196935	2.38011	0.0827418	0.935083
lh_medialorbitofrontal	(Intercept)	2.43648	0.00822778	296.128	5.28826e-33		lh_transversetemporal	gestWeek	-0.0019161	0.00147911	-1.29545	0.213546
lh_medialorbitofrontal	gestWeek	-0.00268187	0.000419829	-6.388	6.74325e-06		lh_transversetemporal	thicknesssum	0.996528	0.966401	1.03117	0.317796
lh_parahippocampal	(Intercept)	2.81962	0.020533	137.321	2.48e-27		lh_insula	(Intercept)	2.45874	2.00865	1.22408	0.238643
lh_parahippocampal	gestWeek	-0.0021223	0.00104771	-2.02565	0.0587926		lh_insula	gestWeek	-0.00311269	0.00124826	-2.49362	0.02398
lh_paracentral	(Intercept)	2.51585	0.00816346	308.184	2.68383e-33		lh_insula	thicknesssum	0.20923	0.815574	0.256544	0.800801
lh_paracentral	gestWeek	-0.00157221	0.000416547	-3.77439	0.00151265		lh_caudalanteriorcingulate	(Intercept)	-0.541897	1.88583	-0.287352	0.777531
lh_pericalcarine	(Intercept)	1.74549	0.0103226	169.094	7.22578e-29		lh_caudalanteriorcingulate	gestWeek	0.000612694	0.00117194	0.522803	0.608276
lh_pericalcarine	gestWeek	-0.000203059	0.000526718	-0.385517	0.704636		lh_caudalanteriorcingulate	thicknesssum	1.26936	0.765708	1.65776	0.116839
lh_postcentral	(Intercept)	2.2306	0.00751265	296.912	5.05596e-33		lh_cuneus	(Intercept)	0.159498	1.38394	0.115249	0.909682
lh_postcentral	gestWeek	-0.0015046	0.000383339	-3.92499	0.00109092		lh_cuneus	gestWeek	0.000121002	0.000860044	0.140692	0.889869
lh_posteriorcingulate	(Intercept)	2.41747	0.0103846	232.793	3.15911e-31		lh_cuneus	thicknesssum	0.70661	0.561925	1.25748	0.226624
lh_posteriorcingulate	gestWeek	-0.00208184	0.000529884	-3.92887	0.00108179		lh_entorhinal	(Intercept)	10.0845	4.21213	2.39416	0.0292572
lh_precentral	(Intercept)	2.68564	0.0077132	348.188	3.37156e-34		lh_entorhinal	gestWeek	-0.0035636	0.0026176	-1.3614	0.192253
lh_precentral	gestWeek	-0.00255887	0.000393572	-6.50164	5.42716e-06		lh_entorhinal	thicknesssum	-2.85932	1.71026	-1.67187	0.11399
lh_precuneus	(Intercept)	2.35658	0.0066508	354.33	2.50464e-34		lh_fusiform	(Intercept)	0.633847	1.03373	0.613162	0.548387
lh_precuneus	gestWeek	-0.00171227	0.000339363	-5.04555	9.96288e-05		lh_fusiform	gestWeek	-0.000541348	0.000642409	-0.842685	0.411825
lh_rostralanteriorcingulate	(Intercept)	2.72082	0.0183609	148.185	6.80375e-28		lh_fusiform	thicknesssum	0.794495	0.419729	1.89288	0.0766075
lh_rostralanteriorcingulate	gestWeek	-0.00330993	0.000936879	-3.53293	0.00255493		lh_isthmuscingulate	(Intercept)	2.36893	0.910317	2.60231	0.0192502
lh_superiorfrontal	(Intercept)	2.57699	0.0122123	211.016	1.67674e-30		lh_isthmuscingulate	gestWeek	-0.00147926	0.000565711	-2.61486	0.0187654
lh_superiorfrontal	gestWeek	-0.00144111	0.000623143	-2.31264	0.0335294		lh_isthmuscingulate	thicknesssum	-0.129265	0.369617	-0.349726	0.731105
lh_superiorparietal	(Intercept)	2.26305	0.00917863	246.556	1.19013e-31		lh_lateraloccipital	(Intercept)	-0.654601	1.46461	-0.446945	0.660906
lh_superiorparietal	gestWeek	-0.0017122	0.000468347	-3.65585	0.00195672		lh_lateraloccipital	gestWeek	0.00131182	0.000910175	1.44128	0.168791
lh_frontalpole	(Intercept)	2.80996	0.0140738	199.659	4.29291e-30		lh_lateraloccipital	thicknesssum	1.17144	0.594678	1.96987	0.0664162
lh_frontalpole	gestWeek	-0.00142579	0.000718128	-1.98543	0.0634704		lh_lateralorbitofrontal	(Intercept)	1.97111	2.39736	0.822202	0.423046
lh_temporalpole	(Intercept)	3.25509	0.0254426	127.938	8.25113e-27		lh_lateralorbitofrontal	gestWeek	-0.00250124	0.00148982	-1.67888	0.112595
lh_temporalpole	gestWeek	0.00167246	0.00129823	1.28826	0.214915		lh_lateralorbitofrontal	thicknesssum	0.248293	0.973402	0.255078	0.801913
rh_caudalanteriorcingulate	(Intercept)	2.50038	0.00907086	275.65	1.78766e-32		lh_lingual	(Intercept)	2.27786	1.0921	2.08576	0.0533706
rh_caudalanteriorcingulate	gestWeek	-0.00148026	0.000462848	-3.19816	0.00526834		lh_lingual	gestWeek	-0.000617151	0.000678678	-0.909344	0.376664
rh_cuneus	(Intercept)	1.93603	0.0120928	160.097	1.8294e-28		lh_lingual	thicknesssum	-0.0923927	0.443426	-0.208361	0.837576
rh_cuneus	gestWeek	5.076e-06	0.000617046	0.00822629	0.993532		lh_medialorbitofrontal	(Intercept)	1.86007	1.24374	1.49555	0.154234
rh_entorhinal	(Intercept)	3.27535	0.0211264	155.036	3.15741e-28		lh_medialorbitofrontal	gestWeek	-0.00238417	0.000772916	-3.08465	0.00710467
rh_entorhinal	gestWeek	-0.00370761	0.00107799	-3.43937	0.00312937		lh_medialorbitofrontal	thicknesssum	0.234044	0.504998	0.463455	0.64928
rh_fusiform	(Intercept)	2.53618	0.00815371	311.047	2.29349e-33		lh_parahippocampal	(Intercept)	0.192004	3.05477	0.0628539	0.950661
rh_fusiform	gestWeek	-0.000481162	0.000416049	-1.1565	0.26347		lh_parahippocampal	gestWeek	-0.000765209	0.00189837	-0.403088	0.692219
rh_isthmuscingulate	(Intercept)	2.11495	0.0070059	301.882	3.81307e-33		lh_parahippocampal	thicknesssum	1.06692	1.24033	0.860188	0.402391
rh_isthmuscingulate	gestWeek	-0.000969375	0.000357481	-2.71168	0.0148093		lh_paracentral	(Intercept)	0.412809	1.12552	0.36677	0.718596
rh_lateraloccipital	(Intercept)	2.22034	0.0105277	210.906	1.69161e-30		lh_paracentral	gestWeek	-0.000486048	0.000699451	-0.694899	0.497087
rh_lateraloccipital	gestWeek	-0.00123476	0.000537182	-2.29859	0.034484		lh_paracentral	thicknesssum	0.853919	0.456998	1.86854	0.0801086
rh_lateralorbitofrontal	(Intercept)	2.57533	0.0107609	239.323	1.97415e-31		lh_pericalcarine	(Intercept)	2.24278	1.56591	1.43225	0.171318
rh_lateralorbitofrontal	gestWeek	-0.00262392	0.000549083	-4.77873	0.000174533		lh_pericalcarine	gestWeek	-0.000459897	0.000973126	-0.472598	0.642882
rh_lingual	(Intercept)	2.0508	0.00884261	231.923	3.36668e-31		lh_pericalcarine	thicknesssum	-0.201921	0.635809	-0.317581	0.75491
rh_lingual	gestWeek	-0.00146671	0.000451201	-3.25068	0.00470496		lh_postcentral	(Intercept)	-0.738384	0.869504	-0.849201	0.408296
rh_medialorbitofrontal	(Intercept)	2.34989	0.00890164	263.984	3.72805e-32		lh_postcentral	gestWeek	2.87976e-05	0.000540348	0.0532945	0.958157
rh_medialorbitofrontal	gestWeek	-0.00246537	0.000454213	-5.42778	4.52307e-05		lh_postcentral	thicknesssum	1.20553	0.353046	3.41465	0.00354876
rh_parahippocampal	(Intercept)	2.46934	0.0114327	215.989	1.12862e-30		lh_posteriorcingulate	(Intercept)	2.53323	1.58001	1.60329	0.128425
rh_parahippocampal	gestWeek	-0.000145462	0.000583364	-0.24935	0.806078		lh_posteriorcingulate	gestWeek	-0.00214163	0.00098189	-2.18113	0.0444412
rh_paracentral	(Intercept)	2.41196	0.00688997	350.068	3.07667e-34		lh_posteriorcingulate	thicknesssum	-0.0470025	0.641535	-0.0732657	0.942503
rh_paracentral	gestWeek	-0.00318893	0.000351566	-9.07063	6.34066e-08		lh_precentral	(Intercept)	0.18992	0.99418	0.191032	0.850904
rh_pericalcarine	(Intercept)	1.71432	0.0116695	146.906	7.88392e-28		lh_precentral	gestWeek	-0.00126989	0.000617827	-2.05541	0.0565398
rh_pericalcarine	gestWeek	-0.000712326	0.000595446	-1.19629	0.248002		lh_precentral	thicknesssum	1.01336	0.403668	2.51039	0.0231842
rh_postcentral	(Intercept)	2.42152	0.0112328	215.577	1.16584e-30		lh_precuneus	(Intercept)	-0.913816	0.596504	-1.53195	0.145066
rh_postcentral	gestWeek	-0.000619768	0.000573161	-1.08132	0.294658		lh_precuneus	gestWeek	-2.31967e-05	0.000370694	-0.0625765	0.950879
rh_posteriorcingulate	(Intercept)	2.38814	0.00961004	248.505	1.04108e-31		lh_precuneus	thicknesssum	1.32791	0.242199	5.48273	5.01211e-05
rh_posteriorcingulate	gestWeek	-0.00141354	0.00049036	-2.88267	0.0103351		lh_rostralanteriorcingulate	(Intercept)	3.91067	2.77818	1.40764	0.17837
rh_precentral	(Intercept)	2.28215	0.00950147	240.189	1.85659e-31		lh_rostralanteriorcingulate	gestWeek	-0.00392446	0.00172649	-2.27309	0.037157
rh_precentral	gestWeek	-0.000612351	0.00048482	-1.26305	0.223621		lh_rostralanteriorcingulate	thicknesssum	-0.483131	1.12803	-0.428296	0.674145
rh_precuneus	(Intercept)	2.41495	0.0061861	390.383	4.82416e-35		lh_superiorfrontal	(Intercept)	-0.218544	1.72198	-0.126914	0.90059
rh_precuneus	gestWeek	-0.00165745	0.000315651	-5.25091	6.50456e-05		lh_superiorfrontal	gestWeek	2.71337e-06	0.00107011	0.00253559	0.998008
rh_rostralanteriorcingulate	(Intercept)	2.71138	0.0171404	158.187	2.24319e-28		lh_superiorfrontal	thicknesssum	1.1351	0.699178	1.62348	0.124022
rh_rostralanteriorcingulate	gestWeek	-0.00116888	0.000874601	-1.33647	0.19901		lh_superiorparietal	(Intercept)	-2.36884	0.781001	-3.03309	0.00791359
rh_superiorfrontal	(Intercept)	2.6053	0.00937516	277.894	1.5575e-32		lh_superiorparietal	gestWeek	0.000680048	0.000485349	1.40115	0.180266
rh_superiorfrontal	gestWeek	-0.00118068	0.000478375	-2.4681	0.0244934		lh_superiorparietal	thicknesssum	1.88074	0.317111	5.93085	2.1115e-05
rh_superiorparietal	(Intercept)	2.17315	0.0129972	167.202	8.74861e-29		lh_frontalpole	(Intercept)	0.860241	2.08547	0.412492	0.685453
rh_superiorparietal	gestWeek	-0.000389728	0.000663191	-0.587656	0.564488		lh_frontalpole	gestWeek	-0.000418813	0.00129601	-0.323157	0.750762
rh_frontalpole	(Intercept)	2.75211	0.0123174	223.433	6.34523e-31		lh_frontalpole	thicknesssum	0.791667	0.846768	0.934928	0.363722
rh_frontalpole	gestWeek	-0.000441902	0.000628503	-0.703103	0.491509		lh_temporalpole	(Intercept)	11.897	3.21285	3.70294	0.00193036
rh_temporalpole	(Intercept)	3.48305	0.0202788	171.758	5.54027e-29		lh_temporalpole	gestWeek	-0.00279086	0.00199661	-1.3978	0.181254
rh_temporalpole	gestWeek	-0.000756764	0.00103474	-0.731356	0.474523		lh_temporalpole	thicknesssum	-3.50896	1.30452	-2.68985	0.0161031
rh_bankssts	(Intercept)	2.43587	0.0111295	218.866	9.01309e-31		rh_caudalanteriorcingulate	(Intercept)	2.29496	1.3794	1.66374	0.115624
rh_bankssts	gestWeek	-0.00125521	0.000567891	-2.21031	0.0410825		rh_caudalanteriorcingulate	gestWeek	-0.00137417	0.00085722	-1.60305	0.128478
rh_caudalmiddlefrontal	(Intercept)	2.62627	0.00864437	303.813	3.42132e-33		rh_caudalanteriorcingulate	thicknesssum	0.0834081	0.56008	0.148922	0.883476
rh_caudalmiddlefrontal	gestWeek	-0.00124042	0.000441086	-2.81219	0.0119936		rh_cuneus	(Intercept)	-0.466984	1.7394	-0.268475	0.791765
rh_fusiform	(Intercept)	2.53618	0.00815371	311.047	2.29349e-33		rh_cuneus	gestWeek	0.00124617	0.00108094	1.15286	0.265902
rh_fusiform	gestWeek	-0.000481162	0.000416049	-1.1565	0.26347		rh_cuneus	thicknesssum	0.975721	0.70625	1.38155	0.186098
rh_inferiorparietal	(Intercept)	2.50807	0.0125481	199.875	4.21455e-30		rh_entorhinal	(Intercept)	3.79621	3.21227	1.18178	0.254559
rh_inferiorparietal	gestWeek	-0.000161767	0.000640279	-0.252651	0.803568		rh_entorhinal	gestWeek	-0.00397661	0.00199625	-1.99205	0.0637158
rh_inferiortemporal	(Intercept)	2.61633	0.00974307	268.532	2.7886e-32		rh_entorhinal	thicknesssum	-0.211489	1.30428	-0.16215	0.873218
rh_inferiortemporal	gestWeek	-0.00036034	0.000497148	-0.724814	0.478424		rh_fusiform	(Intercept)	1.48044	1.21239	1.22109	0.23974
rh_lateraloccipital	(Intercept)	2.22034	0.0105277	210.906	1.69161e-30		rh_fusiform	gestWeek	6.41016e-05	0.000753433	0.0850793	0.933254
rh_lateraloccipital	gestWeek	-0.00123476	0.000537182	-2.29859	0.034484		rh_fusiform	thicknesssum	0.428674	0.492269	0.870814	0.396734
rh_lateralorbitofrontal	(Intercept)	2.57533	0.0107609	239.323	1.97415e-31		rh_isthmuscingulate	(Intercept)	2.41916	1.0634	2.27492	0.0370238
rh_lateralorbitofrontal	gestWeek	-0.00262392	0.000549083	-4.77873	0.000174533		rh_isthmuscingulate	gestWeek	-0.00112649	0.000660847	-1.70462	0.107603
rh_middletemporal	(Intercept)	2.73415	0.0127846	213.863	1.33515e-30		rh_isthmuscingulate	thicknesssum	-0.123522	0.431776	-0.286079	0.778489
rh_middletemporal	gestWeek	-0.000537475	0.000652344	-0.823914	0.421398		rh_lateraloccipital	(Intercept)	0.462309	1.54057	0.300089	0.767973
rh_parsopercularis	(Intercept)	2.54224	0.00855826	297.052	5.0157e-33		rh_lateraloccipital	gestWeek	-0.000326781	0.00095738	-0.341328	0.737298
rh_parsopercularis	gestWeek	-0.00109467	0.000436692	-2.50674	0.0226332		rh_lateraloccipital	thicknesssum	0.713834	0.625521	1.14118	0.270587
rh_parsorbitalis	(Intercept)	2.60421	0.0109212	238.455	2.09987e-31		rh_lateralorbitofrontal	(Intercept)	2.48257	1.63737	1.51619	0.148978
rh_parsorbitalis	gestWeek	-0.000780795	0.000557262	-1.40113	0.179167		rh_lateralorbitofrontal	gestWeek	-0.00257601	0.00101754	-2.53162	0.0222129
rh_parstriangularis	(Intercept)	2.46691	0.0072372	340.865	4.83876e-34		rh_lateralorbitofrontal	thicknesssum	0.0376634	0.664824	0.0566517	0.955524
rh_parstriangularis	gestWeek	-0.00142909	0.000369284	-3.86989	0.00122943		rh_lingual	(Intercept)	2.98326	1.32528	2.25105	0.0387941
rh_postcentral	(Intercept)	2.42152	0.0112328	215.577	1.16584e-30		rh_lingual	gestWeek	-0.0019483	0.000823585	-2.36563	0.0309623
rh_postcentral	gestWeek	-0.000619768	0.000573161	-1.08132	0.294658		rh_lingual	thicknesssum	-0.378615	0.538103	-0.703609	0.49179
rh_precentral	(Intercept)	2.28215	0.00950147	240.189	1.85659e-31		rh_medialorbitofrontal	(Intercept)	4.33413	1.2605	3.43841	0.00337516
rh_precentral	gestWeek	-0.000612351	0.00048482	-1.26305	0.223621		rh_medialorbitofrontal	gestWeek	-0.00349018	0.000783333	-4.45555	0.000398572
rh_rostralmiddlefrontal	(Intercept)	2.37649	0.00616879	385.243	6.043e-35		rh_medialorbitofrontal	thicknesssum	-0.805681	0.511804	-1.5742	0.135005
rh_rostralmiddlefrontal	gestWeek	-0.000305534	0.000314767	-0.970666	0.345324		rh_parahippocampal	(Intercept)	5.92978	1.50942	3.92851	0.00119955
rh_superiorfrontal	(Intercept)	2.6053	0.00937516	277.894	1.5575e-32		rh_parahippocampal	gestWeek	-0.00193269	0.000938023	-2.06039	0.0560092
rh_superiorfrontal	gestWeek	-0.00118068	0.000478375	-2.4681	0.0244934		rh_parahippocampal	thicknesssum	-1.40508	0.612874	-2.29261	0.0357611
rh_superiorparietal	(Intercept)	2.17315	0.0129972	167.202	8.74861e-29		rh_paracentral	(Intercept)	0.672157	0.954002	0.704565	0.49121
rh_superiorparietal	gestWeek	-0.000389728	0.000663191	-0.587656	0.564488		rh_paracentral	gestWeek	-0.00229037	0.000592859	-3.86325	0.00137633
rh_superiortemporal	(Intercept)	2.78294	0.00823062	338.12	5.55158e-34		rh_paracentral	thicknesssum	0.706429	0.387355	1.82373	0.0869284
rh_superiortemporal	gestWeek	-0.00180431	0.000419974	-4.29625	0.000488909		rh_pericalcarine	(Intercept)	3.09138	1.74211	1.7745	0.0950073
rh_supramarginal	(Intercept)	2.65467	0.00979284	271.083	2.37465e-32		rh_pericalcarine	gestWeek	-0.00142354	0.00108263	-1.3149	0.20708
rh_supramarginal	gestWeek	-0.000441031	0.000499687	-0.882614	0.389755		rh_pericalcarine	thicknesssum	-0.559142	0.707352	-0.790472	0.440812
rh_temporalpole	(Intercept)	3.48305	0.0202788	171.758	5.54027e-29		rh_postcentral	(Intercept)	-2.97191	1.05058	-2.82883	0.0120992
rh_temporalpole	gestWeek	-0.000756764	0.00103474	-0.731356	0.474523		rh_postcentral	gestWeek	0.0021658	0.000652875	3.31732	0.00435732
rh_transversetemporal	(Intercept)	2.66903	0.0137229	194.494	6.70121e-30		rh_postcentral	thicknesssum	2.18995	0.426567	5.1339	9.99988e-05
rh_transversetemporal	gestWeek	-0.00166622	0.000700222	-2.37956	0.0293121		rh_posteriorcingulate	(Intercept)	1.71714	1.45275	1.18199	0.254479
rh_insula	(Intercept)	2.87202	0.0109762	261.659	4.33286e-32		rh_posteriorcingulate	gestWeek	-0.00106699	0.000902805	-1.18186	0.25453
rh_insula	gestWeek	-0.00148059	0.000560069	-2.64359	0.0170665		rh_posteriorcingulate	thicknesssum	0.272455	0.589863	0.461896	0.650374
							rh_precentral	(Intercept)	-1.67993	1.05328	-1.59495	0.130284
							rh_precentral	gestWeek	0.00143396	0.000654556	2.19074	0.0436226
							rh_precentral	thicknesssum	1.60877	0.427666	3.76174	0.00170499
							rh_precuneus	(Intercept)	0.47753	0.807196	0.591592	0.56239
							rh_precuneus	gestWeek	-0.00065683	0.000501627	-1.3094	0.208892
							rh_precuneus	thicknesssum	0.78667	0.327747	2.40023	0.0289058
							rh_rostralanteriorcingulate	(Intercept)	0.826509	2.56541	0.322174	0.751492
							rh_rostralanteriorcingulate	gestWeek	-0.000195386	0.00159426	-0.122556	0.903985
							rh_rostralanteriorcingulate	thicknesssum	0.765336	1.04164	0.734743	0.473128
							rh_superiorfrontal	(Intercept)	-0.0145269	1.26743	-0.0114617	0.990997
							rh_superiorfrontal	gestWeek	0.000172398	0.000787637	0.21888	0.829511
							rh_superiorfrontal	thicknesssum	1.06376	0.514616	2.06709	0.0553009
							rh_superiorparietal	(Intercept)	-3.07462	1.48006	-2.07736	0.0542317
							rh_superiorparietal	gestWeek	0.00232061	0.000919777	2.52301	0.0226021
							rh_superiorparietal	thicknesssum	2.13081	0.600952	3.54572	0.00269074
							rh_frontalpole	(Intercept)	1.70727	1.8561	0.919815	0.37133
							rh_frontalpole	gestWeek	9.77289e-05	0.00115346	0.0847265	0.93353
							rh_frontalpole	thicknesssum	0.424247	0.753635	0.562934	0.581283
							rh_temporalpole	(Intercept)	1.21043	3.03316	0.399063	0.695122
							rh_temporalpole	gestWeek	0.000416988	0.00188494	0.22122	0.827719
							rh_temporalpole	thicknesssum	0.922779	1.23156	0.749276	0.464565
							rh_bankssts	(Intercept)	0.299021	1.60717	0.186055	0.85474
							rh_bankssts	gestWeek	-0.000151588	0.000998764	-0.151775	0.881261
							rh_bankssts	thicknesssum	0.867648	0.65256	1.32961	0.202294
							rh_caudalmiddlefrontal	(Intercept)	0.53427	1.20701	0.442638	0.663953
							rh_caudalmiddlefrontal	gestWeek	-0.000159952	0.000750091	-0.213243	0.833831
							rh_caudalmiddlefrontal	thicknesssum	0.849439	0.490085	1.73325	0.102277
							rh_fusiform	(Intercept)	1.48044	1.21239	1.22109	0.23974
							rh_fusiform	gestWeek	6.41016e-05	0.000753433	0.0850793	0.933254
							rh_fusiform	thicknesssum	0.428674	0.492269	0.870814	0.396734
							rh_inferiorparietal	(Intercept)	-3.25878	1.25204	-2.60278	0.019232
							rh_inferiorparietal	gestWeek	0.00281666	0.000778073	3.62004	0.00229975
							rh_inferiorparietal	thicknesssum	2.34157	0.508368	4.60607	0.000292094
							rh_inferiortemporal	(Intercept)	2.2065	1.4791	1.49178	0.155209
							rh_inferiortemporal	gestWeek	-0.000148676	0.000919181	-0.161748	0.873529
							rh_inferiortemporal	thicknesssum	0.166405	0.600563	0.277083	0.785265
							rh_lateraloccipital	(Intercept)	0.462309	1.54057	0.300089	0.767973
							rh_lateraloccipital	gestWeek	-0.000326781	0.00095738	-0.341328	0.737298
							rh_lateraloccipital	thicknesssum	0.713834	0.625521	1.14118	0.270587
							rh_lateralorbitofrontal	(Intercept)	2.48257	1.63737	1.51619	0.148978
							rh_lateralorbitofrontal	gestWeek	-0.00257601	0.00101754	-2.53162	0.0222129
							rh_lateralorbitofrontal	thicknesssum	0.0376634	0.664824	0.0566517	0.955524
							rh_middletemporal	(Intercept)	-0.358116	1.78529	-0.200592	0.843545
							rh_middletemporal	gestWeek	0.0010596	0.00110946	0.955059	0.353756
							rh_middletemporal	thicknesssum	1.25559	0.724886	1.73212	0.102482
							rh_parsopercularis	(Intercept)	0.223329	1.1662	0.191501	0.850542
							rh_parsopercularis	gestWeek	0.000102985	0.000724727	0.142102	0.888773
							rh_parsopercularis	thicknesssum	0.941574	0.473513	1.98849	0.0641424
							rh_parsorbitalis	(Intercept)	3.23326	1.65447	1.95425	0.0683784
							rh_parsorbitalis	gestWeek	-0.00110568	0.00102816	-1.0754	0.298147
							rh_parsorbitalis	thicknesssum	-0.255418	0.671767	-0.380219	0.708783
							rh_parstriangularis	(Intercept)	1.40444	1.06881	1.31402	0.207367
							rh_parstriangularis	gestWeek	-0.000880352	0.000664204	-1.32542	0.203646
							rh_parstriangularis	thicknesssum	0.431407	0.433969	0.994095	0.334974
							rh_postcentral	(Intercept)	-2.97191	1.05058	-2.82883	0.0120992
							rh_postcentral	gestWeek	0.0021658	0.000652875	3.31732	0.00435732
							rh_postcentral	thicknesssum	2.18995	0.426567	5.1339	9.99988e-05
							rh_precentral	(Intercept)	-1.67993	1.05328	-1.59495	0.130284
							rh_precentral	gestWeek	0.00143396	0.000654556	2.19074	0.0436226
							rh_precentral	thicknesssum	1.60877	0.427666	3.76174	0.00170499
							rh_rostralmiddlefrontal	(Intercept)	-0.202323	0.682321	-0.296521	0.770647
							rh_rostralmiddlefrontal	gestWeek	0.00102635	0.000424025	2.4205	0.0277618
							rh_rostralmiddlefrontal	thicknesssum	1.0471	0.277044	3.77955	0.00164209
							rh_superiorfrontal	(Intercept)	-0.0145269	1.26743	-0.0114617	0.990997
							rh_superiorfrontal	gestWeek	0.000172398	0.000787637	0.21888	0.829511
							rh_superiorfrontal	thicknesssum	1.06376	0.514616	2.06709	0.0553009
							rh_superiorparietal	(Intercept)	-3.07462	1.48006	-2.07736	0.0542317
							rh_superiorparietal	gestWeek	0.00232061	0.000919777	2.52301	0.0226021
							rh_superiorparietal	thicknesssum	2.13081	0.600952	3.54572	0.00269074
							rh_superiortemporal	(Intercept)	0.606586	1.12814	0.537689	0.598192
							rh_superiortemporal	gestWeek	-0.000680282	0.000701074	-0.970343	0.346317
							rh_superiortemporal	thicknesssum	0.883688	0.458059	1.9292	0.0716363
							rh_supramarginal	(Intercept)	-1.47334	1.07503	-1.37052	0.189448
							rh_supramarginal	gestWeek	0.00169098	0.00066807	2.53115	0.0222341
							rh_supramarginal	thicknesssum	1.67614	0.436495	3.84001	0.00144546
							rh_temporalpole	(Intercept)	1.21043	3.03316	0.399063	0.695122
							rh_temporalpole	gestWeek	0.000416988	0.00188494	0.22122	0.827719
							rh_temporalpole	thicknesssum	0.922779	1.23156	0.749276	0.464565
							rh_transversetemporal	(Intercept)	2.80045	2.08802	1.3412	0.198585
							rh_transversetemporal	gestWeek	-0.0017341	0.00129759	-1.3364	0.200114
							rh_transversetemporal	thicknesssum	-0.0533634	0.847802	-0.0629432	0.950591
							rh_insula	(Intercept)	0.694424	1.57909	0.439763	0.665991
							rh_insula	gestWeek	-0.00035592	0.000981314	-0.362698	0.721577
							rh_insula	thicknesssum	0.884192	0.641159	1.37905	0.186853

## Sheet: FreeSurfer_ASEG_GMV
ROI (GMV) ~ gestWeek							ROI (GMV) ~ gestWeek + SubcortGrayMatterVol
response	term	estimate	std.error	statistic	p.value(uncorr)		response	term	estimate	std.error	statistic	p.value(uncorr)
Left.Thalamus	(Intercept)	7352.49	63.0885	116.543	4.0229e-26		Left.Thalamus	(Intercept)	2262.53	6480.65	0.34912	0.731551
Left.Thalamus	gestWeek	-10.6602	3.21914	-3.31152	0.00412617		Left.Thalamus	gestWeek	-9.0263	3.86385	-2.33609	0.0328259
Left.Caudate	(Intercept)	3419.38	16.4194	208.253	2.09761e-30		Left.Thalamus	TotalGrayVol	0.00902702	0.0114928	0.785448	0.443667
Left.Caudate	gestWeek	-2.17662	0.837811	-2.59798	0.0187582		Left.Caudate	(Intercept)	5164.29	1662.58	3.10619	0.0067912
Left.Putamen	(Intercept)	4470.73	19.0122	235.15	2.66192e-31		Left.Caudate	gestWeek	-2.73675	0.99125	-2.76091	0.0139182
Left.Putamen	gestWeek	-5.23061	0.970113	-5.39175	4.86908e-05		Left.Caudate	TotalGrayVol	-0.00309458	0.00294843	-1.04957	0.309513
Left.Pallidum	(Intercept)	1903.69	20.0941	94.7389	1.35378e-24		Left.Putamen	(Intercept)	5607.97	1969.88	2.84686	0.0116564
Left.Pallidum	gestWeek	-2.46432	1.02532	-2.40347	0.0279297		Left.Putamen	gestWeek	-5.59568	1.17447	-4.76445	0.0002111
third.Ventricle	(Intercept)	805.313	10.5548	76.2985	5.32326e-23		Left.Putamen	TotalGrayVol	-0.00201689	0.0034934	-0.577344	0.571742
third.Ventricle	gestWeek	1.04096	0.538565	1.93285	0.0700898		Left.Pallidum	(Intercept)	1748.33	2103.19	0.831275	0.418052
fourth.Ventricle	(Intercept)	2518.99	24.1544	104.287	2.65323e-25		Left.Pallidum	gestWeek	-2.41445	1.25395	-1.92547	0.0721328
fourth.Ventricle	gestWeek	0.953899	1.2325	0.773955	0.449587		Left.Pallidum	TotalGrayVol	0.00027554	0.00372981	0.0738751	0.942025
Brain.Stem	(Intercept)	20140.5	130.496	154.338	3.40881e-28		third.Ventricle	(Intercept)	3241.47	921.896	3.51609	0.00286453
Brain.Stem	gestWeek	-18.5988	6.65867	-2.79318	0.0124833		third.Ventricle	gestWeek	0.258924	0.549646	0.471075	0.643946
Left.Hippocampus	(Intercept)	3875.64	36.9145	104.99	2.36736e-25		third.Ventricle	TotalGrayVol	-0.00432051	0.0016349	-2.64268	0.017732
Left.Hippocampus	gestWeek	-6.30617	1.88359	-3.34795	0.00381387		fourth.Ventricle	(Intercept)	9336.63	1867.76	4.99883	0.000131178
Left.Amygdala	(Intercept)	1455.83	27.2379	53.4485	2.20542e-20		fourth.Ventricle	gestWeek	-1.23466	1.11358	-1.10872	0.283938
Left.Amygdala	gestWeek	-1.52596	1.38984	-1.09794	0.287539		fourth.Ventricle	TotalGrayVol	-0.012091	0.00331231	-3.65034	0.00215718
Left.VentralDC	(Intercept)	3996.17	39.1819	101.99	3.87197e-25		Brain.Stem	(Intercept)	33473.5	13248	2.52668	0.0224356
Left.VentralDC	gestWeek	-7.51951	1.99929	-3.7611	0.00155695		Brain.Stem	gestWeek	-22.8789	7.89865	-2.89656	0.0105158
Left.Cerebellum.White.Matter	(Intercept)	11963.3	124.988	95.7157	1.1375e-24		Brain.Stem	TotalGrayVol	-0.0236459	0.0234942	-1.00646	0.329175
Left.Cerebellum.White.Matter	gestWeek	-6.82709	6.37762	-1.07048	0.299369		Left.Hippocampus	(Intercept)	10403.7	3502.83	2.97008	0.00902525
Left.Cerebellum.Cortex	(Intercept)	45914.6	198.323	231.514	3.46919e-31		Left.Hippocampus	gestWeek	-8.40175	2.08843	-4.023	0.000983322
Left.Cerebellum.Cortex	gestWeek	21.0634	10.1196	2.08145	0.0528202		Left.Hippocampus	TotalGrayVol	-0.0115774	0.00621194	-1.86373	0.0808162
Right.Cerebellum.White.Matter	(Intercept)	11473.5	95.0751	120.678	2.22517e-26		Left.Amygdala	(Intercept)	-689.288	2800.5	-0.24613	0.808711
Right.Cerebellum.White.Matter	gestWeek	-1.72754	4.85128	-0.356099	0.726147		Left.Amygdala	gestWeek	-0.837345	1.6697	-0.501495	0.622852
Right.Cerebellum.Cortex	(Intercept)	47751.8	196.875	242.548	1.57243e-31		Left.Amygdala	TotalGrayVol	0.00380435	0.00496644	0.766011	0.454823
Right.Cerebellum.Cortex	gestWeek	14.899	10.0457	1.48312	0.156345		Left.VentralDC	(Intercept)	11070.2	3700.86	2.99125	0.00863562
Right.Thalamus	(Intercept)	7092.88	83.5609	84.8828	8.72913e-24		Left.VentralDC	gestWeek	-9.79037	2.2065	-4.43705	0.000414147
Right.Thalamus	gestWeek	-12.913	4.26376	-3.02854	0.00757885		Left.VentralDC	TotalGrayVol	-0.0125458	0.00656314	-1.91155	0.0740148
Right.Caudate	(Intercept)	3313.64	24.7495	133.887	3.81298e-27		Left.Cerebellum.White.Matter	(Intercept)	8426.7	13054.5	0.645503	0.52775
Right.Caudate	gestWeek	-3.3847	1.26286	-2.68019	0.0158153		Left.Cerebellum.White.Matter	gestWeek	-5.69178	7.78323	-0.731287	0.475179
Right.Putamen	(Intercept)	4388.74	58.6093	74.8813	7.31498e-23		Left.Cerebellum.White.Matter	TotalGrayVol	0.00627221	0.0231509	0.270927	0.789911
Right.Putamen	gestWeek	-4.37506	2.99059	-1.46295	0.161726		Left.Cerebellum.Cortex	(Intercept)	21388.7	19835.3	1.07832	0.296882
Right.Pallidum	(Intercept)	1838.83	24.1074	76.2766	5.34921e-23		Left.Cerebellum.Cortex	gestWeek	28.9366	11.8261	2.44685	0.0263383
Right.Pallidum	gestWeek	-2.62512	1.2301	-2.13407	0.0476988		Left.Cerebellum.Cortex	TotalGrayVol	0.0434965	0.0351761	1.23654	0.234103
Right.Hippocampus	(Intercept)	3980.43	17.3067	229.993	3.88029e-31		Right.Cerebellum.White.Matter	(Intercept)	-7448.33	8756.78	-0.850579	0.407552
Right.Hippocampus	gestWeek	-4.50413	0.883088	-5.10043	8.88595e-05		Right.Cerebellum.White.Matter	gestWeek	4.34664	5.2209	0.832545	0.417356
Right.Amygdala	(Intercept)	1359.06	28.5366	47.625	1.54821e-19		Right.Cerebellum.White.Matter	TotalGrayVol	0.0335578	0.0155293	2.16093	0.046209
Right.Amygdala	gestWeek	-3.49676	1.4561	-2.40145	0.028044		Right.Cerebellum.Cortex	(Intercept)	25185.7	19822.6	1.27055	0.222052
Right.VentralDC	(Intercept)	3929.06	32.6095	120.488	2.28561e-26		Right.Cerebellum.Cortex	gestWeek	22.143	11.8185	1.87359	0.0793708
Right.VentralDC	gestWeek	-10.7149	1.66393	-6.43953	6.1097e-06		Right.Cerebellum.Cortex	TotalGrayVol	0.0400207	0.0351536	1.13845	0.271692
CC_Posterior	(Intercept)	880.865	6.11906	143.954	1.11291e-27		Right.Thalamus	(Intercept)	10386.3	8708.72	1.19263	0.250403
CC_Posterior	gestWeek	-0.0946196	0.31223	-0.303045	0.765533		Right.Thalamus	gestWeek	-13.9702	5.19225	-2.69058	0.016079
CC_Mid_Posterior	(Intercept)	490.186	6.9694	70.334	2.11515e-22		Right.Thalamus	TotalGrayVol	-0.00584077	0.0154441	-0.378187	0.710262
CC_Mid_Posterior	gestWeek	-0.491894	0.355619	-1.3832	0.1845		Right.Caudate	(Intercept)	2117.22	2573.57	0.822679	0.422783
CC_Central	(Intercept)	565.232	9.53832	59.259	3.84974e-21		Right.Caudate	gestWeek	-3.00064	1.5344	-1.95558	0.0682095
CC_Central	gestWeek	0.446556	0.486701	0.917517	0.371706		Right.Caudate	TotalGrayVol	0.00212184	0.00456399	0.464909	0.648261
CC_Mid_Anterior	(Intercept)	447.955	10.7976	41.4864	1.58624e-18		Right.Putamen	(Intercept)	1730.45	6099.41	0.283707	0.780273
CC_Mid_Anterior	gestWeek	0.0888824	0.550957	0.161324	0.87374		Right.Putamen	gestWeek	-3.52171	3.63654	-0.968423	0.347245
CC_Anterior	(Intercept)	681.727	5.64464	120.774	2.19541e-26		Right.Putamen	TotalGrayVol	0.00471448	0.0108167	0.43585	0.668769
CC_Anterior	gestWeek	0.149276	0.288022	0.518278	0.610944		Right.Pallidum	(Intercept)	4549.48	2430.99	1.87145	0.0796822
Left.Lateral.Ventricle	(Intercept)	4502.08	48.2851	93.2395	1.77467e-24		Right.Pallidum	gestWeek	-3.49527	1.44939	-2.41155	0.0282615
Left.Lateral.Ventricle	gestWeek	7.87959	2.46378	3.19817	0.00526829		Right.Pallidum	TotalGrayVol	-0.00480731	0.00431114	-1.11509	0.281281
Right.Lateral.Ventricle	(Intercept)	4296.88	48.2399	89.0733	3.8544e-24		Right.Hippocampus	(Intercept)	5107.03	1789.72	2.85354	0.0114965
Right.Lateral.Ventricle	gestWeek	8.36914	2.46148	3.40004	0.00340745		Right.Hippocampus	gestWeek	-4.86578	1.06705	-4.56001	0.000321166
							Right.Hippocampus	TotalGrayVol	-0.00199803	0.00317391	-0.629517	0.537897
							Right.Amygdala	(Intercept)	-2344.13	2840.26	-0.825322	0.421324
							Right.Amygdala	gestWeek	-2.30798	1.6934	-1.36293	0.191779
							Right.Amygdala	TotalGrayVol	0.00656757	0.00503693	1.30388	0.210722
							Right.VentralDC	(Intercept)	8776.82	3191.33	2.75021	0.0142279
							Right.VentralDC	gestWeek	-12.2711	1.90271	-6.44928	8.03316e-06
							Right.VentralDC	TotalGrayVol	-0.00859748	0.00565952	-1.51912	0.148245
							CC_Posterior	(Intercept)	62.0979	606.984	0.102306	0.919785
							CC_Posterior	gestWeek	0.168216	0.361892	0.464823	0.648321
							CC_Posterior	TotalGrayVol	0.00145208	0.00107643	1.34897	0.196128
							CC_Mid_Posterior	(Intercept)	-56.8059	716.66	-0.0792648	0.937805
							CC_Mid_Posterior	gestWeek	-0.316302	0.427282	-0.740267	0.469862
							CC_Mid_Posterior	TotalGrayVol	0.000970087	0.00127093	0.763289	0.456399
							CC_Central	(Intercept)	-756.921	942.216	-0.803341	0.433551
							CC_Central	gestWeek	0.870985	0.561762	1.55045	0.140585
							CC_Central	TotalGrayVol	0.00234483	0.00167093	1.40331	0.179635
							CC_Mid_Anterior	(Intercept)	-347.939	1112.7	-0.312699	0.758548
							CC_Mid_Anterior	gestWeek	0.344375	0.663404	0.519104	0.610794
							CC_Mid_Anterior	TotalGrayVol	0.00141151	0.00197326	0.715319	0.48472
							CC_Anterior	(Intercept)	1658.25	538.114	3.0816	0.00715006
							CC_Anterior	gestWeek	-0.164203	0.32083	-0.511806	0.615778
							CC_Anterior	TotalGrayVol	-0.00173187	0.000954296	-1.81481	0.0883451
							Left.Lateral.Ventricle	(Intercept)	15416.8	4254.84	3.62336	0.00228367
							Left.Lateral.Ventricle	gestWeek	4.37581	2.53679	1.72494	0.103799
							Left.Lateral.Ventricle	TotalGrayVol	-0.0193573	0.00754557	-2.56538	0.0207475
							Right.Lateral.Ventricle	(Intercept)	17837.6	3747.25	4.76018	0.000212947
							Right.Lateral.Ventricle	gestWeek	4.02239	2.23416	1.80041	0.0906766
							Right.Lateral.Ventricle	TotalGrayVol	-0.0240143	0.0066454	-3.61368	0.00233087

## Sheet: IQMS_MRIQC
bids_name	cjv	cnr	efc	fber	fwhm_avg	fwhm_x	fwhm_y	fwhm_z	icvs_csf	icvs_gm	icvs_wm	inu_med	inu_range	qi_1	qi_2	rpve_csf	rpve_gm	rpve_wm	size_x	size_y	size_z	snr_csf	snr_gm	snr_total	snr_wm	snrd_csf	snrd_gm	snrd_total	snrd_wm	spacing_x	spacing_y	spacing_z	summary_bg_k	summary_bg_mad	summary_bg_mean	summary_bg_median	summary_bg_n	summary_bg_p05	summary_bg_p95	summary_bg_stdv	summary_csf_k	summary_csf_mad	summary_csf_mean	summary_csf_median	summary_csf_n	summary_csf_p05	summary_csf_p95	summary_csf_stdv	summary_gm_k
sub-01_ses-01_T1w	0.515833	1.87375	0.477603	13392.3	4.35858	4.34663	4.34527	4.38385	0.283679	0.378251	0.33807	0.546715	0.19667	0	0.000682695	7.89411	7.82052	7.91796	208	320	320	1.61376	4.33788	5.33365	10.0493	9.35629	19.6108	19.5948	29.8173	0.8	0.796875	0.796875	1361.26	0	4.49923	0	7393356	0	15.1393	21.0521	-0.726046	158.167	319.145	300.655	755717	54.0535	642.312	186.307	-0.102051
sub-01_ses-02_T1w	0.525177	1.92433	0.483453	10328.6	4.43803	4.35489	4.52026	4.43895	0.28548	0.377572	0.336948	0.543703	0.196199	0	0.00105591	7.87661	7.80763	7.90831	208	320	320	1.71314	4.4238	5.53609	10.4713	41.4079	82.3738	82.986	125.176	0.8	0.796875	0.796875	1875.06	5.02677	4.68771	3.3905	7411942	0	15.1252	17.3423	-0.696221	154.655	331.989	317.716	761861	60.919	649.303	185.458	-0.185397
sub-01_ses-03_T1w	0.518325	1.96026	0.482071	9943.56	4.39465	4.32441	4.43649	4.42305	0.284424	0.37865	0.336926	0.537706	0.187795	0	0.000358259	7.86847	7.80086	7.90054	208	320	320	1.71377	4.56869	5.59681	10.508	40.5569	80.0233	80.62	121.28	0.8	0.796875	0.796875	2436.46	5.18834	5.14453	3.49948	7374546	0	17.9685	13.5979	-0.733719	157.879	335.564	321.19	759888	63.2823	653.618	187.418	-0.257063
sub-01_ses-04_T1w	0.509633	1.89848	0.486278	12126.4	4.30174	4.26733	4.28598	4.35192	0.280008	0.380319	0.339672	0.562921	0.197497	0	0.000864517	7.8106	7.73699	7.83584	208	320	320	1.54918	4.2487	5.17399	9.72409	11.2846	24.0825	24.1608	37.1153	0.8	0.796875	0.796875	1397.11	0	4.33803	0	6595147	0	16.6616	16.9203	-0.752731	159.031	311.459	291.449	753663	46.1001	637.199	188.131	-0.195354
sub-01_ses-05_T1w	0.523536	1.90622	0.486225	12278.6	4.35051	4.3123	4.3765	4.36273	0.284808	0.377883	0.337309	0.569537	0.206167	0	0.000444669	7.85293	7.78127	7.88067	208	320	320	1.63673	4.3559	5.35923	10.085	13.6166	27.9865	28.1037	42.708	0.8	0.796875	0.796875	2605.18	0	3.94317	0	6529205	0	16.4903	14.7154	-0.714899	157.304	322.39	305.85	762451	52.3013	644.126	186.866	-0.332962
sub-01_ses-06_T1w	0.519037	1.91975	0.484334	12483	4.39053	4.30173	4.45539	4.41447	0.287476	0.377127	0.335396	0.569804	0.20512	0	0.000330243	7.83288	7.76335	7.86844	208	320	320	1.6786	4.23735	5.3037	9.99515	13.8368	27.4218	27.86	42.3215	0.8	0.796875	0.796875	2454.43	0	4.16304	0	6784195	0	16.8108	14.824	-0.649828	155.284	326.433	313.09	770960	53.6669	642.595	186.518	-0.217364
sub-01_ses-07_T1w	0.521189	1.75039	0.486646	9112.99	3.96487	3.96413	3.93756	3.99293	0.277954	0.377082	0.344964	0.674246	0.268735	0	0.00117666	7.94	7.85812	7.95805	208	320	320	1.4467	4.17292	5.19867	9.97638	30.5113	65.6584	64.8621	98.4167	0.8	0.796875	0.796875	1633.9	6.44372	6.6285	4.34622	5180363	0	18.2278	22.7627	-0.69428	177.495	322.075	300.1	735836	28.527	675.113	207.438	-0.233865
sub-01_ses-08_T1w	0.510194	1.87583	0.474638	13140	4.38786	4.37329	4.35745	4.43285	0.287173	0.376942	0.335884	0.55621	0.211576	0	0.000330743	7.85929	7.7844	7.8813	208	320	320	1.56912	4.24457	5.19846	9.78168	15.3096	32.9034	32.8736	50.4078	0.8	0.796875	0.796875	3543.95	0	3.75169	0	7289049	0	14.2907	12.4461	-0.725814	159.875	310.412	290.846	768441	48.8193	634.171	185.356	-0.149157
sub-01_ses-09_T1w	0.512092	1.87746	0.481526	12155.7	4.39025	4.37739	4.3669	4.42645	0.287122	0.376517	0.336362	0.595244	0.239307	0	0.000346765	7.90101	7.82649	7.92578	208	320	320	1.6191	4.31133	5.29023	9.94026	16.2018	33.4642	33.5464	50.9732	0.8	0.796875	0.796875	3587.56	0	3.70547	0	7001258	0	14.6619	12.3245	-0.702831	160.247	322.476	304.791	764019	53.2189	645.865	188.247	-0.270643
sub-01_ses-10_T1w	0.543931	1.7581	0.479506	6426.37	4.11624	4.09384	4.0725	4.18237	0.280535	0.376739	0.342727	0.699493	0.274153	0	0.000370398	7.85222	7.76937	7.86827	208	320	320	1.52888	4.17454	5.01056	9.32825	10.3997	22.2172	22.0626	33.571	0.8	0.796875	0.796875	3296.76	0	5.65833	0	7002838	0	20.2482	18.6482	-0.774657	165.9	316.528	296.023	751048	45.653	651.793	193.62	-0.308089
sub-01_ses-11_T1w	0.537723	1.7975	0.480522	5216.8	4.02806	3.9964	3.99148	4.0963	0.282193	0.376106	0.341701	0.598115	0.195046	0	0.000253965	7.88085	7.801	7.89754	208	320	320	1.56655	4.32467	5.23565	9.81573	46.4989	98.4387	97.5189	147.619	0.8	0.796875	0.796875	2809.51	4.2501	4.72899	2.86665	7370438	0	18.2284	13.4743	-0.671143	163.872	322.238	301.654	753018	51.1182	656.002	192.559	-0.234663
sub-01_ses-12_T1w	0.539729	1.73833	0.495083	10339.3	4.02773	4.00629	3.98715	4.08976	0.28233	0.375819	0.34185	0.705245	0.263616	0	0.000367998	7.85104	7.76628	7.8672	208	320	320	1.55036	4.10864	4.97026	9.25178	33.6004	70.8659	70.5347	107.138	0.8	0.796875	0.796875	2453.16	5.84123	6.11969	3.93985	6977800	0	21.1413	17.364	-0.672851	163.898	320.25	299.583	755758	47.6902	653.242	193.234	-0.166341
sub-01_ses-13_T1w	0.579348	1.64004	0.484942	10018.1	4.05944	4.00989	4.04834	4.12008	0.279408	0.373521	0.347072	0.765132	0.27426	0	0.000326683	7.84946	7.75942	7.86291	208	320	320	1.60259	4.01779	4.96272	9.2678	11.4101	23.6413	23.4088	35.175	0.8	0.796875	0.796875	2934.91	0	5.48278	0	7912149	0	21.9025	17.7326	-0.68563	161.624	328.97	308.837	747799	56.4298	662.654	192.712	-0.190595
sub-01_ses-14_T1w	0.540203	1.73667	0.490922	11524.9	4.06693	4.0577	4.01781	4.12529	0.283903	0.375052	0.341045	0.685088	0.245398	0	0.00036049	7.84074	7.75503	7.85116	208	320	320	1.48865	4.10825	4.90859	9.12889	11.5217	25.6968	25.3691	38.8887	0.8	0.796875	0.796875	2749.04	0	4.873	0	7023971	0	19.5732	16.0787	-0.702664	163.531	306.688	282.771	761480	43.9937	641.728	189.952	-0.233588
sub-01_ses-15_T1w	0.544553	1.71868	0.494918	9667.84	4.06456	4.04768	4.02576	4.12023	0.285403	0.373727	0.34087	0.704435	0.262609	0	0.000351924	7.88891	7.80341	7.90164	208	320	320	1.52405	4.08461	4.94576	9.22862	11.1706	24.3749	24.1009	36.7571	0.8	0.796875	0.796875	2549.69	0	5.82539	0	6936687	0	22.8152	17.007	-0.625488	162.236	313.402	289.984	760669	47.0745	647.23	190.272	-0.239847
sub-01_ses-16_T1w	0.538281	1.74237	0.484294	12775.6	4.06756	4.06233	4.0128	4.12756	0.286338	0.373566	0.340096	0.673707	0.245223	0	0.000261302	7.79765	7.71352	7.81184	208	320	320	1.48285	3.98134	4.8958	9.22319	35.4528	79.2533	78.5269	120.874	0.8	0.796875	0.796875	2867.6	5.17346	5.61734	3.48945	8601138	0	21.2453	12.7603	-0.659742	164.002	304.016	279.963	772000	43.4638	636.551	188.8	-0.206954
sub-01_ses-17_T1w	0.555393	1.69666	0.504194	4244.17	4.11808	4.09443	4.08683	4.17299	0.284421	0.373262	0.342317	0.656902	0.233324	0	0.000402442	7.8692	7.78177	7.87953	208	320	320	1.54089	4.05656	4.94317	9.23206	35.3934	77.4492	76.4315	116.452	0.8	0.796875	0.796875	1785.3	5.36122	6.18326	3.61609	6736975	0	21.7898	17.959	-0.691059	160.906	312.541	289.637	759984	50.4153	643.897	187.967	-0.250724
sub-01_ses-18_T1w	0.550843	1.66589	0.511518	3182.48	4.10523	4.11014	4.06756	4.138	0.283458	0.373463	0.343079	0.723248	0.264269	0	0.000410223	7.90402	7.81491	7.91709	208	320	320	1.44459	3.75688	4.65718	8.77006	7.86359	17.793	17.6512	27.2969	0.8	0.796875	0.796875	3067.18	0	6.76325	0	5038740	0	24.9233	22.8168	-0.713531	162.853	298.545	273.869	753697	36.2185	632.576	189.583	-0.139636
sub-01_ses-19_T1w	0.539074	1.76042	0.503719	5899.42	4.07047	4.06235	4.01605	4.13301	0.287798	0.373462	0.338741	0.688643	0.238489	0	0.000217656	7.81565	7.73303	7.83015	208	320	320	1.47631	4.03519	4.91464	9.23241	14.7034	33.0804	32.7494	50.4644	0.8	0.796875	0.796875	4042.9	0	4.85864	0	5986650	0	20.5005	12.4041	-0.708506	164.405	301.488	278.388	774302	41.0011	635.084	188.57	-0.31
sub-01_ses-20_T1w	0.55275	1.69778	0.499314	8982.33	4.04812	4.04424	4.01151	4.08862	0.281736	0.373994	0.34427	0.709125	0.269851	0	0.000418648	7.93955	7.85286	7.95304	208	320	320	1.51081	4.05778	4.96402	9.32346	10.0673	21.7848	21.5281	32.7321	0.8	0.796875	0.796875	2411.1	0	5.42213	0	6678306	0	20.7121	19.1028	-0.706954	167.901	316.827	293.548	745938	47.0677	654.294	194.298	-0.261646
sub-01_ses-21_T1w	0.575558	1.70151	0.494775	11647.4	4.12039	4.06636	4.15251	4.14231	0.278093	0.375336	0.34657	0.712513	0.26205	0	0.000392916	7.90662	7.82026	7.91957	208	320	320	1.61979	4.29703	5.19064	9.65511	11.2368	23.1954	22.8913	34.2415	0.8	0.796875	0.796875	2466.89	0	5.25483	0	7311970	0	20.46	18.2393	-0.74167	163.85	332.713	312.838	739377	58.0571	665.995	193.135	-0.432077
sub-01_ses-22_T1w	0.548633	1.74034	0.500307	8213.16	4.03478	4.01004	4.0163	4.078	0.280163	0.376068	0.343769	0.683101	0.24049	0	0.000402271	7.93259	7.84802	7.94715	208	320	320	1.58832	4.34966	5.19309	9.6413	9.59385	19.6781	19.4985	29.2236	0.8	0.796875	0.796875	2520.46	0	5.49728	0	6506239	0	20.8169	21.4287	-0.710268	168.762	333.609	313.803	742444	52.6749	669.841	197.569	-0.289138
sub-01_ses-23_T1w	0.560065	1.72055	0.505135	3300.06	4.04794	4.00468	4.02675	4.1124	0.278949	0.375966	0.345084	0.712973	0.24953	0	0.000270711	7.87708	7.79065	7.89231	208	320	320	1.56583	4.15741	5.00821	9.30139	33.4395	69.3369	68.9273	104.005	0.8	0.796875	0.796875	2668.1	6.0105	6.43243	4.05402	6521764	0	22.3985	15.4233	-0.720109	166.604	326.124	306.788	744156	48.5215	660.856	195.926	-0.333449
sub-01_ses-24_T1w	0.543647	1.80798	0.509011	3864.3	3.97374	3.94975	3.92266	4.04882	0.280418	0.377337	0.342245	0.675652	0.236444	0	0.000365533	7.8624	7.78249	7.87939	208	320	320	1.54005	4.38549	5.19914	9.67187	36.4972	76.928	76.2869	115.435	0.8	0.796875	0.796875	1882.4	5.43351	6.37365	3.66485	6322379	0	23.1867	15.4627	-0.737337	171.102	322.944	302.697	749939	46.3256	659.289	196.55	-0.398674
sub-01_ses-25_T1w	0.538621	1.80117	0.505776	5021.87	3.93555	3.92014	3.89803	3.98848	0.278656	0.378462	0.342882	0.697753	0.233978	0	0.000342761	7.90422	7.82283	7.92309	208	320	320	1.59603	4.39091	5.17183	9.52854	11.0559	22.2719	22.2574	33.4445	0.8	0.796875	0.796875	3527.66	0	5.00831	0	6020408	0	20.7006	18.7496	-0.708754	167.677	334.319	316.413	740948	50.7612	667.819	198.249	-0.375913
sub-01_ses-26_T1w	0.552617	1.76266	0.514048	7251.25	4.02289	3.99086	3.98903	4.08878	0.282558	0.376248	0.341194	0.714037	0.264033	0	0.000557614	7.84665	7.76252	7.85911	208	320	320	1.51153	4.27077	4.98419	9.17027	28.5723	61.305	60.7705	92.4341	0.8	0.796875	0.796875	1321.74	6.75939	7.71972	4.55914	6397312	0	26.9534	21.2218	-0.738678	171.408	316.001	294.796	757199	43.2401	651.47	195.032	-0.393319
[truncated: 19 more columns]
