# Supplementary material for: Neuroanatomical changes observed over the course of a human pregnancy
Source: Nat Neurosci. 2024 Sep 16;27(11):2253–60. doi: 10.1038/s41593-024-01741-0 (PMC11537970; doi:10.1038/s41593-024-01741-0)
Supplement: Supplementary file 4 — Supporting data for Supplementary Figs. 1, 3–5, 7, 8, 11 and 12. [file 41593_2024_1741_MOESM4_ESM.xlsx]

## Sheet: Fig S1
sessionID	gestWeek	GlobalQA	GVol	WVol	ThicknessSum	CSF	Bvol	Ventricles
ses-01	-3	0.375541	483876	330415	1724810	257239	1286560	4560.15
ses-02	-0.5	0.402842	488353	328161	1788930	256590	1289840	4481.2
ses-03	1	0.393882	486921	330812	1755670	255914	1290430	4344.9
ses-04	1.5	0.392238	485936	332687	1715180	255724	1292420	4341.5
ses-05	2	0.38084	485659	330848	1734340	256461	1291150	4445.75
ses-06	3	0.401479	485524	328523	1750960	258496	1292630	4436.7
ses-07	9	n/a	467495	338685	1535120	257854	1278390	4436.55
ses-08	12	0.422051	474748	327958	1658290	256406	1275330	4559.25
ses-09	14	n/a	473391	330672	1631380	256470	1277630	4592.2
ses-10	15	0.403205	469847	338816	1551650	257333	1283360	4547.7
ses-11	17	0.445494	468097	337793	1559590	254512	1277430	4334
ses-12	19	0.427464	469640	334558	1564440	254755	1276700	4421.8
ses-13	22	0.44549	472657	329801	1625160	257962	1276350	4395.9
ses-14	24	0.450858	467507	331978	1562150	256878	1272830	4500.5
ses-15	27	n/a	466714	331283	1552650	257999	1273460	4549.8
ses-16	29	0.454063	467334	334821	1554700	257391	1274200	4526.6
ses-17	31	0.395442	464933	330269	1551170	258321	1270190	4722.8
ses-18	33	0.417406	461115	324866	1533310	262852	1268030	4943.4
ses-19	36	0.419078	465843	327421	1569140	263175	1273220	4821.75

## Sheet: Fig S3
GlassBrainPlotting			Scatterplot & Boxplots
GMV ~ Gestation Week			Gestation	baseline - 36 weeks
baseline - 36 weeks			Gestation + Postpartum	all
Schafer400_Region	TestStatistic (q > .05 = 0)		gestWeek	trimester	LH_VisCent_ExStr_1	LH_VisCent_ExStr_2	LH_VisCent_ExStr_3	LH_VisCent_ExStr_4	LH_VisCent_ExStr_5	LH_VisCent_ExStr_6	LH_VisCent_Striate_1	LH_VisCent_ExStr_7	LH_VisCent_ExStr_8	LH_VisCent_ExStr_9	LH_VisCent_ExStr_10	LH_VisCent_ExStr_11	LH_VisPeri_ExStrInf_1	LH_VisPeri_ExStrInf_2	LH_VisPeri_ExStrInf_3	LH_VisPeri_ExStrInf_4	LH_VisPeri_ExStrInf_5	LH_VisPeri_StriCal_1	LH_VisPeri_StriCal_2	LH_VisPeri_ExStrSup_1	LH_VisPeri_ExStrSup_2	LH_VisPeri_ExStrSup_3	LH_VisPeri_ExStrSup_4	LH_VisPeri_ExStrSup_5	LH_SomMotA_1	LH_SomMotA_2	LH_SomMotA_3	LH_SomMotA_4	LH_SomMotA_5	LH_SomMotA_6	LH_SomMotA_7	LH_SomMotA_8	LH_SomMotA_9	LH_SomMotA_10	LH_SomMotA_11	LH_SomMotA_12	LH_SomMotA_13	LH_SomMotA_14	LH_SomMotA_15	LH_SomMotA_16	LH_SomMotA_17	LH_SomMotA_18	LH_SomMotA_19	LH_SomMotB_Aud_1	LH_SomMotB_Aud_2
ContA_Cingm_1	-2.93551		-3	pre	3.47	2.53	2.35	1.74	2.83	2.86	2.3	2.08	2.36	1.99	2.23	1.47	4.19	2.95	2.44	3.16	2.6	1.82	1.7	2.25	2.08	1.54	1.85	1.72	2	2.03	1.8	1.68	1.13	1.63	1.91	2.39	2.53	1.6	1.57	1.93	2.64	2.53	2.97	3.13	2	2.06	3.28	2.15	2.83
ContA_IPS_1	-3.37633		-0.5	pre	3.8	2.74	2.57	1.93	2.8	2.87	2.43	2.25	2.24	2.08	2.01	1.56	4.15	3.15	2.75	3.35	2.8	1.79	1.87	2.38	2.18	1.65	1.86	1.76	2.14	1.83	1.55	1.55	1.04	1.64	2.02	2.5	2.32	1.42	1.5	1.89	2.51	2.38	2.92	2.9	1.93	1.9	3.29	2.31	3.06
ContA_IPS_2	-7.75921		1	pre	3.66	2.62	2.5	1.98	2.64	2.77	2.23	2.18	2.16	2.11	1.89	1.57	4.25	2.91	2.49	3.08	2.57	1.61	1.72	2.29	2.08	1.61	1.95	1.71	2.16	2.03	1.98	1.78	1.27	1.63	2.04	2.55	2.71	1.94	1.65	2.04	2.73	2.63	3.18	3.1	2.21	2.1	3.82	2.31	3.01
ContA_IPS_3	-3.59679		1.5	pre	3.48	2.47	2.41	1.79	2.58	2.84	2.04	2.23	2.14	2.18	1.87	1.57	3.97	2.8	2.38	2.87	2.57	1.62	1.79	2.32	2.1	1.59	1.92	1.61	2.03	1.96	1.92	1.84	1.25	1.73	2.09	2.33	2.33	1.94	1.65	1.79	2.34	2.24	2.18	2.34	1.68	1.91	2.16	2.17	2.88
ContA_IPS_4	-6.85342		2	first	3.5	2.54	2.45	1.91	2.68	2.92	2.18	2.27	2.2	2.19	1.9	1.53	4.06	2.85	2.52	3.05	2.71	1.62	1.97	2.36	2.23	1.66	1.84	1.73	1.97	1.89	1.83	1.7	1.17	1.69	1.97	2.26	2.2	1.74	1.58	1.72	2.18	2.11	2.24	2.36	1.63	1.88	2.17	2.14	2.9
ContA_IPS_5	-7.69821		3	first	3.66	2.58	2.38	1.9	2.72	2.9	2.41	2.31	2.23	2.26	1.99	1.56	4.03	2.95	2.64	3.02	2.74	1.95	1.97	2.36	2.25	1.62	1.89	1.72	2.06	2.09	2.18	2.04	1.44	1.74	2.02	2.38	2.45	2.22	1.85	1.84	2.46	2.66	2.41	2.38	1.86	2.3	2.5	2.21	2.92
ContA_PFCd_1	-3.66486		9	first	3.15	2.2	1.97	1.33	1.82	2.55	1.54	1.89	1.55	1.96	1.07	1.36	3.66	2.6	2.23	2.71	2.4	1.19	1.74	2.02	1.74	1.39	1.59	1.31	1.94	1.78	1.44	1.53	0.99	1.51	1.9	2.29	1.94	1.15	1.37	1.65	1.79	1.65	1.9	1.91	1.21	1.36	1.48	1.91	2.51
ContA_PFCl_1	-6.17025		12	first	3.54	2.57	2.29	1.85	2.44	2.81	2.24	2.25	2.05	2.14	2.02	1.51	4.02	2.94	2.71	2.88	2.64	1.91	2.05	2.29	2.17	1.65	1.82	1.6	2.03	1.78	1.8	1.76	1.21	1.66	2	2.38	2.65	2.03	1.85	1.89	2.57	2.47	2.43	2.49	1.89	2.26	2.56	2.09	2.83
ContA_PFCl_2	-4.66259		14	second	3.81	2.52	2.39	1.88	2.44	2.81	2.2	2.19	2.05	2.16	1.83	1.52	3.99	2.91	2.59	2.96	2.61	1.6	1.89	2.24	2.01	1.59	1.77	1.56	1.97	1.77	1.73	1.7	1.1	1.68	1.98	2.28	2.25	1.98	1.7	1.74	2.16	2.07	2.12	2.19	1.58	1.93	1.97	2.11	2.8
ContA_PFCl_3	-9.89565		15	second	3.29	2.43	2.14	1.66	2.07	2.57	1.98	2.08	1.96	2.03	1.81	1.46	3.91	2.75	2.42	3.14	2.66	1.65	1.89	2.21	2.02	1.58	1.61	1.39	1.96	1.72	1.38	1.48	0.91	1.62	1.96	2.28	1.91	1.2	1.27	1.63	1.74	1.52	1.86	1.88	1.2	1.27	1.42	1.94	2.73
ContA_PFClv_1	-4.20385		17	second	3.44	2.44	2.11	1.66	2.03	2.6	1.7	2.1	1.82	2.06	1.58	1.46	4.01	2.77	2.55	3	2.67	1.57	2.07	2.25	2.03	1.6	1.61	1.36	1.96	1.71	1.54	1.47	0.95	1.58	1.93	2.28	2.05	1.42	1.36	1.68	1.93	1.69	1.9	1.96	1.31	1.51	1.64	1.94	2.56
ContA_PFClv_2	-4.22507		19	second	3.3	2.41	2.14	1.64	2	2.64	1.77	2.13	1.81	2.04	1.73	1.46	3.93	2.9	2.69	2.89	2.75	1.66	2.19	2.31	2.06	1.65	1.62	1.41	2.01	1.8	1.42	1.46	0.92	1.58	1.98	2.24	1.95	1.18	1.27	1.6	1.73	1.51	1.89	1.91	1.18	1.22	1.45	1.94	2.57
ContA_Temp_1	-4.37596		22	second	3.35	2.51	2.28	1.74	2.1	2.73	1.99	2.23	1.94	2.21	1.86	1.54	4.06	3.07	2.66	3.34	2.87	1.77	2.12	2.24	2.12	1.62	1.65	1.4	1.96	1.82	1.42	1.45	0.86	1.55	1.86	2.32	2.09	1.23	1.38	1.74	2.04	1.93	2.19	2.33	1.49	1.75	1.96	1.87	2.74
ContA_Cingm_1	0		24	second	3.27	2.44	2.14	1.65	2.04	2.64	1.91	2.1	1.86	2.04	1.77	1.39	4	2.93	2.64	3.05	2.74	1.78	2.12	2.29	2.05	1.66	1.61	1.42	1.94	1.85	1.38	1.4	0.9	1.59	2.02	2.25	1.93	1.16	1.3	1.59	1.78	1.59	1.94	1.92	1.27	1.32	1.57	1.91	2.54
ContA_IPS_1	-4.3196		27	third	3.25	2.37	2.21	1.57	2.01	2.56	1.71	1.96	1.83	2.03	1.79	1.42	3.89	2.77	2.45	3.03	2.66	1.66	1.92	2.18	2.05	1.53	1.61	1.41	1.96	1.76	1.46	1.46	0.91	1.63	1.9	2.26	1.89	1.15	1.28	1.6	1.79	1.56	1.91	1.99	1.22	1.3	1.48	1.96	2.53
ContA_IPS_2	-5.90753		29	third	3.4	2.48	2.15	1.59	2.03	2.52	1.8	1.98	1.84	1.97	1.84	1.39	3.98	2.86	2.67	3.2	2.72	1.66	1.83	2.27	1.94	1.49	1.62	1.42	1.86	1.69	1.36	1.4	0.89	1.54	1.87	2.2	1.95	1.22	1.28	1.63	1.96	1.73	2.16	2.26	1.41	1.37	1.93	1.82	2.48
ContA_IPS_3	-3.56494		31	third	3.42	2.47	2.15	1.59	2	2.55	1.64	2.11	1.74	2	1.62	1.41	4.05	2.95	2.66	2.94	2.67	1.67	2.14	2.31	2.02	1.59	1.6	1.31	1.84	1.79	1.5	1.44	0.94	1.65	1.85	2.14	1.85	1.13	1.25	1.57	1.7	1.47	1.9	1.91	1.16	1.22	1.49	1.93	2.51
ContA_IPS_4	-3.64418		33	third	3.41	2.36	2.13	1.57	2.1	2.6	1.84	1.98	1.79	1.9	1.79	1.35	3.96	2.88	2.58	3.11	2.63	1.7	1.95	2.19	1.95	1.52	1.56	1.37	1.86	1.71	1.35	1.38	0.89	1.56	1.93	2.17	1.86	1.12	1.22	1.55	1.74	1.53	1.85	1.92	1.16	1.23	1.47	1.94	2.49
ContA_PFCd_1	-6.43718		36	third	3.37	2.49	2.24	1.62	2.18	2.64	2.05	1.98	1.99	2.05	1.85	1.41	3.95	2.94	2.65	3.31	2.8	1.82	2	2.19	2.01	1.5	1.68	1.4	1.83	1.75	1.37	1.37	0.84	1.56	1.95	2.22	1.98	1.25	1.29	1.62	2.04	1.85	2.08	2.16	1.4	1.52	1.86	1.84	2.39
ContA_PFCl_1	-3.50466		43	post	3.26	2.35	2.16	1.59	2.01	2.59	1.94	2.01	1.83	2.05	1.63	1.39	3.78	2.74	2.52	3.05	2.52	1.52	1.93	2.12	1.99	1.54	1.61	1.39	1.84	1.87	1.42	1.41	0.88	1.6	1.88	2.12	1.88	1.04	1.24	1.59	1.76	1.55	1.83	1.94	1.19	1.23	1.52	1.89	2.43
ContA_PFCl_2	-3.62207		46	post	3.37	2.4	2.02	1.6	1.96	2.57	2.01	2.12	1.85	2.11	1.69	1.53	3.99	2.98	2.66	3.09	2.78	1.4	2.04	2.27	2.07	1.55	1.63	1.39	1.99	1.77	1.53	1.5	0.95	1.61	1.86	2.27	2.03	1.44	1.39	1.62	1.84	1.69	1.81	1.89	1.28	1.52	1.52	1.9	2.47
ContA_PFCl_3	-3.05089		49	post	3.54	2.47	2.28	1.74	2.13	2.72	2.25	2.1	1.99	2.12	1.82	1.51	4.04	2.89	2.64	3.07	2.75	1.62	1.96	2.27	2.01	1.55	1.65	1.41	1.99	1.83	1.32	1.41	0.85	1.58	1.9	2.24	1.85	1	1.23	1.6	1.83	1.59	2	2.09	1.26	1.29	1.59	1.9	2.51
ContA_PFCl_4	-5.10015		51	post	3.58	2.59	2.33	1.78	1.98	2.75	2.17	2.15	1.96	2.11	1.83	1.42	4.14	2.98	2.66	3.21	2.91	1.6	2.08	2.26	2.06	1.57	1.6	1.38	2	1.76	1.25	1.34	0.88	1.53	1.88	2.26	1.84	1.02	1.2	1.61	1.79	1.57	1.97	2.1	1.23	1.29	1.62	1.92	2.62
ContA_PFCl_5	-7.1096		68	post	3.52	2.39	2.22	1.66	1.82	2.59	1.91	2.06	1.84	2.1	1.66	1.44	3.98	2.97	2.55	3.2	2.85	1.4	2.06	2.18	1.92	1.56	1.68	1.39	2.03	1.81	1.31	1.38	0.92	1.59	1.88	2.22	1.87	1.06	1.23	1.66	1.98	1.74	2.23	2.31	1.38	1.36	1.85	1.87	2.43
ContB_IPL_1	-6.29684		93	post	3.5	2.47	2.2	1.75	2.07	2.68	2.26	2.18	2.04	2.1	1.87	1.52	4.07	3.08	2.57	3.14	2.89	1.66	2.11	2.27	2.06	1.6	1.69	1.43	2.02	1.84	1.32	1.4	0.91	1.54	1.9	2.3	2	1.14	1.29	1.68	1.93	1.76	2	2.14	1.31	1.46	1.64	1.86	2.64
ContB_IPL_2	-8.61816		162	post	3.64	2.62	2.25	1.83	2.01	2.67	2.23	2.15	1.94	2.08	1.92	1.47	4.13	2.93	2.7	3.13	2.83	1.79	2.13	2.37	2.14	1.59	1.66	1.42	2.02	1.75	1.29	1.35	0.88	1.63	1.84	2.28	1.88	1.02	1.21	1.6	1.85	1.6	1.97	2.07	1.3	1.26	1.73	1.9	2.6
ContB_IPL_3	-4.34731
ContB_PFCd_1	-6.08939
ContB_PFClv_1	-2.63524
ContB_PFClv_2	0
ContB_PFClv_3	-3.38513
ContB_PFCmp_1	-5.35656
ContB_Temp_1	-3.27272
ContB_Temp_2	-4.84517
ContB_IPL_1	-4.93887
ContB_IPL_2	-4.26289
ContB_IPL_3	-7.32081
ContB_IPL_4	-3.63775
ContB_PFCld_1	-4.41327
ContB_PFCld_2	-4.07261
ContB_PFCld_3	-4.59782
ContB_PFCld_4	-5.40621
ContB_PFClv_1	-4.53452
ContB_PFClv_2	-4.57938
ContB_PFClv_3	-3.92198
ContB_PFClv_4	-3.78608
ContB_PFCmp_1	-4.75009
ContB_Temp_1	-3.18039
ContB_Temp_2	-4.47651
ContC_Cingp_1	0
ContC_Cingp_2	-4.59649
ContC_pCun_1	-2.53736
ContC_pCun_2	-3.58384
ContC_pCun_3	-3.84721
ContC_Cingp_1	0
ContC_Cingp_2	0
ContC_pCun_1	0
ContC_pCun_2	-4.15633
ContC_pCun_3	-6.41483
ContC_pCun_4	-5.78453
ContC_pCun_5	-4.28902
DefaultA_IPL_1	-7.67109
DefaultA_IPL_2	-5.50289
DefaultA_pCunPCC_1	-4.15626
DefaultA_pCunPCC_2	-2.94389
DefaultA_pCunPCC_3	-4.12318
DefaultA_pCunPCC_4	-4.70362
DefaultA_pCunPCC_5	-7.10066
DefaultA_pCunPCC_6	-5.46526
DefaultA_pCunPCC_7	-5.23087
DefaultA_PFCd_1	-4.596
DefaultA_PFCd_2	-4.95558
DefaultA_PFCd_3	-4.5287
DefaultA_PFCm_1	0
DefaultA_PFCm_2	-5.82487
DefaultA_PFCm_3	-3.45171
DefaultA_PFCm_4	-5.12038
DefaultA_PFCm_5	-2.91188
DefaultA_PFCm_6	-7.46853
DefaultA_IPL_1	-4.53273
DefaultA_IPL_2	-3.45178
DefaultA_pCunPCC_1	-2.57662
DefaultA_pCunPCC_2	-4.08389
DefaultA_pCunPCC_3	-4.0359
DefaultA_pCunPCC_4	-3.23905
DefaultA_pCunPCC_5	-4.47282
DefaultA_PFCd_1	-5.40456
DefaultA_PFCd_2	-4.80955
DefaultA_PFCm_1	-3.5707
DefaultA_PFCm_2	-3.80999
DefaultA_PFCm_3	-4.31293
DefaultA_PFCm_4	-4.16401
DefaultA_PFCm_5	-3.89887
DefaultA_PFCm_6	0
DefaultA_Temp_1	-3.69395
DefaultB_IPL_1	-3.70186
DefaultB_IPL_2	-4.87868
DefaultB_PFCd_1	-6.5789
DefaultB_PFCd_2	-3.90245
DefaultB_PFCd_3	-4.33496
DefaultB_PFCd_4	-4.25041
DefaultB_PFCd_5	-3.16689
DefaultB_PFCd_6	-3.09319
DefaultB_PFCl_1	-4.52802
DefaultB_PFCl_2	-5.34811
DefaultB_PFCv_1	-3.7372
DefaultB_PFCv_2	-4.05282
DefaultB_PFCv_3	-4.4071
DefaultB_PFCv_4	-3.79495
DefaultB_PFCv_5	-4.11013
DefaultB_Temp_1	0
DefaultB_Temp_2	-2.49467
DefaultB_Temp_3	-2.98297
DefaultB_Temp_4	-5.07487
DefaultB_Temp_5	-7.40316
DefaultB_Temp_6	-5.68793
DefaultB_AntTemp_1	-2.49596
DefaultB_PFCd_1	-4.29538
DefaultB_PFCd_2	-4.14351
DefaultB_PFCd_3	-4.68653
DefaultB_PFCd_4	-4.70894
DefaultB_PFCd_5	-2.29756
DefaultB_PFCv_1	0
DefaultB_PFCv_2	-4.4364
DefaultB_PFCv_3	-4.89162
DefaultB_Temp_1	-4.166
DefaultB_Temp_2	-5.56557
DefaultC_IPL_1	-4.12133
DefaultC_PHC_1	0
DefaultC_PHC_2	0
DefaultC_PHC_3	0
DefaultC_Rsp_1	0
DefaultC_Rsp_2	0
DefaultC_Rsp_3	0
DefaultC_IPL_1	-2.56854
DefaultC_IPL_2	-3.63048
DefaultC_PHC_1	-2.63081
DefaultC_PHC_2	-2.21986
DefaultC_Rsp_1	0
DefaultC_Rsp_2	0
DorsAttnA_ParOcc_1	-3.56362
DorsAttnA_ParOcc_2	-3.79567
DorsAttnA_SPL_1	-4.56989
DorsAttnA_SPL_2	-5.79844
DorsAttnA_SPL_3	-4.48142
DorsAttnA_SPL_4	0
DorsAttnA_SPL_5	-6.71557
DorsAttnA_SPL_6	-4.75441
DorsAttnA_SPL_7	-2.60109
DorsAttnA_TempOcc_1	-3.79522
DorsAttnA_TempOcc_2	-3.22585
DorsAttnA_TempOcc_3	-4.82965
DorsAttnA_TempOcc_4	-3.34231
DorsAttnA_ParOcc_1	-2.46107
DorsAttnA_ParOcc_2	-3.29959
DorsAttnA_ParOcc_3	-4.16915
DorsAttnA_SPL_1	-5.39089
DorsAttnA_SPL_2	-3.91586
DorsAttnA_SPL_3	-4.22522
DorsAttnA_SPL_4	-4.34835
DorsAttnA_SPL_5	-4.56934
DorsAttnA_SPL_6	-2.97944
DorsAttnA_SPL_7	-4.53144
DorsAttnA_SPL_8	-5.34505
DorsAttnA_TempOcc_1	0
DorsAttnA_TempOcc_2	-2.63457
DorsAttnA_TempOcc_3	-2.79044
DorsAttnB_FEF_1	-6.66464
DorsAttnB_FEF_2	-8.85857
DorsAttnB_FEF_3	-7.79509
DorsAttnB_PostC_1	-7.65761
DorsAttnB_PostC_2	-10.1987
DorsAttnB_PostC_3	-9.50098
DorsAttnB_PostC_4	-6.27838
DorsAttnB_PostC_5	-6.33727
DorsAttnB_PostC_6	-5.19085
DorsAttnB_PostC_7	-6.40879
DorsAttnB_PostC_8	-5.5328
DorsAttnB_PostC_9	-5.60362
DorsAttnB_PrCv_1	-8.06293
DorsAttnB_FEF_1	-4.66721
DorsAttnB_FEF_2	-8.62809
DorsAttnB_FEF_3	-4.45328
DorsAttnB_PostC_1	-4.6809
DorsAttnB_PostC_2	-5.25682
DorsAttnB_PostC_3	-3.11371
DorsAttnB_PostC_4	-6.46529
DorsAttnB_PostC_5	-2.7297
DorsAttnB_PostC_6	-8.1996
DorsAttnB_PostC_7	-4.35693
DorsAttnB_PostC_8	-5.72155
DorsAttnB_TempOcc_1	-2.8569
LimbicA_TempPole_1	0
LimbicA_TempPole_2	0
LimbicA_TempPole_3	0
LimbicA_TempPole_4	0
LimbicA_TempPole_5	-2.71163
LimbicA_TempPole_6	0
LimbicA_TempPole_7	-5.14829
LimbicA_TempPole_1	0
LimbicA_TempPole_2	-2.36401
LimbicA_TempPole_3	0
LimbicA_TempPole_4	0
LimbicA_TempPole_5	0
LimbicA_TempPole_6	-4.1271
LimbicB_OFC_1	-2.56536
LimbicB_OFC_2	0
LimbicB_OFC_3	-2.85746
LimbicB_OFC_4	-2.26384
LimbicB_OFC_5	-3.47232
LimbicB_OFC_1	-4.37653
LimbicB_OFC_2	0
LimbicB_OFC_3	0
LimbicB_OFC_4	-5.60636
LimbicB_OFC_5	-2.71489
LimbicB_OFC_6	-3.89934
SalVentAttnA_FrMed_1	-8.37679
SalVentAttnA_FrMed_2	-5.23088
SalVentAttnA_FrMed_3	-3.08754
SalVentAttnA_FrOper_1	-7.964
SalVentAttnA_FrOper_2	-6.14985
SalVentAttnA_Ins_1	0
SalVentAttnA_Ins_2	-3.82881
SalVentAttnA_Ins_3	-7.36415
SalVentAttnA_Ins_4	-7.85619
SalVentAttnA_ParMed_1	-9.37523
SalVentAttnA_ParMed_2	-5.91893
SalVentAttnA_ParMed_3	-3.9122
SalVentAttnA_ParOper_1	-4.92403
SalVentAttnA_ParOper_2	-4.88807
SalVentAttnA_ParOper_3	-8.78786
SalVentAttnA_FrMed_1	-5.82327
SalVentAttnA_FrMed_2	-2.70494
SalVentAttnA_FrMed_3	-3.67025
SalVentAttnA_FrMed_4	-3.71226
SalVentAttnA_FrOper_1	-7.28533
SalVentAttnA_FrOper_2	-5.41894
SalVentAttnA_FrOper_3	-5.36929
SalVentAttnA_Ins_1	0
SalVentAttnA_Ins_2	0
SalVentAttnA_Ins_3	0
SalVentAttnA_Ins_4	-4.71965
SalVentAttnA_ParMed_1	-11.5744
SalVentAttnA_ParMed_2	-4.7369
SalVentAttnA_ParMed_3	-3.05553
SalVentAttnA_ParMed_4	-7.27185
SalVentAttnA_ParOper_1	-4.85269
SalVentAttnA_ParOper_2	-4.3709
SalVentAttnA_ParOper_3	-5.90549
SalVentAttnA_PrC_1	-4.75626
SalVentAttnB_Ins_1	-3.35247
SalVentAttnB_Ins_2	-6.76993
SalVentAttnB_Ins_3	-6.83058
SalVentAttnB_OFC_1	-2.23781
SalVentAttnB_PFCl_1	-4.48523
SalVentAttnB_PFCl_2	-4.11237
SalVentAttnB_PFCl_3	-4.17133
SalVentAttnB_PFCmp_1	-7.02779
SalVentAttnB_Ins_1	-3.13802
SalVentAttnB_Ins_2	-6.79691
SalVentAttnB_IPL_1	-4.45107
SalVentAttnB_PFCl_1	-4.02788
SalVentAttnB_PFCl_2	-5.2451
SalVentAttnB_PFCl_3	-4.95365
SalVentAttnB_PFClv_1	-4.64188
SalVentAttnB_PFCmp_1	-8.15784
SalVentAttnB_PFCmp_2	-5.89505
SomMotA_1	-5.92797
SomMotA_10	-3.74467
SomMotA_11	-4.30262
SomMotA_12	-5.50338
SomMotA_13	-4.55201
SomMotA_14	-4.84207
SomMotA_15	-3.87522
SomMotA_16	-3.84295
SomMotA_17	-4.67668
SomMotA_18	-4.39244
SomMotA_19	-4.07632
SomMotA_2	-4.246
SomMotA_3	-4.67456
SomMotA_4	-5.01389
SomMotA_5	-5.10834
SomMotA_6	-2.70039
SomMotA_7	-2.71024
SomMotA_8	-5.18469
SomMotA_9	-4.77629
SomMotA_1	-4.20408
SomMotA_10	-4.53441
SomMotA_11	-5.47699
SomMotA_12	-5.0634
SomMotA_13	-4.86612
SomMotA_14	0
SomMotA_15	-4.52129
SomMotA_16	-4.81102
SomMotA_17	-4.79095
SomMotA_18	-3.75248
SomMotA_19	-3.83597
SomMotA_2	-5.68766
SomMotA_20	-4.43309
SomMotA_3	0
SomMotA_4	-4.25661
SomMotA_5	-4.56317
SomMotA_6	-3.95696
SomMotA_7	-4.58336
SomMotA_8	-4.46266
SomMotA_9	-2.60907
SomMotB_Aud_1	-6.41968
SomMotB_Aud_2	-7.19235
SomMotB_Aud_3	-4.88829
SomMotB_Aud_4	-5.16356
SomMotB_Cent_1	-7.31074
SomMotB_Cent_2	-6.56205
SomMotB_Cent_3	-7.96404
SomMotB_Cent_4	-7.82923
SomMotB_Cent_5	-6.58738
SomMotB_Ins_1	-11.4083
SomMotB_S2_1	-10.392
SomMotB_S2_2	-6.95071
SomMotB_S2_3	-7.22711
SomMotB_S2_4	-5.25173
SomMotB_S2_5	-4.53834
SomMotB_S2_6	-5.60933
SomMotB_Aud_1	-6.759
SomMotB_Aud_2	-5.36097
SomMotB_Aud_3	-5.26046
SomMotB_Cent_1	-5.18629
SomMotB_Cent_2	-4.44433
SomMotB_Cent_3	-4.99694
SomMotB_Ins_1	-3.69311
SomMotB_S2_1	-5.6263
SomMotB_S2_2	-7.46061
SomMotB_S2_3	-7.69664
SomMotB_S2_4	-5.59983
SomMotB_S2_5	-6.22022
SomMotB_S2_6	-4.82755
SomMotB_S2_7	-4.29123
SomMotB_S2_8	-4.64386
TempPar_1	-5.31921
TempPar_2	-4.79721
TempPar_3	-5.77445
TempPar_4	-7.36789
TempPar_5	-4.23137
TempPar_6	-4.93786
TempPar_1	-5.34899
TempPar_10	-3.50541
TempPar_2	-5.05992
TempPar_3	-2.595
TempPar_4	-5.05339
TempPar_5	-3.31922
TempPar_6	-2.8705
TempPar_7	-4.16019
TempPar_8	-4.25901
TempPar_9	-3.43061
VisCent_ExStr_1	-2.34924
VisCent_ExStr_10	0
VisCent_ExStr_11	-4.24448
VisCent_ExStr_2	0
VisCent_ExStr_3	-3.41635
VisCent_ExStr_4	-3.14383
VisCent_ExStr_5	-5.03128
VisCent_ExStr_6	-4.95244
VisCent_ExStr_7	-2.92819
VisCent_ExStr_8	-3.90951
VisCent_ExStr_9	0
VisCent_Striate_1	-3.32006
VisCent_ExStr_1	0
VisCent_ExStr_10	0
VisCent_ExStr_11	-3.23923
VisCent_ExStr_2	0
VisCent_ExStr_3	0
VisCent_ExStr_4	-2.22097
VisCent_ExStr_5	-4.61147
VisCent_ExStr_6	-3.58793
VisCent_ExStr_7	-3.08426
VisCent_ExStr_8	-2.48349
VisCent_ExStr_9	0
VisCent_Striate_1	-2.26646
VisPeri_ExStrInf_1	0
VisPeri_ExStrInf_2	0
VisPeri_ExStrInf_3	0
VisPeri_ExStrInf_4	0
VisPeri_ExStrInf_5	0
VisPeri_ExStrSup_1	0
VisPeri_ExStrSup_2	0
VisPeri_ExStrSup_3	0
VisPeri_ExStrSup_4	-5.61307
VisPeri_ExStrSup_5	-5.7195
VisPeri_StriCal_1	0
VisPeri_StriCal_2	2.58802
VisPeri_ExStrInf_1	-3.7705
VisPeri_ExStrInf_2	-2.44975
VisPeri_ExStrInf_3	2.77568
VisPeri_ExStrInf_4	0
VisPeri_ExStrInf_5	0
VisPeri_ExStrSup_1	0
VisPeri_ExStrSup_2	0
VisPeri_ExStrSup_3	-4.8852
VisPeri_ExStrSup_4	-4.83281
VisPeri_StriCal_1	4.51085
VisPeri_StriCal_2	0
[truncated: 355 more columns]

## Sheet: Fig S4
session	gestweek	stage	site	fwd_mean	cjv	cnr	snr_gm
ses-01	-3	pre	UCSB	0.117897	0.515833	1.87375	4.33788
ses-02	-0.5	pre	UCSB	0.108872	0.525177	1.92433	4.4238
ses-03	1	pre	UCSB	0.108085	0.518325	1.96026	4.56869
ses-04	1.5	pre	UCSB	0.110161	0.509633	1.89848	4.2487
ses-05	2	first	UCSB	0.101109	0.523536	1.90622	4.3559
ses-06	3	first	UCSB	0.116679	0.519037	1.91975	4.23735
ses-07	9	first	UCI	0.0999801	0.521189	1.75039	4.17292
ses-08	12	first	UCI	0.129159	0.510194	1.87583	4.24457
ses-09	14	second	UCI	0.122397	0.512092	1.87746	4.31133
ses-10	15	second	UCI	0.1094	0.543931	1.7581	4.17454
ses-11	17	second	UCI	0.133168	0.537723	1.7975	4.32467
ses-12	19	second	UCI	0.118963	0.539729	1.73833	4.10864
ses-13	22	second	UCI	0.157947	0.579348	1.64004	4.01779
ses-14	24	second	UCI	0.144354	0.540203	1.73667	4.10825
ses-15	27	third	UCI	n/a	0.544553	1.71868	4.08461
ses-16	29	third	UCI	0.170628	0.538281	1.74237	3.98134
ses-17	31	third	UCI	0.154891	0.555393	1.69666	4.05656
ses-18	33	third	UCI	0.163874	0.550843	1.66589	3.75688
ses-19	36	third	UCI	0.167969	0.539074	1.76042	4.03519
ses-20	43	post	UCI	0.115532	0.55275	1.69778	4.05778
ses-21	46	post	UCI	0.136497	0.575558	1.70151	4.29703
ses-22	49	post	UCI	0.119554	0.548633	1.74034	4.34966
ses-23	51	post	UCI	0.12806	0.560065	1.72055	4.15741
ses-24	68	post	UCI	0.138746	0.543647	1.80798	4.38549
ses-25	93	post	UCI	0.138597	0.538621	1.80117	4.39091
ses-26	162	post	UCI	0.137656	0.552617	1.76266	4.27077

## Sheet: Fig S5
Raw GMV values
Schaefer400_Region_GMV
baseline - 36 weeks
GestationWeek	LH_VisCent_ExStr_1	LH_VisCent_ExStr_2	LH_VisCent_ExStr_3	LH_VisCent_ExStr_4	LH_VisCent_ExStr_5	LH_VisCent_ExStr_6	LH_VisCent_Striate_1	LH_VisCent_ExStr_7	LH_VisCent_ExStr_8	LH_VisCent_ExStr_9	LH_VisCent_ExStr_10	LH_VisCent_ExStr_11	LH_VisPeri_ExStrInf_1	LH_VisPeri_ExStrInf_2	LH_VisPeri_ExStrInf_3	LH_VisPeri_ExStrInf_4	LH_VisPeri_ExStrInf_5	LH_VisPeri_StriCal_1	LH_VisPeri_StriCal_2	LH_VisPeri_ExStrSup_1	LH_VisPeri_ExStrSup_2	LH_VisPeri_ExStrSup_3	LH_VisPeri_ExStrSup_4	LH_VisPeri_ExStrSup_5	LH_SomMotA_1	LH_SomMotA_2	LH_SomMotA_3	LH_SomMotA_4	LH_SomMotA_5	LH_SomMotA_6	LH_SomMotA_7	LH_SomMotA_8	LH_SomMotA_9	LH_SomMotA_10	LH_SomMotA_11	LH_SomMotA_12	LH_SomMotA_13	LH_SomMotA_14	LH_SomMotA_15	LH_SomMotA_16	LH_SomMotA_17	LH_SomMotA_18	LH_SomMotA_19	LH_SomMotB_Aud_1	LH_SomMotB_Aud_2	LH_SomMotB_Ins_1	LH_SomMotB_S2_1	LH_SomMotB_S2_2	LH_SomMotB_Aud_3
-3	0.756428	0.721278	0.650831	0.656601	0.642837	0.681171	0.655854	0.673458	0.667396	0.66479	0.664146	0.677362	0.778298	0.736541	0.711144	0.701964	0.75252	0.693967	0.706511	0.78733	0.673445	0.701652	0.6178	0.64364	0.714495	0.75168	0.63929	0.61465	0.714744	0.675609	0.697884	0.6837	0.714339	0.648199	0.642241	0.672039	0.769366	0.708539	0.718913	0.707833	0.587834	0.619313	0.685818	0.684111	0.727997	0.782328	0.797266	0.760123	0.648439
-0.5	0.754663	0.727427	0.654916	0.676388	0.64748	0.688324	0.675662	0.690577	0.66925	0.671162	0.671095	0.680458	0.772439	0.730459	0.714878	0.716331	0.76512	0.693805	0.709161	0.791681	0.682731	0.713623	0.624404	0.655362	0.715998	0.740576	0.638439	0.604365	0.720692	0.678125	0.71065	0.685089	0.691157	0.648498	0.638434	0.668107	0.77814	0.701084	0.717555	0.699517	0.589785	0.605695	0.679192	0.687307	0.737894	0.786453	0.801781	0.743661	0.654227
1	0.775783	0.723985	0.663605	0.691069	0.642268	0.68087	0.703507	0.681124	0.664997	0.673886	0.668922	0.677389	0.782255	0.725706	0.709475	0.714377	0.745119	0.683637	0.706646	0.781581	0.676245	0.702773	0.635621	0.650968	0.72002	0.751207	0.642036	0.608071	0.711266	0.676731	0.700513	0.690596	0.714419	0.655988	0.630212	0.661867	0.766687	0.703752	0.725382	0.703384	0.583122	0.608447	0.69417	0.686642	0.74082	0.787345	0.797561	0.735901	0.654217
1.5	0.75727	0.720072	0.655277	0.674239	0.653619	0.682776	0.676052	0.692714	0.667358	0.678883	0.667567	0.676973	0.773	0.727343	0.707522	0.683746	0.753549	0.683877	0.715103	0.790236	0.681788	0.702878	0.633306	0.639036	0.717592	0.751196	0.642506	0.615155	0.706685	0.649433	0.719231	0.693583	0.709394	0.655952	0.64761	0.678019	0.777463	0.70273	0.678482	0.66982	0.594197	0.609459	0.647508	0.689912	0.736014	0.8008	0.800752	0.7309	0.658749
2	0.762609	0.730018	0.647328	0.683226	0.650262	0.681299	0.682394	0.687314	0.668916	0.681137	0.669342	0.67724	0.777384	0.728809	0.716446	0.709693	0.757647	0.695164	0.725011	0.792332	0.688627	0.712421	0.626901	0.655075	0.719358	0.759907	0.633746	0.616709	0.716534	0.664992	0.712658	0.692715	0.694054	0.641949	0.638219	0.658257	0.772562	0.692601	0.667967	0.663015	0.588953	0.606475	0.627082	0.683557	0.727946	0.787684	0.812176	0.728809	0.658829
3	0.781186	0.724478	0.648594	0.688839	0.656364	0.676193	0.706022	0.693987	0.666833	0.677244	0.674675	0.676387	0.775603	0.737275	0.725467	0.712131	0.765917	0.709495	0.726436	0.802134	0.686557	0.704192	0.624339	0.646344	0.705205	0.759365	0.637813	0.619054	0.715121	0.647838	0.707306	0.685503	0.698702	0.652173	0.64675	0.660198	0.758504	0.705466	0.67319	0.664406	0.584296	0.613736	0.652474	0.682777	0.726204	0.773407	0.794823	0.728974	0.657069
9	0.73753	0.685035	0.64701	0.628717	0.61522	0.663847	0.657552	0.643977	0.625537	0.659397	0.578038	0.638701	0.757041	0.706927	0.693564	0.678522	0.718231	0.622852	0.683703	0.726963	0.653652	0.663553	0.610412	0.6128	0.697794	0.724823	0.613662	0.611759	0.67043	0.630387	0.709227	0.700346	0.671855	0.605235	0.628712	0.672109	0.729911	0.656804	0.662773	0.622094	0.5638	0.582753	0.580245	0.661546	0.700473	0.742122	0.750666	0.692607	0.633028
12	0.748532	0.707172	0.631279	0.662957	0.630389	0.662267	0.690452	0.670082	0.649816	0.661133	0.66238	0.658275	0.760506	0.720442	0.717405	0.680982	0.738462	0.69592	0.72061	0.771991	0.677659	0.698592	0.615935	0.635088	0.697636	0.726511	0.622612	0.592584	0.681389	0.630617	0.695631	0.675991	0.704892	0.646573	0.629762	0.652749	0.765688	0.693193	0.684966	0.664098	0.586884	0.610373	0.652518	0.665213	0.713586	0.752476	0.757782	0.7159	0.646869
14	0.762845	0.705856	0.645413	0.67306	0.638088	0.67199	0.696959	0.670358	0.65394	0.666106	0.650963	0.661077	0.753357	0.709335	0.69684	0.693699	0.742349	0.673118	0.711357	0.777512	0.667774	0.692435	0.616943	0.632466	0.698401	0.720422	0.625672	0.589696	0.691206	0.647589	0.704656	0.67242	0.68715	0.651276	0.625991	0.653026	0.74525	0.672977	0.665653	0.646615	0.58239	0.599592	0.618166	0.67	0.717072	0.739357	0.755747	0.711103	0.649233
15	0.743165	0.70035	0.63388	0.662052	0.622988	0.671768	0.680785	0.667866	0.650263	0.662187	0.656317	0.660762	0.762727	0.722474	0.695802	0.699592	0.755325	0.680634	0.710418	0.76795	0.670805	0.693323	0.612752	0.626095	0.701599	0.730194	0.607487	0.59475	0.679227	0.643938	0.707515	0.665239	0.666326	0.615466	0.607332	0.660909	0.731594	0.648734	0.651841	0.619402	0.570405	0.569386	0.569394	0.667269	0.723033	0.746741	0.760714	0.705226	0.648319
17	0.745029	0.699559	0.627461	0.651894	0.618957	0.662396	0.630916	0.668466	0.639711	0.662391	0.630221	0.657316	0.762666	0.721943	0.702056	0.700579	0.737983	0.668615	0.719305	0.768941	0.664837	0.693291	0.608809	0.615069	0.691787	0.708304	0.629432	0.586838	0.64715	0.636974	0.692304	0.66721	0.671593	0.632378	0.612248	0.66799	0.734903	0.662557	0.652828	0.628637	0.564183	0.584484	0.596189	0.660472	0.703654	0.72379	0.745798	0.706029	0.638451
19	0.73268	0.700996	0.628914	0.654235	0.61505	0.660895	0.643301	0.6611	0.645266	0.661319	0.641494	0.653109	0.751796	0.722953	0.713079	0.695043	0.750459	0.681336	0.723066	0.765511	0.669468	0.689921	0.612752	0.619191	0.706584	0.729582	0.610218	0.588995	0.647081	0.645181	0.706236	0.671646	0.662449	0.616892	0.610089	0.660654	0.724366	0.636851	0.648473	0.62401	0.562774	0.561099	0.571373	0.659579	0.702411	0.729201	0.749917	0.702704	0.635433
22	0.736637	0.706449	0.640464	0.669221	0.622731	0.667967	0.664323	0.665545	0.652603	0.668897	0.652897	0.664647	0.76612	0.730364	0.712178	0.712763	0.748226	0.69249	0.719074	0.768461	0.671278	0.694829	0.615079	0.617955	0.690951	0.740872	0.602533	0.583469	0.668264	0.633113	0.6858	0.676111	0.670032	0.601038	0.609549	0.657704	0.716062	0.661854	0.677149	0.655491	0.572761	0.58978	0.611197	0.645718	0.704695	0.743324	0.772244	0.70977	0.639716
24	0.723956	0.70059	0.626223	0.647096	0.617528	0.658278	0.63928	0.660555	0.645372	0.657516	0.647989	0.64917	0.757662	0.717643	0.713556	0.687351	0.747854	0.689472	0.723093	0.776505	0.663609	0.694182	0.613477	0.61725	0.698372	0.740913	0.606391	0.584689	0.655834	0.644345	0.706306	0.664777	0.66439	0.605758	0.60991	0.658053	0.718449	0.649251	0.646966	0.623296	0.565343	0.567358	0.570911	0.654719	0.701994	0.720057	0.750571	0.693049	0.634088
27	0.727321	0.699404	0.632998	0.63987	0.616317	0.662543	0.629707	0.659354	0.646428	0.660525	0.652503	0.650349	0.754888	0.713643	0.700098	0.691618	0.743591	0.679757	0.704975	0.758488	0.663141	0.677865	0.606391	0.617596	0.697251	0.717757	0.622351	0.598179	0.661478	0.651764	0.696478	0.664295	0.656008	0.618357	0.605596	0.655568	0.721456	0.635883	0.654311	0.626277	0.552774	0.568154	0.567273	0.656574	0.694831	0.713221	0.745382	0.692582	0.625406
29	0.748585	0.698926	0.632785	0.643609	0.617489	0.656269	0.652805	0.651837	0.643496	0.65929	0.652499	0.641408	0.766583	0.723448	0.717071	0.701991	0.750184	0.671117	0.689905	0.770139	0.652531	0.675291	0.605109	0.611844	0.693907	0.726373	0.611981	0.59421	0.641655	0.641523	0.687072	0.657303	0.660422	0.60312	0.604949	0.65233	0.725606	0.647263	0.670882	0.652135	0.563984	0.570501	0.594225	0.645972	0.688945	0.721215	0.758409	0.690665	0.627405
31	0.742225	0.700344	0.621111	0.639529	0.614683	0.661098	0.623417	0.656278	0.635203	0.656653	0.631974	0.647844	0.756907	0.733564	0.716316	0.688533	0.742338	0.675068	0.719588	0.768525	0.660063	0.685576	0.600136	0.600468	0.690711	0.711153	0.633236	0.597579	0.662585	0.647156	0.688921	0.649144	0.646275	0.606665	0.602165	0.65078	0.707006	0.622854	0.642287	0.622066	0.558156	0.560373	0.565024	0.652377	0.684468	0.726589	0.746453	0.686603	0.619922
33	0.7342	0.690387	0.617043	0.633902	0.621709	0.656207	0.643115	0.643601	0.637528	0.646594	0.65059	0.629445	0.752005	0.711282	0.702204	0.694993	0.732007	0.672905	0.696738	0.741213	0.656943	0.666665	0.605931	0.604406	0.668322	0.697494	0.598326	0.588563	0.622591	0.615382	0.677664	0.634108	0.639961	0.587769	0.591291	0.633899	0.683738	0.617755	0.618097	0.598151	0.540283	0.552031	0.547417	0.655636	0.681184	0.720751	0.728873	0.693781	0.616853
36	0.736991	0.70111	0.632104	0.649243	0.634827	0.661644	0.667832	0.647799	0.652605	0.659797	0.659452	0.644796	0.752372	0.714899	0.713566	0.71988	0.744916	0.681608	0.699673	0.751388	0.663677	0.668891	0.614632	0.61196	0.676931	0.706189	0.618467	0.57432	0.649536	0.625888	0.680318	0.650873	0.653286	0.597383	0.594151	0.629735	0.716901	0.64615	0.656683	0.632932	0.550086	0.5687	0.588112	0.641903	0.682718	0.733421	0.755486	0.704992	0.624236
Variables of non-interest
MRIQC
baseline - 36 weeks
GestationWeek	cjv	cnr	snr_gm
-3	0.515833	1.87375	4.33788
-0.5	0.525177	1.92433	4.4238
1	0.518325	1.96026	4.56869
1.5	0.509633	1.89848	4.2487
2	0.523536	1.90622	4.3559
3	0.519037	1.91975	4.23735
9	0.521189	1.75039	4.17292
12	0.510194	1.87583	4.24457
14	0.512092	1.87746	4.31133
15	0.543931	1.7581	4.17454
17	0.537723	1.7975	4.32467
19	0.539729	1.73833	4.10864
22	0.579348	1.64004	4.01779
24	0.540203	1.73667	4.10825
27	0.544553	1.71868	4.08461
29	0.538281	1.74237	3.98134
31	0.555393	1.69666	4.05656
33	0.550843	1.66589	3.75688
36	0.539074	1.76042	4.03519
[truncated: 351 more columns]

## Sheet: Fig S7
GestationWeek	Caudate	Hippocampus	Thalamus	Left-VentralDC	LateralVentricles	Brain-Stem	Left-Putamen	SubCortGrayVol
-3	3290.9	3960.9	7235.4	4072	4560.15	20351.1	4485.7	55132
-0.5	3347.65	3994.05	7405.8	4181.3	4481.2	20517.4	4456	55667
1	3355.4	3968.9	7295.05	3953.9	4344.9	20407.4	4515.1	55455
1.5	3453.95	3942.6	7183.85	3957	4341.5	19964.7	4444.4	55242
2	3389.55	3972	7337.05	4071.9	4445.75	20431.3	4487	54509
3	3434	3875.8	7141.6	3973.8	4436.7	20183.6	4490	54764
9	3288.75	3783.1	7015.65	3710.4	4436.55	19168	4350.8	52693
12	3317.8	3910	7089.25	4005.2	4559.25	19968	4445.7	53839
14	3341.8	3868.55	7152.6	3757.2	4592.2	19979.6	4406.9	53627
15	3248.35	3787.3	6713.3	3853.4	4547.7	19212.1	4305.8	52215
17	3335.05	3732.55	6757.35	3809.3	4334	19543.1	4357.3	52487
19	3333.65	3771.4	6825.4	3865.7	4421.8	19438.7	4375.3	52989
22	3290.45	3772.15	7107.4	3646.5	4395.9	19743.8	4373.1	52527
24	3344.25	3770.1	6933.4	3847.8	4500.5	19431.6	4327	52946
27	3291.9	3727.95	7028.6	3826.1	4549.8	19946.1	4438.2	52710
29	3235.6	3806.2	6970.4	3777.9	4526.6	20035.1	4254.7	52452
31	3307.55	3751.15	6968.2	3727.5	4722.8	19743.2	4353.4	52822
33	3274.9	3872.25	6897.5	3899.6	4943.4	19781.5	4228.4	52279
36	3270.25	3787.4	6731.55	3795.1	4821.75	19393.1	4321.7	51990

## Sheet: Fig S8
GestWeek_new	Trimester	DG	ERC	PRC	SUB	TotalHipp
-3	pre	474.548	643.158	2095.49	244.599	1438.6
-0.5	pre	501.918	708.975	2064.34	274.745	1485.8
1	pre	521.087	714.874	2150.27	281.678	1523.44
1.5	pre	527.343	747.986	2164.61	280.457	1562.5
2	first	479.889	755.005	2194.82	266.724	1462.86
3	first	529.938	727.692	2083.43	276.795	1528.78
9	first	529.327	752.716	2138.22	261.078	1479.19
12	first	451.151	792.947	2213.77	252.395	1318.49
14	second	516.605	772.992	2199.09	271.074	1459.46
15	second	464.63	670.777	2100.38	269.928	1364.29
17	second	461.731	690.155	2155.45	255.432	1360.02
19	second	487.519	746.765	2132.11	244.293	1389.77
22	second	454.712	737.763	2129.36	259.704	1329.35
24	second	504.455	761.567	2146.14	252.075	1445.16
29	third	561.981	836.639	2298.74	279.389	1552.73
31	third	502.167	700.683	2094.88	260.163	1401.52
33	third	497.742	741.272	2310.03	275.116	1506.96
36	third	492.248	728.455	2137.14	270.233	1422.42

## Sheet: Fig S11
DAY2DAY
Cortical - ANTs
Region		LH_VisCent_ExStr_1	LH_VisCent_ExStr_2	LH_VisCent_ExStr_3	LH_VisCent_ExStr_4	LH_VisCent_ExStr_5	LH_VisCent_ExStr_6	LH_VisCent_Striate_1	LH_VisCent_ExStr_7	LH_VisCent_ExStr_8	LH_VisCent_ExStr_9	LH_VisCent_ExStr_10	LH_VisCent_ExStr_11	LH_VisPeri_ExStrInf_1	LH_VisPeri_ExStrInf_2	LH_VisPeri_ExStrInf_3	LH_VisPeri_ExStrInf_4	LH_VisPeri_ExStrInf_5	LH_VisPeri_StriCal_1	LH_VisPeri_StriCal_2	LH_VisPeri_ExStrSup_1	LH_VisPeri_ExStrSup_2	LH_VisPeri_ExStrSup_3	LH_VisPeri_ExStrSup_4	LH_VisPeri_ExStrSup_5	LH_SomMotA_1	LH_SomMotA_2	LH_SomMotA_3	LH_SomMotA_4	LH_SomMotA_5	LH_SomMotA_6	LH_SomMotA_7	LH_SomMotA_8	LH_SomMotA_9	LH_SomMotA_10	LH_SomMotA_11	LH_SomMotA_12	LH_SomMotA_13	LH_SomMotA_14	LH_SomMotA_15	LH_SomMotA_16	LH_SomMotA_17	LH_SomMotA_18	LH_SomMotA_19	LH_SomMotB_Aud_1	LH_SomMotB_Aud_2	LH_SomMotB_Ins_1	LH_SomMotB_S2_1	LH_SomMotB_S2_2
Subject	Sub-01	0.00844083	0.0109567	0.00729041	0.0165786	0.0100657	0.00802388	0.0382205	0.00541588	0.006939	0.00573179	0.0204345	0.00768674	0.00757781	0.0208329	0.0399139	0.0132691	0.016786	0.0249552	0.0212943	0.0107422	0.0106208	0.00846858	0.00997266	0.00965715	0.0117947	0.0167919	0.0143686	0.0149382	0.0118338	0.0127594	0.0119199	0.00855481	0.0133644	0.0157892	0.0183565	0.00841799	0.0268128	0.0156872	0.0109856	0.0114088	0.0331976	0.0146237	0.0230525	0.00736659	0.00924693	0.0156983	0.00906716	0.0131183
	Sub-02	0.00839922	0.010676	0.0136203	0.024649	0.016428	0.00681567	0.0157302	0.00836777	0.0114888	0.00653258	0.00958235	0.0154859	0.00491322	0.0199504	0.0367481	0.0130921	0.0203779	0.0368561	0.0376789	0.0136063	0.0220345	0.012418	0.013125	0.0104875	0.00982247	0.0159356	0.0291137	0.00486615	0.0211708	0.0159853	0.0128875	0.00929795	0.0172328	0.0143576	0.00925244	0.00904651	0.0186279	0.0180912	0.0243812	0.0115219	0.0119662	0.00742935	0.0384326	0.00997899	0.011011	0.00932591	0.00904947	0.00620231
	Sub-03	0.00925298	0.0139218	0.0157468	0.0225649	0.0254477	0.0116871	0.0517092	0.0120211	0.0164828	0.00605244	0.0319914	0.01027	0.0103222	0.0179778	0.0352787	0.0291133	0.020083	0.0283428	0.0306756	0.0133735	0.0143364	0.0131233	0.0145015	0.0209419	0.0106755	0.0310246	0.0256466	0.0186823	0.0359	0.0196102	0.0246921	0.0152812	0.0189137	0.040142	0.0160241	0.0116553	0.0308623	0.0149787	0.0292185	0.0230882	0.0392921	0.0118411	0.0387385	0.0137831	0.0185933	0.014412	0.0106727	0.0127573
	Sub-04	0.00466139	0.00782782	0.00935237	0.019603	0.00986817	0.00666155	0.0165761	0.00713653	0.0111269	0.00686107	0.0125107	0.00458662	0.0117125	0.0229589	0.0303222	0.0119786	0.0255904	0.0271428	0.02001	0.00929725	0.00791736	0.00585394	0.00608814	0.00960301	0.00987022	0.00911069	0.0193604	0.0106862	0.0169823	0.00579694	0.0162896	0.00712526	0.0131549	0.00854445	0.0134425	0.00618177	0.0269224	0.0148326	0.0119677	0.0101975	0.0173043	0.00906374	0.0244408	0.00705465	0.00662372	0.0138653	0.00970385	0.00808044
	Sub-05	0.0797705	0.0208693	0.0246648	0.0188848	0.0132474	0.0216905	0.0502402	0.0340064	0.017402	0.0156866	0.0244864	0.0100947	0.00743384	0.020392	0.0424054	0.0201314	0.0225571	0.0229346	0.0253783	0.0132696	0.00790408	0.0119943	0.0099042	0.0128721	0.00648628	0.0115123	0.0251703	0.011917	0.0162611	0.024165	0.014564	0.00954914	0.0186514	0.023683	0.0191013	0.0124521	0.0234763	0.0165675	0.0197238	0.00722732	0.0227845	0.0138349	0.0196097	0.00975673	0.0151543	0.00977058	0.00728195	0.0117582
	Sub-06	0.00716412	0.0118657	0.0127472	0.018844	0.0126583	0.00952633	0.0269442	0.00779385	0.0089133	0.00679452	0.0125291	0.00931308	0.00828954	0.0218973	0.0316173	0.0173703	0.0187597	0.0213546	0.0200849	0.0109917	0.00700183	0.0142248	0.0117166	0.0147245	0.00923427	0.0161271	0.0181091	0.0152229	0.0139929	0.0222742	0.0152048	0.00971312	0.0107835	0.0131999	0.0116836	0.0104978	0.015174	0.0154896	0.0113136	0.00915246	0.0139946	0.0134798	0.0246496	0.0122072	0.0116245	0.0124545	0.0106847	0.0135079
	Sub-07	0.00782305	0.011403	0.0127963	0.013682	0.00763337	0.00989942	0.0192324	0.00638159	0.00819277	0.00576263	0.0125334	0.00817298	0.00757815	0.0191216	0.0315959	0.0229404	0.0235999	0.019039	0.0184843	0.0105544	0.0105147	0.0084797	0.00822268	0.0093839	0.00874051	0.0108552	0.0150582	0.0109467	0.0190253	0.0134413	0.00889914	0.00878938	0.00850874	0.0158223	0.0105764	0.00874297	0.0234969	0.0123735	0.014202	0.00825002	0.0170472	0.0147661	0.038198	0.00980292	0.00679698	0.0105381	0.00759582	0.0100719
	Sub-08	0.00973953	0.00567589	0.0126764	0.00957275	0.0124273	0.00863043	0.0330608	0.00660041	0.0174146	0.00744073	0.0259668	0.00797431	0.0065478	0.013777	0.0291039	0.0238543	0.0161956	0.0247008	0.0160444	0.00758742	0.0101752	0.00824046	0.00958895	0.00874239	0.00860594	0.018548	0.0198314	0.0144044	0.016424	0.01596	0.0116217	0.012223	0.0106048	0.0229024	0.00858731	0.00668345	0.024609	0.0117503	0.00923716	0.00570667	0.0287778	0.0135521	0.0218163	0.011495	0.00809858	0.0151064	0.00695098	0.0129395
MeasurementError	subject average	0.0169064	0.0116495	0.0136118	0.0180474	0.013472	0.0103669	0.0314642	0.0109654	0.012245	0.00760779	0.0187543	0.00919804	0.00804688	0.0196135	0.0346232	0.0189687	0.0204937	0.0256657	0.0237064	0.0111778	0.0113131	0.0103504	0.01039	0.0120516	0.00940373	0.0162382	0.0208323	0.012708	0.0189488	0.016249	0.0145098	0.0100667	0.0139018	0.0193051	0.013378	0.00920973	0.0237477	0.0149713	0.0163787	0.0108191	0.0230455	0.0123238	0.0286173	0.0101807	0.0108937	0.0126464	0.00887583	0.0110545
	percent	1.69064	1.16495	1.36118	1.80474	1.3472	1.03669	3.14642	1.09654	1.2245	0.760779	1.87543	0.919804	0.804688	1.96135	3.46232	1.89687	2.04937	2.56657	2.37064	1.11778	1.13131	1.03504	1.039	1.20516	0.940373	1.62382	2.08323	1.2708	1.89488	1.6249	1.45098	1.00667	1.39018	1.93051	1.3378	0.920973	2.37477	1.49713	1.63787	1.08191	2.30455	1.23238	2.86173	1.01807	1.08937	1.26464	0.887583	1.10545
	total average	1.32694
Subcortical - ASHS		CA1	CA2/3	DG	ERC	PHC	PRC	SUB
	Sub-01	0.0144517	0.0302098	0.0172688	0.0381375	0.0156445	0.0651675	0.0310323
	Sub-02	0.0202025	0.0526878	0.0262427	0.0329665	0.0188812	0.029863	0.0258817
	Sub-03	0.0261638	0.0562189	0.021822	0.0568005	0.131432	0.0619841	0.0316691
	Sub-04	0.00807366	0.0324967	0.0123183	0.0283739	0.0139261	0.0450855	0.0254215
	Sub-05	0.0206121	0.0334253	0.0247582	0.0420218	0.0245021	0.0752066	0.0307429
	Sub-06	0.0214974	0.0441489	0.0228492	0.0405848	0.0205191	0.150264	0.0323673
	Sub-07	0.0170391	0.057407	0.0227133	0.0434248	0.0212415	0.0518278	0.0348814
	Sub-08	0.0155496	0.0341155	0.0161897	0.0371452	0.0160064	0.0340922	0.0244921
MeasurementError	subject average	0.0179487	0.0425887	0.0205203	0.0399319	0.0327692	0.0641863	0.029561
	percent	1.79487	4.25887	2.05203	3.99319	3.27692	6.41863	2.9561
	total average	3.5358
MBP-Pilot
Cortical - ANTs
Region		LH_VisCent_ExStr_1	LH_VisCent_ExStr_2	LH_VisCent_ExStr_3	LH_VisCent_ExStr_4	LH_VisCent_ExStr_5	LH_VisCent_ExStr_6	LH_VisCent_Striate_1	LH_VisCent_ExStr_7	LH_VisCent_ExStr_8	LH_VisCent_ExStr_9	LH_VisCent_ExStr_10	LH_VisCent_ExStr_11	LH_VisPeri_ExStrInf_1	LH_VisPeri_ExStrInf_2	LH_VisPeri_ExStrInf_3	LH_VisPeri_ExStrInf_4	LH_VisPeri_ExStrInf_5	LH_VisPeri_StriCal_1	LH_VisPeri_StriCal_2	LH_VisPeri_ExStrSup_1	LH_VisPeri_ExStrSup_2	LH_VisPeri_ExStrSup_3	LH_VisPeri_ExStrSup_4	LH_VisPeri_ExStrSup_5	LH_SomMotA_1	LH_SomMotA_2	LH_SomMotA_3	LH_SomMotA_4	LH_SomMotA_5	LH_SomMotA_6	LH_SomMotA_7	LH_SomMotA_8	LH_SomMotA_9	LH_SomMotA_10	LH_SomMotA_11	LH_SomMotA_12	LH_SomMotA_13	LH_SomMotA_14	LH_SomMotA_15	LH_SomMotA_16	LH_SomMotA_17	LH_SomMotA_18	LH_SomMotA_19	LH_SomMotB_Aud_1	LH_SomMotB_Aud_2	LH_SomMotB_Ins_1	LH_SomMotB_S2_1	LH_SomMotB_S2_2
baseline	-3	0.756428	0.721278	0.650831	0.656601	0.642837	0.681171	0.655854	0.673458	0.667396	0.66479	0.664146	0.677362	0.778298	0.736541	0.711144	0.701964	0.75252	0.693967	0.706511	0.78733	0.673445	0.701652	0.6178	0.64364	0.714495	0.75168	0.63929	0.61465	0.714744	0.675609	0.697884	0.6837	0.714339	0.648199	0.642241	0.672039	0.769366	0.708539	0.718913	0.707833	0.587834	0.619313	0.685818	0.684111	0.727997	0.782328	0.797266	0.760123
36 weeks preg	36	0.736991	0.70111	0.632104	0.649243	0.634827	0.661644	0.667832	0.647799	0.652605	0.659797	0.659452	0.644796	0.752372	0.714899	0.713566	0.71988	0.744916	0.681608	0.699673	0.751388	0.663677	0.668891	0.614632	0.61196	0.676931	0.706189	0.618467	0.57432	0.649536	0.625888	0.680318	0.650873	0.653286	0.597383	0.594151	0.629735	0.716901	0.64615	0.656683	0.632932	0.550086	0.5687	0.588112	0.641903	0.682718	0.733421	0.755486	0.704992
	change	-0.0256961	-0.0279605	-0.0287743	-0.0112067	-0.0124604	-0.0286664	0.0182628	-0.0381005	-0.0221623	-0.00751101	-0.00706709	-0.0480785	-0.0333105	-0.029384	0.00340589	0.0255233	-0.0101051	-0.0178088	-0.00967731	-0.0456506	-0.0145047	-0.0466905	-0.0051286	-0.049221	-0.0525742	-0.0605195	-0.0325727	-0.0656136	-0.0912328	-0.0735939	-0.0251701	-0.0480131	-0.0854676	-0.0783957	-0.0748788	-0.0629493	-0.0681926	-0.0880529	-0.0865615	-0.105817	-0.0642161	-0.0817248	-0.142466	-0.0616974	-0.0621966	-0.0625146	-0.0524049	-0.0725294
	% change	-2.56961	-2.79605	-2.87743	-1.12067	-1.24604	-2.86664	1.82628	-3.81005	-2.21623	-0.751101	-0.706709	-4.80785	-3.33105	-2.9384	0.340589	2.55233	-1.01051	-1.78088	-0.967731	-4.56506	-1.45047	-4.66905	-0.51286	-4.9221	-5.25742	-6.05195	-3.25727	-6.56136	-9.12328	-7.35939	-2.51701	-4.80131	-8.54676	-7.83957	-7.48788	-6.29493	-6.81926	-8.80529	-8.65615	-10.5817	-6.42161	-8.17248	-14.2466	-6.16974	-6.21966	-6.25146	-5.24049	-7.25294
	total average	-3.90152
Subcortical -ASHS
Region		CA1	CA23	DG	ERC	PHC	PRC	SUB	TotalHipp
baseline	-3	525.055	194.397	474.548	643.158	1954.65	2095.49	244.599	1438.6
36 weeks preg	36	498.199	161.743	492.249	728.455	1684.42	2137.14	270.233	1422.42
	change	-0.051148	-0.167976	0.0372986	0.132621	-0.138252	0.0198784	0.104802	-0.0112436
	% change	-5.1148	-16.7976	3.72986	13.2621	-13.8252	1.98784	10.4802	-1.12436
	total average	-0.925233
[truncated: 352 more columns]

## Sheet: Fig S12
Site	GestationWeek	TotalGMV	PHC_GMV
UCI	9	467495	1863.4
UCI	12	474748	1797.26
UCI	14	473391	1807.63
UCI	15	469847	1842.81
UCI	17	468097	1813.2
UCI	19	469640	1845.24
UCI	22	472657	1796.88
UCI	24	467507	1832.73
UCI	27	466714	n/a
UCI	29	467334	1746.98
UCI	31	464933	1835.03
UCI	33	461115	1767.88
UCI	36	465843	1684.42
