# Supplementary material for: Neuroanatomical changes observed over the course of a human pregnancy
Source: Nat Neurosci. 2024 Sep 16;27(11):2253–60. doi: 10.1038/s41593-024-01741-0 (PMC11537970; doi:10.1038/s41593-024-01741-0)
Supplement: Supplementary file 5 — Statistical source data. [file 41593_2024_1741_MOESM5_ESM.xlsx]

## Sheet: Fig1B
WeeksSinceConception	Estradiol (pg/mL)	Progesterone (ng/mL)
-3	n/a	n/a
-0.5	3.42	0.84
1	386	n/a
1.5	1238	n/a
2	1350	2.94
3	241	8.76
9	n/a	n/a
12	n/a	n/a
14	n/a	n/a
15	4700	53.9
17	4100	56.8
19	6190	70.6
22	9640	54.7
24	8800	64.1
27	8970	61.4
29	10200	74.2
31	9920	83
33	9860	95.3
36	12400	103
43	9.18	0.12
46	20.7	0.043
49	17.5	0.068
51	11.5	0.042
68	n/a	n/a
93	n/a	n/a
162	n/a	n/a
n/a = no hormone measurement that session

## Sheet: Fig1C
session_id	gestation_week	trimester	has_T1w	has_hippocampus_T2w	has_fmaps	has_DWI	has_estradiol	has_progesterone
ses-01	-3	pre	1	1	1	1	0	0
ses-02	-0.5	pre	1	1	1	1	1	1
ses-03	1	pre	1	1	1	1	1	0
ses-04	1.5	pre	1	1	1	1	1	0
ses-05	2	first	1	1	1	1	1	1
ses-06	3	first	1	1	1	1	1	1
ses-07	9	first	1	1	0.5	1	0	0
ses-08	12	first	1	1	1	1	0	0
ses-09	14	second	1	1	1	0	0	0
ses-10	15	second	1	1	1	1	1	1
ses-11	17	second	1	1	1	1	1	1
ses-12	19	second	1	1	1	1	1	1
ses-13	22	second	1	1	1	1	1	1
ses-14	24	second	1	1	1	1	1	1
ses-15	27	third	1	0	1	0	1	1
ses-16	29	third	1	1	1	1	1	1
ses-17	31	third	1	1	1	1	1	1
ses-18	33	third	1	1	1	1	1	1
ses-19	36	third	1	1	1	1	1	1
ses-20	43	post	1	1	1	1	1	1
ses-21	46	post	1	1	1	1	1	1
ses-22	49	post	1	1	1	1	1	1
ses-23	51	post	1	1	1	1	1	1
ses-24	68	post	1	1	1	1	0	0
ses-25	93	post	1	1	1	1	0	0
ses-26	162	post	1	1	1	1	0	0
ses-27_retestSession	162	post	1	1	1	1	0	0

## Sheet: Fig1D
Total Gray Matter Volume (Left, Top)				Summary Cortical Thickness (Left, Middle)				Total Brain Volume (Left, Bottom)				Global Quantitative Anisotropy (Right, Top)				Lateral Ventricles (Right, Middle)				Cerebrospinal Fluid (Right, Bottom)
Total Gray Matter Volume ~ s(Gestation Week, bs = "cr")				Summary Cortical Thickness ~ s(Gestation Week, bs = "cr")				Total Brain Volume ~ s(Gestation Week, bs = "cr")				Global QA ~ s(Gestation Week, bs = "cr")				LatVentricles ~ s(Gestation Week, bs = "cr")				CSF ~ s(Gestation Week, bs = "cr")
TotalGMV	GestationWeek			SummaryCT	GestationWeek			Total Brain Volume	GestationWeek			Global QA	GestationWeek			LatVentricles	GestationWeek			CSF	GestationWeek
483876	-3			1724810	-3			1286560	-3			0.375541	-3			4560.15	-3			257239	-3
488353	-0.5			1788930	-0.5			1289840	-0.5			0.402842	-0.5			4481.2	-0.5			256590	-0.5
486921	1			1755670	1			1290430	1			0.393882	1			4344.9	1			255914	1
485936	1.5			1715180	1.5			1292420	1.5			0.392238	1.5			4341.5	1.5			255724	1.5
485659	2			1734340	2			1291150	2			0.38084	2			4445.75	2			256461	2
485524	3			1750960	3			1292630	3			0.401479	3			4436.7	3			258496	3
467495	9			1535120	9			1278390	9			n/a	9			4436.55	9			257854	9
474748	12			1658290	12			1275330	12			0.422051	12			4559.25	12			256406	12
473391	14			1631380	14			1277630	14			n/a	14			4592.2	14			256470	14
469847	15			1551650	15			1283360	15			0.403205	15			4547.7	15			257333	15
468097	17			1559590	17			1277430	17			0.445494	17			4334	17			254512	17
469640	19			1564440	19			1276700	19			0.427464	19			4421.8	19			254755	19
472657	22			1625160	22			1276350	22			0.44549	22			4395.9	22			257962	22
467507	24			1562150	24			1272830	24			0.450858	24			4500.5	24			256878	24
466714	27			1552650	27			1273460	27			n/a	27			4549.8	27			257999	27
467334	29			1554700	29			1274200	29			0.454063	29			4526.6	29			257391	29
464933	31			1551170	31			1270190	31			0.395442	31			4722.8	31			258321	31
461115	33			1533310	33			1268030	33			0.417406	33			4943.4	33			262852	33
465843	36			1569140	36			1273220	36			0.419078	36			4821.75	36			263175	36
460871	43			1520120	43			1270260	43			0.395223	43			4836.3	43			263267	43
465453	46			1582250	46			1277520	46			0.404473	46			4570.1	46			262867	46
468724	49			1595850	49			1275720	49			0.411396	49			4363.7	49			257404	49
470608	51			1624260	51			1276730	51			0.4188	51			4351.8	51			256554	51
470452	68			1605830	68			1274780	68			0.384961	68			4192.85	68			254174	68
474591	93			1648930	93			1275280	93			0.411969	93			4178.05	93			250346	93
471425	162			1622940	162			1269870	162			0.405353	162			4256.65	162			248896	162
