# Supplementary material for: Neuroanatomical changes observed over the course of a human pregnancy
Source: Nat Neurosci. 2024 Sep 16;27(11):2253–60. doi: 10.1038/s41593-024-01741-0 (PMC11537970; doi:10.1038/s41593-024-01741-0)
Supplement: Supplementary file 6 — Statistical source data. [file 41593_2024_1741_MOESM6_ESM.xlsx]

## Sheet: Fig2A
Multivariate Model Output									Raw GMV values
Schaefer400_Region_GMV ~ GestationWeek									Schaefer400_Region_GMV
baseline - 36 weeks									baseline - 36 weeks
response	term	estimate	std.error	testStatistic	p.value	q.value		GestationWeek	LH_VisCent_ExStr_1	LH_VisCent_ExStr_2	LH_VisCent_ExStr_3	LH_VisCent_ExStr_4	LH_VisCent_ExStr_5	LH_VisCent_ExStr_6	LH_VisCent_Striate_1	LH_VisCent_ExStr_7	LH_VisCent_ExStr_8	LH_VisCent_ExStr_9	LH_VisCent_ExStr_10	LH_VisCent_ExStr_11	LH_VisPeri_ExStrInf_1	LH_VisPeri_ExStrInf_2	LH_VisPeri_ExStrInf_3	LH_VisPeri_ExStrInf_4	LH_VisPeri_ExStrInf_5	LH_VisPeri_StriCal_1	LH_VisPeri_StriCal_2	LH_VisPeri_ExStrSup_1	LH_VisPeri_ExStrSup_2	LH_VisPeri_ExStrSup_3	LH_VisPeri_ExStrSup_4	LH_VisPeri_ExStrSup_5	LH_SomMotA_1	LH_SomMotA_2	LH_SomMotA_3	LH_SomMotA_4	LH_SomMotA_5	LH_SomMotA_6	LH_SomMotA_7	LH_SomMotA_8	LH_SomMotA_9	LH_SomMotA_10	LH_SomMotA_11	LH_SomMotA_12	LH_SomMotA_13	LH_SomMotA_14	LH_SomMotA_15	LH_SomMotA_16	LH_SomMotA_17
LH_VisCent_ExStr_1	(Intercept)	0.761358	0.00417493	182.364	2.0016e-29	-		-3	0.756428	0.721278	0.650831	0.656601	0.642837	0.681171	0.655854	0.673458	0.667396	0.66479	0.664146	0.677362	0.778298	0.736541	0.711144	0.701964	0.75252	0.693967	0.706511	0.78733	0.673445	0.701652	0.6178	0.64364	0.714495	0.75168	0.63929	0.61465	0.714744	0.675609	0.697884	0.6837	0.714339	0.648199	0.642241	0.672039	0.769366	0.708539	0.718913	0.707833	0.587834
LH_VisCent_ExStr_2	(Intercept)	0.719593	0.00326146	220.635	7.86055e-31	-		-0.5	0.754663	0.727427	0.654916	0.676388	0.64748	0.688324	0.675662	0.690577	0.66925	0.671162	0.671095	0.680458	0.772439	0.730459	0.714878	0.716331	0.76512	0.693805	0.709161	0.791681	0.682731	0.713623	0.624404	0.655362	0.715998	0.740576	0.638439	0.604365	0.720692	0.678125	0.71065	0.685089	0.691157	0.648498	0.638434	0.668107	0.77814	0.701084	0.717555	0.699517	0.589785
LH_VisCent_ExStr_3	(Intercept)	0.652096	0.00259487	251.302	8.60768e-32	-		1	0.775783	0.723985	0.663605	0.691069	0.642268	0.68087	0.703507	0.681124	0.664997	0.673886	0.668922	0.677389	0.782255	0.725706	0.709475	0.714377	0.745119	0.683637	0.706646	0.781581	0.676245	0.702773	0.635621	0.650968	0.72002	0.751207	0.642036	0.608071	0.711266	0.676731	0.700513	0.690596	0.714419	0.655988	0.630212	0.661867	0.766687	0.703752	0.725382	0.703384	0.583122
LH_VisCent_ExStr_4	(Intercept)	0.675013	0.00511569	131.949	4.88432e-27	-		1.5	0.75727	0.720072	0.655277	0.674239	0.653619	0.682776	0.676052	0.692714	0.667358	0.678883	0.667567	0.676973	0.773	0.727343	0.707522	0.683746	0.753549	0.683877	0.715103	0.790236	0.681788	0.702878	0.633306	0.639036	0.717592	0.751196	0.642506	0.615155	0.706685	0.649433	0.719231	0.693583	0.709394	0.655952	0.64761	0.678019	0.777463	0.70273	0.678482	0.66982	0.594197
LH_VisCent_ExStr_5	(Intercept)	0.643445	0.00383878	167.617	8.38739e-29	-		2	0.762609	0.730018	0.647328	0.683226	0.650262	0.681299	0.682394	0.687314	0.668916	0.681137	0.669342	0.67724	0.777384	0.728809	0.716446	0.709693	0.757647	0.695164	0.725011	0.792332	0.688627	0.712421	0.626901	0.655075	0.719358	0.759907	0.633746	0.616709	0.716534	0.664992	0.712658	0.692715	0.694054	0.641949	0.638219	0.658257	0.772562	0.692601	0.667967	0.663015	0.588953
LH_VisCent_ExStr_6	(Intercept)	0.679682	0.00190593	356.614	2.24546e-34	-		3	0.781186	0.724478	0.648594	0.688839	0.656364	0.676193	0.706022	0.693987	0.666833	0.677244	0.674675	0.676387	0.775603	0.737275	0.725467	0.712131	0.765917	0.709495	0.726436	0.802134	0.686557	0.704192	0.624339	0.646344	0.705205	0.759365	0.637813	0.619054	0.715121	0.647838	0.707306	0.685503	0.698702	0.652173	0.64675	0.660198	0.758504	0.705466	0.67319	0.664406	0.584296
LH_VisCent_Striate_1	(Intercept)	0.68308	0.00772245	88.4538	4.33892e-24	-		9	0.73753	0.685035	0.64701	0.628717	0.61522	0.663847	0.657552	0.643977	0.625537	0.659397	0.578038	0.638701	0.757041	0.706927	0.693564	0.678522	0.718231	0.622852	0.683703	0.726963	0.653652	0.663553	0.610412	0.6128	0.697794	0.724823	0.613662	0.611759	0.67043	0.630387	0.709227	0.700346	0.671855	0.605235	0.628712	0.672109	0.729911	0.656804	0.662773	0.622094	0.5638
LH_VisCent_ExStr_7	(Intercept)	0.68345	0.00356985	191.45	8.76128e-30	-		12	0.748532	0.707172	0.631279	0.662957	0.630389	0.662267	0.690452	0.670082	0.649816	0.661133	0.66238	0.658275	0.760506	0.720442	0.717405	0.680982	0.738462	0.69592	0.72061	0.771991	0.677659	0.698592	0.615935	0.635088	0.697636	0.726511	0.622612	0.592584	0.681389	0.630617	0.695631	0.675991	0.704892	0.646573	0.629762	0.652749	0.765688	0.693193	0.684966	0.664098	0.586884
LH_VisCent_ExStr_8	(Intercept)	0.662517	0.00358971	184.56	1.63331e-29	-		14	0.762845	0.705856	0.645413	0.67306	0.638088	0.67199	0.696959	0.670358	0.65394	0.666106	0.650963	0.661077	0.753357	0.709335	0.69684	0.693699	0.742349	0.673118	0.711357	0.777512	0.667774	0.692435	0.616943	0.632466	0.698401	0.720422	0.625672	0.589696	0.691206	0.647589	0.704656	0.67242	0.68715	0.651276	0.625991	0.653026	0.74525	0.672977	0.665653	0.646615	0.58239
LH_VisCent_ExStr_9	(Intercept)	0.672783	0.00214449	313.726	1.98238e-33	-		15	0.743165	0.70035	0.63388	0.662052	0.622988	0.671768	0.680785	0.667866	0.650263	0.662187	0.656317	0.660762	0.762727	0.722474	0.695802	0.699592	0.755325	0.680634	0.710418	0.76795	0.670805	0.693323	0.612752	0.626095	0.701599	0.730194	0.607487	0.59475	0.679227	0.643938	0.707515	0.665239	0.666326	0.615466	0.607332	0.660909	0.731594	0.648734	0.651841	0.619402	0.570405
LH_VisCent_ExStr_10	(Intercept)	0.659044	0.00795895	82.8054	1.32891e-23	-		17	0.745029	0.699559	0.627461	0.651894	0.618957	0.662396	0.630916	0.668466	0.639711	0.662391	0.630221	0.657316	0.762666	0.721943	0.702056	0.700579	0.737983	0.668615	0.719305	0.768941	0.664837	0.693291	0.608809	0.615069	0.691787	0.708304	0.629432	0.586838	0.64715	0.636974	0.692304	0.66721	0.671593	0.632378	0.612248	0.66799	0.734903	0.662557	0.652828	0.628637	0.564183
LH_VisCent_ExStr_11	(Intercept)	0.675074	0.00313741	215.169	1.20398e-30	-		19	0.73268	0.700996	0.628914	0.654235	0.61505	0.660895	0.643301	0.6611	0.645266	0.661319	0.641494	0.653109	0.751796	0.722953	0.713079	0.695043	0.750459	0.681336	0.723066	0.765511	0.669468	0.689921	0.612752	0.619191	0.706584	0.729582	0.610218	0.588995	0.647081	0.645181	0.706236	0.671646	0.662449	0.616892	0.610089	0.660654	0.724366	0.636851	0.648473	0.62401	0.562774
LH_VisPeri_ExStrInf_1	(Intercept)	0.773474	0.00236742	326.716	9.94702e-34	-		22	0.736637	0.706449	0.640464	0.669221	0.622731	0.667967	0.664323	0.665545	0.652603	0.668897	0.652897	0.664647	0.76612	0.730364	0.712178	0.712763	0.748226	0.69249	0.719074	0.768461	0.671278	0.694829	0.615079	0.617955	0.690951	0.740872	0.602533	0.583469	0.668264	0.633113	0.6858	0.676111	0.670032	0.601038	0.609549	0.657704	0.716062	0.661854	0.677149	0.655491	0.572761
LH_VisPeri_ExStrInf_2	(Intercept)	0.727826	0.00304304	239.177	1.99465e-31	-		24	0.723956	0.70059	0.626223	0.647096	0.617528	0.658278	0.63928	0.660555	0.645372	0.657516	0.647989	0.64917	0.757662	0.717643	0.713556	0.687351	0.747854	0.689472	0.723093	0.776505	0.663609	0.694182	0.613477	0.61725	0.698372	0.740913	0.606391	0.584689	0.655834	0.644345	0.706306	0.664777	0.66439	0.605758	0.60991	0.658053	0.718449	0.649251	0.646966	0.623296	0.565343
LH_VisPeri_ExStrInf_3	(Intercept)	0.710342	0.00328997	215.911	1.13552e-30	-		27	0.727321	0.699404	0.632998	0.63987	0.616317	0.662543	0.629707	0.659354	0.646428	0.660525	0.652503	0.650349	0.754888	0.713643	0.700098	0.691618	0.743591	0.679757	0.704975	0.758488	0.663141	0.677865	0.606391	0.617596	0.697251	0.717757	0.622351	0.598179	0.661478	0.651764	0.696478	0.664295	0.656008	0.618357	0.605596	0.655568	0.721456	0.635883	0.654311	0.626277	0.552774
LH_VisPeri_ExStrInf_4	(Intercept)	0.700873	0.00471925	148.514	6.55272e-28	-		29	0.748585	0.698926	0.632785	0.643609	0.617489	0.656269	0.652805	0.651837	0.643496	0.65929	0.652499	0.641408	0.766583	0.723448	0.717071	0.701991	0.750184	0.671117	0.689905	0.770139	0.652531	0.675291	0.605109	0.611844	0.693907	0.726373	0.611981	0.59421	0.641655	0.641523	0.687072	0.657303	0.660422	0.60312	0.604949	0.65233	0.725606	0.647263	0.670882	0.652135	0.563984
LH_VisPeri_ExStrInf_5	(Intercept)	0.75228	0.00390478	192.656	7.87489e-30	-		31	0.742225	0.700344	0.621111	0.639529	0.614683	0.661098	0.623417	0.656278	0.635203	0.656653	0.631974	0.647844	0.756907	0.733564	0.716316	0.688533	0.742338	0.675068	0.719588	0.768525	0.660063	0.685576	0.600136	0.600468	0.690711	0.711153	0.633236	0.597579	0.662585	0.647156	0.688921	0.649144	0.646275	0.606665	0.602165	0.65078	0.707006	0.622854	0.642287	0.622066	0.558156
LH_VisPeri_StriCal_1	(Intercept)	0.686622	0.0064944	105.725	2.10279e-25	-		33	0.7342	0.690387	0.617043	0.633902	0.621709	0.656207	0.643115	0.643601	0.637528	0.646594	0.65059	0.629445	0.752005	0.711282	0.702204	0.694993	0.732007	0.672905	0.696738	0.741213	0.656943	0.666665	0.605931	0.604406	0.668322	0.697494	0.598326	0.588563	0.622591	0.615382	0.677664	0.634108	0.639961	0.587769	0.591291	0.633899	0.683738	0.617755	0.618097	0.598151	0.540283
LH_VisPeri_StriCal_2	(Intercept)	0.714425	0.00449308	159.005	2.0549e-28	-		36	0.736991	0.70111	0.632104	0.649243	0.634827	0.661644	0.667832	0.647799	0.652605	0.659797	0.659452	0.644796	0.752372	0.714899	0.713566	0.71988	0.744916	0.681608	0.699673	0.751388	0.663677	0.668891	0.614632	0.61196	0.676931	0.706189	0.618467	0.57432	0.649536	0.625888	0.680318	0.650873	0.653286	0.597383	0.594151	0.629735	0.716901	0.64615	0.656683	0.632932	0.550086
LH_VisPeri_ExStrSup_1	(Intercept)	0.785556	0.00549122	143.057	1.23767e-27	-
LH_VisPeri_ExStrSup_2	(Intercept)	0.679475	0.00269543	252.085	8.16444e-32	-
LH_VisPeri_ExStrSup_3	(Intercept)	0.704697	0.00373516	188.666	1.12382e-29	-
LH_VisPeri_ExStrSup_4	(Intercept)	0.624945	0.00226018	276.502	1.69624e-32	-
LH_VisPeri_ExStrSup_5	(Intercept)	0.645887	0.00303669	212.695	1.46547e-30	-
LH_SomMotA_1	(Intercept)	0.714973	0.00260263	274.711	1.89435e-32	-
LH_SomMotA_2	(Intercept)	0.749292	0.00432949	173.067	4.86977e-29	-
LH_SomMotA_3	(Intercept)	0.634956	0.00396933	159.965	1.85517e-28	-
LH_SomMotA_4	(Intercept)	0.61083	0.00301555	202.56	3.35962e-30	-
LH_SomMotA_5	(Intercept)	0.710363	0.00505228	140.602	1.6606e-27	-
LH_SomMotA_6	(Intercept)	0.661527	0.00468226	141.284	1.52972e-27	-
LH_SomMotA_7	(Intercept)	0.709876	0.00292928	242.338	1.59577e-31	-
LH_SomMotA_8	(Intercept)	0.691374	0.00310158	222.91	6.60316e-31	-
LH_SomMotA_9	(Intercept)	0.703834	0.00374831	187.774	1.21805e-29	-
LH_SomMotA_10	(Intercept)	0.650142	0.00465583	139.641	1.86595e-27	-
LH_SomMotA_11	(Intercept)	0.640493	0.00221217	289.532	7.7554e-33	-
LH_SomMotA_12	(Intercept)	0.66932	0.00291929	229.275	4.0921e-31	-
LH_SomMotA_13	(Intercept)	0.769463	0.00438222	175.587	3.80924e-29	-
LH_SomMotA_14	(Intercept)	0.699976	0.00493421	141.862	1.42716e-27	-
LH_SomMotA_15	(Intercept)	0.694456	0.00697122	99.6175	5.77371e-25	-
LH_SomMotA_16	(Intercept)	0.677954	0.00763327	88.8156	4.04859e-24	-
LH_SomMotA_17	(Intercept)	0.588587	0.00272515	215.983	1.12914e-30	-
LH_SomMotA_18	(Intercept)	0.610059	0.00397878	153.328	3.81105e-28	-
LH_SomMotA_19	(Intercept)	0.657356	0.0098905	66.4634	5.51843e-22	-
LH_SomMotB_Aud_1	(Intercept)	0.683664	0.00221244	309.009	2.56453e-33	-
LH_SomMotB_Aud_2	(Intercept)	0.732511	0.00263318	278.185	1.53006e-32	-
LH_SomMotB_Ins_1	(Intercept)	0.779667	0.00506689	153.875	3.58747e-28	-
LH_SomMotB_S2_1	(Intercept)	0.792728	0.00533561	148.573	6.50841e-28	-
LH_SomMotB_S2_2	(Intercept)	0.733689	0.00415475	176.591	3.45775e-29	-
LH_SomMotB_Aud_3	(Intercept)	0.655664	0.00222921	294.124	5.93538e-33	-
LH_SomMotB_Aud_4	(Intercept)	0.68692	0.00380972	180.307	2.42713e-29	-
LH_SomMotB_S2_3	(Intercept)	0.724553	0.00297736	243.354	1.48626e-31	-
LH_SomMotB_S2_4	(Intercept)	0.720237	0.00523795	137.504	2.42476e-27	-
LH_SomMotB_S2_5	(Intercept)	0.740994	0.00336975	219.896	8.32208e-31	-
LH_SomMotB_S2_6	(Intercept)	0.72844	0.00257729	282.638	1.16808e-32	-
LH_SomMotB_Cent_1	(Intercept)	0.626806	0.00264475	237	2.33007e-31	-
LH_SomMotB_Cent_2	(Intercept)	0.671061	0.00378067	177.498	3.16939e-29	-
LH_SomMotB_Cent_3	(Intercept)	0.706705	0.00705946	100.107	5.31241e-25	-
LH_SomMotB_Cent_4	(Intercept)	0.738762	0.00383565	192.604	7.91102e-30	-
LH_SomMotB_Cent_5	(Intercept)	0.587054	0.006675	87.9482	4.78201e-24	-
LH_DorsAttnA_TempOcc_1	(Intercept)	0.766958	0.00363599	210.935	1.6876e-30	-
LH_DorsAttnA_TempOcc_2	(Intercept)	0.753285	0.00320766	234.839	2.7225e-31	-
LH_DorsAttnA_TempOcc_3	(Intercept)	0.75112	0.00220795	340.189	5.00496e-34	-
LH_DorsAttnA_TempOcc_4	(Intercept)	0.734436	0.00242939	302.313	3.72159e-33	-
LH_DorsAttnA_ParOcc_1	(Intercept)	0.730515	0.00339418	215.226	1.19858e-30	-
LH_DorsAttnA_ParOcc_2	(Intercept)	0.631567	0.00257608	245.166	1.31023e-31	-
LH_DorsAttnA_SPL_1	(Intercept)	0.760654	0.00327519	232.247	3.2877e-31	-
LH_DorsAttnA_SPL_2	(Intercept)	0.61147	0.00138562	441.298	6.00355e-36	-
LH_DorsAttnA_SPL_3	(Intercept)	0.582693	0.00196529	296.493	5.17881e-33	-
LH_DorsAttnA_SPL_4	(Intercept)	0.637166	0.00303018	210.273	1.78024e-30	-
LH_DorsAttnA_SPL_5	(Intercept)	0.604842	0.00247849	244.037	1.41713e-31	-
LH_DorsAttnA_SPL_6	(Intercept)	0.625034	0.00221384	282.33	1.18996e-32	-
LH_DorsAttnA_SPL_7	(Intercept)	0.57317	0.00320295	178.951	2.75949e-29	-
LH_DorsAttnB_PostC_1	(Intercept)	0.707136	0.00213519	331.181	7.8975e-34	-
LH_DorsAttnB_PostC_2	(Intercept)	0.6753	0.00248163	272.119	2.22553e-32	-
LH_DorsAttnB_PostC_3	(Intercept)	0.648142	0.0013208	490.721	9.87901e-37	-
LH_DorsAttnB_PostC_4	(Intercept)	0.654735	0.00237374	275.824	1.76852e-32	-
LH_DorsAttnB_PostC_5	(Intercept)	0.667985	0.00306427	217.991	9.6478e-31	-
LH_DorsAttnB_PostC_6	(Intercept)	0.614454	0.00215884	284.623	1.03714e-32	-
LH_DorsAttnB_PostC_7	(Intercept)	0.679845	0.00302882	224.459	5.86999e-31	-
LH_DorsAttnB_PostC_8	(Intercept)	0.58681	0.00233104	251.737	8.35789e-32	-
LH_DorsAttnB_PostC_9	(Intercept)	0.669473	0.00321846	208.01	2.13959e-30	-
LH_DorsAttnB_FEF_1	(Intercept)	0.668598	0.00312056	214.256	1.29419e-30	-
LH_DorsAttnB_FEF_2	(Intercept)	0.726529	0.00319932	227.088	4.81592e-31	-
LH_DorsAttnB_FEF_3	(Intercept)	0.774887	0.00468195	165.505	1.04036e-28	-
LH_DorsAttnB_PrCv_1	(Intercept)	0.703478	0.0028739	244.782	1.34559e-31	-
LH_SalVentAttnA_ParOper_1	(Intercept)	0.682943	0.00333284	204.913	2.76087e-30	-
LH_SalVentAttnA_ParOper_2	(Intercept)	0.676985	0.00277719	243.766	1.4441e-31	-
LH_SalVentAttnA_ParOper_3	(Intercept)	0.651684	0.00172108	378.648	8.10468e-35	-
LH_SalVentAttnA_Ins_1	(Intercept)	0.806098	0.00358892	224.607	5.8045e-31	-
LH_SalVentAttnA_Ins_2	(Intercept)	0.749078	0.00290679	257.7	5.61464e-32	-
LH_SalVentAttnA_Ins_3	(Intercept)	0.857438	0.00589448	145.465	9.32103e-28	-
LH_SalVentAttnA_Ins_4	(Intercept)	0.78889	0.0107384	73.4646	1.01116e-22	-
LH_SalVentAttnA_FrOper_1	(Intercept)	0.693337	0.00216069	320.886	1.35084e-33	-
LH_SalVentAttnA_FrOper_2	(Intercept)	0.711162	0.0022996	309.255	2.53016e-33	-
LH_SalVentAttnA_ParMed_1	(Intercept)	0.730984	0.00495104	147.643	7.24142e-28	-
LH_SalVentAttnA_ParMed_2	(Intercept)	0.672946	0.00333248	201.935	3.54059e-30	-
LH_SalVentAttnA_ParMed_3	(Intercept)	0.571841	0.00241138	237.143	2.30636e-31	-
LH_SalVentAttnA_FrMed_1	(Intercept)	0.737916	0.00240627	306.664	2.91904e-33	-
LH_SalVentAttnA_FrMed_2	(Intercept)	0.709711	0.00244241	290.579	7.29387e-33	-
LH_SalVentAttnA_FrMed_3	(Intercept)	0.683056	0.00430198	158.777	2.10569e-28	-
LH_SalVentAttnB_PFCl_1	(Intercept)	0.675719	0.00151286	446.651	4.8909e-36	-
LH_SalVentAttnB_PFCl_2	(Intercept)	0.673038	0.00226836	296.707	5.1157e-33	-
LH_SalVentAttnB_PFCl_3	(Intercept)	0.675518	0.00260955	258.864	5.20046e-32	-
LH_SalVentAttnB_Ins_1	(Intercept)	0.819507	0.00259148	316.231	1.73172e-33	-
LH_SalVentAttnB_Ins_2	(Intercept)	0.750141	0.00268315	279.575	1.40581e-32	-
LH_SalVentAttnB_Ins_3	(Intercept)	0.721305	0.00317647	227.077	4.8199e-31	-
LH_SalVentAttnB_OFC_1	(Intercept)	0.706823	0.00243335	290.473	7.33921e-33	-
LH_SalVentAttnB_PFCmp_1	(Intercept)	0.756888	0.00271518	278.761	1.47718e-32	-
LH_LimbicB_OFC_1	(Intercept)	0.705514	0.0157232	44.871	4.22992e-19	-
LH_LimbicB_OFC_2	(Intercept)	0.772825	0.00451626	171.121	5.90172e-29	-
LH_LimbicB_OFC_3	(Intercept)	0.692842	0.010612	65.2887	7.46415e-22	-
LH_LimbicB_OFC_4	(Intercept)	0.68345	0.0116771	58.5293	4.7478e-21	-
LH_LimbicB_OFC_5	(Intercept)	0.701961	0.0030112	233.117	3.08537e-31	-
LH_LimbicA_TempPole_1	(Intercept)	0.818917	0.00975078	83.9848	1.04549e-23	-
LH_LimbicA_TempPole_2	(Intercept)	0.774636	0.0130242	59.4766	3.61822e-21	-
LH_LimbicA_TempPole_3	(Intercept)	0.849724	0.00595951	142.583	1.30943e-27	-
LH_LimbicA_TempPole_4	(Intercept)	0.650467	0.00276427	235.313	2.63086e-31	-
LH_LimbicA_TempPole_5	(Intercept)	0.810298	0.00355559	227.894	4.5346e-31	-
LH_LimbicA_TempPole_6	(Intercept)	0.733568	0.00502767	145.906	8.85337e-28	-
LH_LimbicA_TempPole_7	(Intercept)	0.667962	0.00308347	216.627	1.07344e-30	-
LH_ContA_Temp_1	(Intercept)	0.703278	0.00213294	329.723	8.51276e-34	-
LH_ContA_IPS_1	(Intercept)	0.596863	0.00242876	245.748	1.25845e-31	-
LH_ContA_IPS_2	(Intercept)	0.572333	0.00225048	254.316	7.02873e-32	-
LH_ContA_IPS_3	(Intercept)	0.68624	0.00280516	244.635	1.3594e-31	-
LH_ContA_IPS_4	(Intercept)	0.596881	0.00280261	212.973	1.4332e-30	-
LH_ContA_IPS_5	(Intercept)	0.669202	0.00448419	149.236	6.03447e-28	-
LH_ContA_PFCd_1	(Intercept)	0.678932	0.00286691	236.817	2.36093e-31	-
LH_ContA_PFClv_1	(Intercept)	0.695047	0.00277327	250.623	9.01244e-32	-
LH_ContA_PFClv_2	(Intercept)	0.674292	0.0025509	264.335	3.64472e-32	-
LH_ContA_PFCl_1	(Intercept)	0.718041	0.00428236	167.674	8.33907e-29	-
LH_ContA_PFCl_2	(Intercept)	0.658135	0.0024825	265.109	3.468e-32	-
LH_ContA_PFCl_3	(Intercept)	0.835788	0.00518491	161.196	1.62862e-28	-
LH_ContA_Cingm_1	(Intercept)	0.65837	0.00342389	192.287	8.13545e-30	-
LH_ContB_Temp_1	(Intercept)	0.664709	0.00675277	98.435	7.07086e-25	-
LH_ContB_Temp_2	(Intercept)	0.723677	0.00160691	450.354	4.25054e-36	-
LH_ContB_IPL_1	(Intercept)	0.656621	0.00202873	323.66	1.16696e-33	-
LH_ContB_IPL_2	(Intercept)	0.645915	0.00193402	333.975	6.84672e-34	-
LH_ContB_IPL_3	(Intercept)	0.643747	0.00263912	243.925	1.42823e-31	-
LH_ContB_PFCd_1	(Intercept)	0.672723	0.00251684	267.289	3.01744e-32	-
LH_ContB_PFClv_1	(Intercept)	0.711047	0.00272	261.414	4.40243e-32	-
LH_ContB_PFClv_2	(Intercept)	0.658617	0.00261087	252.259	8.06888e-32	-
LH_ContB_PFClv_3	(Intercept)	0.710436	0.00195823	362.796	1.67663e-34	-
LH_ContB_PFCmp_1	(Intercept)	0.681379	0.00273908	248.762	1.02295e-31	-
LH_ContC_pCun_1	(Intercept)	0.754017	0.00262625	287.108	8.94653e-33	-
LH_ContC_pCun_2	(Intercept)	0.67663	0.00504515	134.115	3.70443e-27	-
LH_ContC_pCun_3	(Intercept)	0.637732	0.00403741	157.956	2.29968e-28	-
LH_ContC_Cingp_1	(Intercept)	0.717513	0.00457855	156.712	2.63023e-28	-
LH_ContC_Cingp_2	(Intercept)	0.595269	0.00431254	138.032	2.27176e-27	-
LH_DefaultA_IPL_1	(Intercept)	0.67119	0.00116716	575.061	6.66553e-38	-
LH_DefaultA_IPL_2	(Intercept)	0.599779	0.00158994	377.235	8.63641e-35	-
LH_DefaultA_PFCd_1	(Intercept)	0.729422	0.00312139	233.685	2.96028e-31	-
LH_DefaultA_PFCd_2	(Intercept)	0.666471	0.00205477	324.354	1.12528e-33	-
LH_DefaultA_PFCd_3	(Intercept)	0.690721	0.00236111	292.54	6.50571e-33	-
LH_DefaultA_pCunPCC_1	(Intercept)	0.722888	0.00189485	381.501	7.13354e-35	-
LH_DefaultA_pCunPCC_2	(Intercept)	0.704806	0.00185529	379.89	7.66563e-35	-
LH_DefaultA_pCunPCC_3	(Intercept)	0.772187	0.00364799	211.674	1.59023e-30	-
LH_DefaultA_pCunPCC_4	(Intercept)	0.79253	0.00140487	564.131	9.23633e-38	-
LH_DefaultA_pCunPCC_5	(Intercept)	0.754796	0.00346968	217.541	9.99333e-31	-
LH_DefaultA_pCunPCC_6	(Intercept)	0.667168	0.00367924	181.333	2.20411e-29	-
LH_DefaultA_pCunPCC_7	(Intercept)	0.729785	0.00424327	171.987	5.41667e-29	-
LH_DefaultA_PFCm_1	(Intercept)	0.725539	0.0039939	181.662	2.13731e-29	-
LH_DefaultA_PFCm_2	(Intercept)	0.740672	0.00583383	126.961	9.39815e-27	-
LH_DefaultA_PFCm_3	(Intercept)	0.707947	0.00560644	126.274	1.03061e-26	-
LH_DefaultA_PFCm_4	(Intercept)	0.777073	0.00338932	229.271	4.09343e-31	-
LH_DefaultA_PFCm_5	(Intercept)	0.708206	0.00474444	149.271	6.01056e-28	-
LH_DefaultA_PFCm_6	(Intercept)	0.75546	0.00363572	207.788	2.17878e-30	-
LH_DefaultB_Temp_1	(Intercept)	0.747159	0.00357892	208.767	2.01158e-30	-
LH_DefaultB_Temp_2	(Intercept)	0.734323	0.00357421	205.45	2.64076e-30	-
LH_DefaultB_Temp_3	(Intercept)	0.744904	0.00286125	260.342	4.72085e-32	-
LH_DefaultB_Temp_4	(Intercept)	0.743299	0.00258852	287.152	8.92333e-33	-
LH_DefaultB_Temp_5	(Intercept)	0.727856	0.00223668	325.418	1.06433e-33	-
LH_DefaultB_Temp_6	(Intercept)	0.782832	0.00539021	145.232	9.57763e-28	-
LH_DefaultB_IPL_1	(Intercept)	0.695172	0.00312233	222.645	6.73787e-31	-
LH_DefaultB_IPL_2	(Intercept)	0.691465	0.00209622	329.863	8.45134e-34	-
LH_DefaultB_PFCd_1	(Intercept)	0.692807	0.0019966	346.993	3.57437e-34	-
LH_DefaultB_PFCd_2	(Intercept)	0.666126	0.00242062	275.188	1.83937e-32	-
LH_DefaultB_PFCd_3	(Intercept)	0.712293	0.00209217	340.457	4.93822e-34	-
LH_DefaultB_PFCd_4	(Intercept)	0.696229	0.00279977	248.674	1.02914e-31	-
LH_DefaultB_PFCd_5	(Intercept)	0.692651	0.00290767	238.215	2.13606e-31	-
LH_DefaultB_PFCd_6	(Intercept)	0.673435	0.00303016	222.244	6.94762e-31	-
LH_DefaultB_PFCl_1	(Intercept)	0.664177	0.00224347	296.049	5.31252e-33	-
LH_DefaultB_PFCl_2	(Intercept)	0.648976	0.00207596	312.615	2.10558e-33	-
LH_DefaultB_PFCv_1	(Intercept)	0.746288	0.00363052	205.559	2.61705e-30	-
LH_DefaultB_PFCv_2	(Intercept)	0.74688	0.00382451	195.288	6.25328e-30	-
LH_DefaultB_PFCv_3	(Intercept)	0.659471	0.00229927	286.817	9.10197e-33	-
LH_DefaultB_PFCv_4	(Intercept)	0.702944	0.00231844	303.196	3.54157e-33	-
LH_DefaultB_PFCv_5	(Intercept)	0.725366	0.00170815	424.651	1.15417e-35	-
LH_DefaultC_IPL_1	(Intercept)	0.60775	0.00167131	363.637	1.61189e-34	-
LH_DefaultC_Rsp_1	(Intercept)	0.71935	0.00494824	145.375	9.41904e-28	-
LH_DefaultC_Rsp_2	(Intercept)	0.757995	0.00282606	268.216	2.84497e-32	-
LH_DefaultC_Rsp_3	(Intercept)	0.771644	0.00296121	260.585	4.64673e-32	-
LH_DefaultC_PHC_1	(Intercept)	0.725365	0.00382602	189.587	1.03451e-29	-
LH_DefaultC_PHC_2	(Intercept)	0.751214	0.00433874	173.141	4.83461e-29	-
LH_DefaultC_PHC_3	(Intercept)	0.684028	0.00349669	195.621	6.07458e-30	-
LH_TempPar_1	(Intercept)	0.735779	0.0029238	251.652	8.40652e-32	-
LH_TempPar_2	(Intercept)	0.748812	0.0034862	214.793	1.24024e-30	-
LH_TempPar_3	(Intercept)	0.714381	0.0011124	642.197	1.02009e-38	-
LH_TempPar_4	(Intercept)	0.701232	0.00367247	190.943	9.1655e-30	-
LH_TempPar_5	(Intercept)	0.739667	0.00310583	238.154	2.14539e-31	-
LH_TempPar_6	(Intercept)	0.728392	0.00283976	256.498	6.07891e-32	-
RH_VisCent_ExStr_1	(Intercept)	0.725421	0.00249729	290.484	7.33456e-33	-
RH_VisCent_ExStr_2	(Intercept)	0.72322	0.00380574	190.034	9.93991e-30	-
RH_VisCent_ExStr_3	(Intercept)	0.727544	0.00341223	213.217	1.40568e-30	-
RH_VisCent_ExStr_4	(Intercept)	0.695036	0.00533635	130.246	6.09084e-27	-
RH_VisCent_ExStr_5	(Intercept)	0.654869	0.00346292	189.109	1.07992e-29	-
RH_VisCent_ExStr_6	(Intercept)	0.601728	0.00475612	126.516	9.97559e-27	-
RH_VisCent_Striate_1	(Intercept)	0.694164	0.00567231	122.378	1.75488e-26	-
RH_VisCent_ExStr_7	(Intercept)	0.677052	0.0039042	173.416	4.70591e-29	-
RH_VisCent_ExStr_8	(Intercept)	0.663811	0.0105603	62.8589	1.41871e-21	-
RH_VisCent_ExStr_9	(Intercept)	0.712216	0.00245523	290.081	7.50972e-33	-
RH_VisCent_ExStr_10	(Intercept)	0.641612	0.013574	47.2677	1.75811e-19	-
RH_VisCent_ExStr_11	(Intercept)	0.629766	0.0041594	151.408	4.72087e-28	-
RH_VisPeri_ExStrInf_1	(Intercept)	0.75736	0.00265238	285.539	9.81962e-33	-
RH_VisPeri_ExStrInf_2	(Intercept)	0.731146	0.0057754	126.597	9.86891e-27	-
RH_VisPeri_ExStrInf_3	(Intercept)	0.741642	0.00327051	226.767	4.93338e-31	-
RH_VisPeri_ExStrInf_4	(Intercept)	0.723703	0.0028352	255.257	6.60114e-32	-
RH_VisPeri_ExStrInf_5	(Intercept)	0.679452	0.00458431	148.212	6.7827e-28	-
RH_VisPeri_StriCal_1	(Intercept)	0.752788	0.0037937	198.431	4.76738e-30	-
RH_VisPeri_StriCal_2	(Intercept)	0.773632	0.00459268	168.449	7.71056e-29	-
RH_VisPeri_ExStrSup_1	(Intercept)	0.75027	0.00388988	192.878	7.72257e-30	-
RH_VisPeri_ExStrSup_2	(Intercept)	0.70313	0.00267955	262.406	4.12785e-32	-
RH_VisPeri_ExStrSup_3	(Intercept)	0.581897	0.00300711	193.507	7.30662e-30	-
RH_VisPeri_ExStrSup_4	(Intercept)	0.666444	0.00668717	99.6601	5.73194e-25	-
RH_SomMotA_1	(Intercept)	0.661213	0.00459754	143.819	1.13086e-27	-
RH_SomMotA_2	(Intercept)	0.620759	0.00325946	190.448	9.57851e-30	-
RH_SomMotA_3	(Intercept)	0.687579	0.00364253	188.764	1.11391e-29	-
RH_SomMotA_4	(Intercept)	0.616162	0.00268952	229.097	4.14647e-31	-
RH_SomMotA_5	(Intercept)	0.707299	0.00176065	401.727	2.96449e-35	-
RH_SomMotA_6	(Intercept)	0.696589	0.00716344	97.2423	8.69611e-25	-
RH_SomMotA_7	(Intercept)	0.727026	0.0048219	150.776	5.06869e-28	-
RH_SomMotA_8	(Intercept)	0.631216	0.0041457	152.258	4.29263e-28	-
RH_SomMotA_9	(Intercept)	0.563623	0.00229274	245.829	1.25139e-31	-
RH_SomMotA_10	(Intercept)	0.687232	0.00381299	180.235	2.44384e-29	-
RH_SomMotA_11	(Intercept)	0.702018	0.00332005	211.448	1.61945e-30	-
RH_SomMotA_12	(Intercept)	0.674641	0.00405968	166.181	9.70774e-29	-
RH_SomMotA_13	(Intercept)	0.607898	0.00429377	141.577	1.47682e-27	-
RH_SomMotA_14	(Intercept)	0.628017	0.00399785	157.089	2.52505e-28	-
RH_SomMotA_15	(Intercept)	0.603035	0.00326288	184.817	1.59512e-29	-
RH_SomMotA_16	(Intercept)	0.661017	0.004236	156.048	2.82708e-28	-
RH_SomMotA_17	(Intercept)	0.603564	0.00240822	250.627	9.01025e-32	-
RH_SomMotA_18	(Intercept)	0.74796	0.00952964	78.4878	3.29516e-23	-
RH_SomMotA_19	(Intercept)	0.705161	0.00921399	76.5315	5.05504e-23	-
RH_SomMotA_20	(Intercept)	0.642725	0.00784225	81.9567	1.5826e-23	-
RH_SomMotB_Aud_1	(Intercept)	0.683725	0.00289922	235.831	2.53439e-31	-
RH_SomMotB_Aud_2	(Intercept)	0.687977	0.00210185	327.32	9.63943e-34	-
RH_SomMotB_Ins_1	(Intercept)	0.723658	0.0037497	192.991	7.64587e-30	-
RH_SomMotB_S2_1	(Intercept)	0.798689	0.00556621	143.489	1.17587e-27	-
RH_SomMotB_S2_2	(Intercept)	0.825569	0.0046007	179.444	2.63331e-29	-
RH_SomMotB_Aud_3	(Intercept)	0.713676	0.00208181	342.816	4.3915e-34	-
RH_SomMotB_S2_3	(Intercept)	0.843726	0.00392096	215.183	1.20258e-30	-
RH_SomMotB_S2_4	(Intercept)	0.766524	0.00574971	133.315	4.10064e-27	-
RH_SomMotB_S2_5	(Intercept)	0.701374	0.00273547	256.4	6.11841e-32	-
RH_SomMotB_S2_6	(Intercept)	0.666965	0.00262417	254.162	7.10149e-32	-
RH_SomMotB_S2_7	(Intercept)	0.768083	0.00278411	275.881	1.76233e-32	-
RH_SomMotB_S2_8	(Intercept)	0.69762	0.00432676	161.234	1.62223e-28	-
RH_SomMotB_Cent_1	(Intercept)	0.743953	0.00485543	153.221	3.85674e-28	-
RH_SomMotB_Cent_2	(Intercept)	0.662398	0.00518956	127.64	8.58415e-27	-
RH_SomMotB_Cent_3	(Intercept)	0.706801	0.00520417	135.814	2.99127e-27	-
RH_DorsAttnA_TempOcc_1	(Intercept)	0.809878	0.00353973	228.796	4.24014e-31	-
RH_DorsAttnA_TempOcc_2	(Intercept)	0.787297	0.00337041	233.591	2.9806e-31	-
RH_DorsAttnA_TempOcc_3	(Intercept)	0.759878	0.00265918	285.757	9.69342e-33	-
RH_DorsAttnA_ParOcc_1	(Intercept)	0.685344	0.00226169	303.023	3.57611e-33	-
RH_DorsAttnA_ParOcc_2	(Intercept)	0.714603	0.00284333	251.326	8.59333e-32	-
RH_DorsAttnA_ParOcc_3	(Intercept)	0.670711	0.00385331	174.061	4.41842e-29	-
RH_DorsAttnA_SPL_1	(Intercept)	0.649865	0.00400558	162.24	1.45953e-28	-
RH_DorsAttnA_SPL_2	(Intercept)	0.508373	0.00241921	210.14	1.79953e-30	-
RH_DorsAttnA_SPL_3	(Intercept)	0.672442	0.00497682	135.115	3.26548e-27	-
RH_DorsAttnA_SPL_4	(Intercept)	0.656889	0.00241005	272.562	2.16492e-32	-
RH_DorsAttnA_SPL_5	(Intercept)	0.546501	0.00348668	156.739	2.62242e-28	-
RH_DorsAttnA_SPL_6	(Intercept)	0.629632	0.00284846	221.043	7.61777e-31	-
RH_DorsAttnA_SPL_7	(Intercept)	0.5817	0.00242692	239.687	1.92385e-31	-
RH_DorsAttnA_SPL_8	(Intercept)	0.699867	0.00336368	208.066	2.12997e-30	-
RH_DorsAttnB_TempOcc_1	(Intercept)	0.686529	0.00278959	246.104	1.22788e-31	-
RH_DorsAttnB_PostC_1	(Intercept)	0.689383	0.00295646	233.179	3.07148e-31	-
RH_DorsAttnB_PostC_2	(Intercept)	0.637032	0.00275746	231.022	3.59698e-31	-
RH_DorsAttnB_PostC_3	(Intercept)	0.67023	0.00385108	174.037	4.42881e-29	-
RH_DorsAttnB_PostC_4	(Intercept)	0.68587	0.00283468	241.957	1.63905e-31	-
RH_DorsAttnB_PostC_5	(Intercept)	0.688972	0.00343972	200.299	4.06557e-30	-
RH_DorsAttnB_PostC_6	(Intercept)	0.677258	0.00167213	405.027	2.5796e-35	-
RH_DorsAttnB_PostC_7	(Intercept)	0.620059	0.00222892	278.189	1.5297e-32	-
RH_DorsAttnB_PostC_8	(Intercept)	0.596745	0.00234668	254.293	7.03936e-32	-
RH_DorsAttnB_FEF_1	(Intercept)	0.548268	0.00178467	307.209	2.83224e-33	-
RH_DorsAttnB_FEF_2	(Intercept)	0.743806	0.00505759	147.067	7.73791e-28	-
RH_DorsAttnB_FEF_3	(Intercept)	0.680915	0.00666009	102.238	3.71581e-25	-
RH_SalVentAttnA_ParOper_1	(Intercept)	0.692637	0.00240174	288.39	8.29416e-33	-
RH_SalVentAttnA_ParOper_2	(Intercept)	0.734019	0.00254442	288.482	8.24917e-33	-
RH_SalVentAttnA_ParOper_3	(Intercept)	0.661571	0.00227537	290.753	7.22015e-33	-
RH_SalVentAttnA_PrC_1	(Intercept)	0.649827	0.00315143	206.201	2.48212e-30	-
RH_SalVentAttnA_Ins_1	(Intercept)	0.744763	0.0029971	248.494	1.04185e-31	-
RH_SalVentAttnA_Ins_2	(Intercept)	0.79232	0.00304611	260.109	4.7932e-32	-
RH_SalVentAttnA_Ins_3	(Intercept)	0.739718	0.00457837	161.568	1.56611e-28	-
RH_SalVentAttnA_Ins_4	(Intercept)	0.8282	0.004359	189.998	9.97189e-30	-
RH_SalVentAttnA_FrOper_1	(Intercept)	0.807904	0.00599551	134.752	3.4182e-27	-
RH_SalVentAttnA_FrOper_2	(Intercept)	0.736739	0.00337524	218.277	9.43541e-31	-
RH_SalVentAttnA_FrOper_3	(Intercept)	0.715322	0.00163926	436.369	7.26638e-36	-
RH_SalVentAttnA_FrMed_1	(Intercept)	0.76096	0.00234864	324	1.14637e-33	-
RH_SalVentAttnA_ParMed_1	(Intercept)	0.67959	0.00349803	194.278	6.82936e-30	-
RH_SalVentAttnA_ParMed_2	(Intercept)	0.710531	0.00277204	256.321	6.15057e-32	-
RH_SalVentAttnA_FrMed_2	(Intercept)	0.646314	0.00278435	232.124	3.31745e-31	-
RH_SalVentAttnA_ParMed_3	(Intercept)	0.657481	0.00255771	257.059	5.85738e-32	-
RH_SalVentAttnA_ParMed_4	(Intercept)	0.671915	0.00331329	202.794	3.29429e-30	-
RH_SalVentAttnA_FrMed_3	(Intercept)	0.731468	0.0033988	215.214	1.19972e-30	-
RH_SalVentAttnA_FrMed_4	(Intercept)	0.643808	0.00426672	150.891	5.00361e-28	-
RH_SalVentAttnB_IPL_1	(Intercept)	0.65851	0.00204538	321.95	1.27693e-33	-
RH_SalVentAttnB_PFClv_1	(Intercept)	0.694072	0.00240117	289.056	7.97504e-33	-
RH_SalVentAttnB_PFCl_1	(Intercept)	0.706725	0.0028914	244.423	1.37954e-31	-
RH_SalVentAttnB_PFCl_2	(Intercept)	0.708224	0.00272288	260.101	4.79563e-32	-
RH_SalVentAttnB_PFCl_3	(Intercept)	0.709592	0.00242159	293.027	6.32464e-33	-
RH_SalVentAttnB_Ins_1	(Intercept)	0.815603	0.00265781	306.871	2.88588e-33	-
RH_SalVentAttnB_Ins_2	(Intercept)	0.785265	0.00291848	269.067	2.69594e-32	-
RH_SalVentAttnB_PFCmp_1	(Intercept)	0.772967	0.00304593	253.77	7.29006e-32	-
RH_SalVentAttnB_PFCmp_2	(Intercept)	0.74205	0.00218954	338.907	5.33648e-34	-
RH_LimbicB_OFC_1	(Intercept)	0.701001	0.0145111	48.3078	1.21749e-19	-
RH_LimbicB_OFC_2	(Intercept)	0.794039	0.00416891	190.467	9.56261e-30	-
RH_LimbicB_OFC_3	(Intercept)	0.729578	0.0171106	42.639	9.99733e-19	-
RH_LimbicB_OFC_4	(Intercept)	0.7301	0.00480102	152.072	4.38281e-28	-
RH_LimbicB_OFC_5	(Intercept)	0.673124	0.0133205	50.5331	5.69053e-20	-
RH_LimbicB_OFC_6	(Intercept)	0.708938	0.0030441	232.889	3.13705e-31	-
RH_LimbicA_TempPole_1	(Intercept)	0.881095	0.0144202	61.1015	2.29283e-21	-
RH_LimbicA_TempPole_2	(Intercept)	0.712584	0.00575313	123.86	1.43031e-26	-
RH_LimbicA_TempPole_3	(Intercept)	0.760225	0.00403261	188.519	1.13873e-29	-
RH_LimbicA_TempPole_4	(Intercept)	0.733932	0.00545838	134.46	3.54641e-27	-
RH_LimbicA_TempPole_5	(Intercept)	0.80735	0.00731086	110.432	1.0039e-25	-
RH_LimbicA_TempPole_6	(Intercept)	0.677558	0.00698848	96.9536	9.1463e-25	-
RH_ContA_IPS_1	(Intercept)	0.578059	0.00203998	283.364	1.11824e-32	-
RH_ContA_IPS_2	(Intercept)	0.583747	0.00235634	247.735	1.09747e-31	-
RH_ContA_IPS_3	(Intercept)	0.524413	0.002896	181.082	2.25666e-29	-
RH_ContA_IPS_4	(Intercept)	0.629272	0.00270219	232.875	3.14032e-31	-
RH_ContA_PFCd_1	(Intercept)	0.6267	0.00251827	248.862	1.01601e-31	-
RH_ContA_PFCl_1	(Intercept)	0.632377	0.00236348	267.561	2.96566e-32	-
RH_ContA_PFCl_2	(Intercept)	0.683256	0.00534539	127.821	8.38007e-27	-
RH_ContA_PFCl_3	(Intercept)	0.646646	0.00299202	216.123	1.11672e-30	-
RH_ContA_PFCl_4	(Intercept)	0.750889	0.00396305	189.472	1.04522e-29	-
RH_ContA_PFCl_5	(Intercept)	0.751511	0.00357295	210.334	1.77156e-30	-
RH_ContA_Cingm_1	(Intercept)	0.669798	0.00280356	238.91	2.03296e-31	-
RH_ContB_Temp_1	(Intercept)	0.746452	0.00445701	167.478	8.50619e-29	-
RH_ContB_Temp_2	(Intercept)	0.730298	0.00216256	337.7	5.67014e-34	-
RH_ContB_IPL_1	(Intercept)	0.692329	0.00310449	223.009	6.55334e-31	-
RH_ContB_IPL_2	(Intercept)	0.67668	0.00239651	282.361	1.18772e-32	-
RH_ContB_IPL_3	(Intercept)	0.628507	0.00198461	316.691	1.68946e-33	-
RH_ContB_IPL_4	(Intercept)	0.661899	0.00221356	299.021	4.48297e-33	-
RH_ContB_PFCld_1	(Intercept)	0.680619	0.00239891	283.72	1.09464e-32	-
RH_ContB_PFCld_2	(Intercept)	0.633884	0.00220656	287.273	8.8597e-33	-
RH_ContB_PFCld_3	(Intercept)	0.66523	0.00196408	338.698	5.39282e-34	-
RH_ContB_PFCld_4	(Intercept)	0.679711	0.00293389	231.676	3.42828e-31	-
RH_ContB_PFClv_1	(Intercept)	0.74519	0.00253671	293.763	6.06061e-33	-
RH_ContB_PFClv_2	(Intercept)	0.692067	0.00386163	179.216	2.69085e-29	-
RH_ContB_PFClv_3	(Intercept)	0.671704	0.00278383	241.288	1.71801e-31	-
RH_ContB_PFClv_4	(Intercept)	0.684379	0.00279257	245.072	1.31879e-31	-
RH_ContB_PFCmp_1	(Intercept)	0.70437	0.00206586	340.957	4.81666e-34	-
RH_ContC_pCun_1	(Intercept)	0.81629	0.00300143	271.967	2.24684e-32	-
RH_ContC_pCun_2	(Intercept)	0.689391	0.00308887	223.185	6.46599e-31	-
RH_ContC_pCun_3	(Intercept)	0.684687	0.00362969	188.635	1.12693e-29	-
RH_ContC_pCun_4	(Intercept)	0.755573	0.00418545	180.524	2.37819e-29	-
RH_ContC_pCun_5	(Intercept)	0.658516	0.00354406	185.808	1.45652e-29	-
RH_ContC_Cingp_1	(Intercept)	0.739246	0.0053666	137.749	2.35231e-27	-
RH_ContC_Cingp_2	(Intercept)	0.611802	0.00415056	147.402	7.44453e-28	-
RH_DefaultA_Temp_1	(Intercept)	0.743148	0.00238181	312.009	2.17615e-33	-
RH_DefaultA_IPL_1	(Intercept)	0.666093	0.00191635	347.585	3.47235e-34	-
RH_DefaultA_IPL_2	(Intercept)	0.679638	0.00233972	290.478	7.33687e-33	-
RH_DefaultA_PFCd_1	(Intercept)	0.667645	0.00294482	226.719	4.95115e-31	-
RH_DefaultA_PFCd_2	(Intercept)	0.688497	0.00239084	287.972	8.50091e-33	-
RH_DefaultA_pCunPCC_1	(Intercept)	0.735988	0.00243758	301.934	3.80174e-33	-
RH_DefaultA_pCunPCC_2	(Intercept)	0.761564	0.0021699	350.967	2.9454e-34	-
RH_DefaultA_pCunPCC_3	(Intercept)	0.774939	0.00195479	396.431	3.71469e-35	-
RH_DefaultA_pCunPCC_4	(Intercept)	0.737528	0.0032488	227.015	4.84239e-31	-
RH_DefaultA_pCunPCC_5	(Intercept)	0.741561	0.00508216	145.915	8.84453e-28	-
RH_DefaultA_PFCm_1	(Intercept)	0.758018	0.00553538	136.941	2.59978e-27	-
RH_DefaultA_PFCm_2	(Intercept)	0.708477	0.00444547	159.371	1.97637e-28	-
RH_DefaultA_PFCm_3	(Intercept)	0.800936	0.00386376	207.295	2.26866e-30	-
RH_DefaultA_PFCm_4	(Intercept)	0.707333	0.00313418	225.683	5.35167e-31	-
RH_DefaultA_PFCm_5	(Intercept)	0.666969	0.00175099	380.909	7.32451e-35	-
RH_DefaultA_PFCm_6	(Intercept)	0.616893	0.00621729	99.2221	6.17686e-25	-
RH_DefaultB_Temp_1	(Intercept)	0.761064	0.00387772	196.266	5.74439e-30	-
RH_DefaultB_Temp_2	(Intercept)	0.751637	0.00357763	210.093	1.80632e-30	-
RH_DefaultB_AntTemp_1	(Intercept)	0.744446	0.00427026	174.333	4.30282e-29	-
RH_DefaultB_PFCd_1	(Intercept)	0.706031	0.00248246	284.407	1.05057e-32	-
RH_DefaultB_PFCd_2	(Intercept)	0.658007	0.00280964	234.196	2.85235e-31	-
RH_DefaultB_PFCd_3	(Intercept)	0.718267	0.00167036	430.008	9.3265e-36	-
RH_DefaultB_PFCd_4	(Intercept)	0.682312	0.00226932	300.669	4.08315e-33	-
RH_DefaultB_PFCd_5	(Intercept)	0.681681	0.00437926	155.661	2.94865e-28	-
RH_DefaultB_PFCv_1	(Intercept)	0.76759	0.00378519	202.788	3.29609e-30	-
RH_DefaultB_PFCv_2	(Intercept)	0.698803	0.00176406	396.133	3.76245e-35	-
RH_DefaultB_PFCv_3	(Intercept)	0.697531	0.0021164	329.583	8.57422e-34	-
RH_DefaultC_IPL_1	(Intercept)	0.675787	0.00170576	396.18	3.75483e-35	-
RH_DefaultC_IPL_2	(Intercept)	0.695503	0.00249665	278.575	1.49405e-32	-
RH_DefaultC_Rsp_1	(Intercept)	0.724481	0.00305562	237.098	2.31382e-31	-
RH_DefaultC_Rsp_2	(Intercept)	0.780588	0.00217699	358.564	2.04671e-34	-
RH_DefaultC_PHC_1	(Intercept)	0.741516	0.00269806	274.833	1.88017e-32	-
RH_DefaultC_PHC_2	(Intercept)	0.754504	0.00385181	195.883	5.93819e-30	-
RH_TempPar_1	(Intercept)	0.747168	0.00258938	288.551	8.2157e-33	-
RH_TempPar_2	(Intercept)	0.722342	0.00253736	284.682	1.03344e-32	-
RH_TempPar_3	(Intercept)	0.726338	0.00550484	131.945	4.88698e-27	-
RH_TempPar_4	(Intercept)	0.720076	0.00309728	232.487	3.23054e-31	-
RH_TempPar_5	(Intercept)	0.802502	0.00445668	180.067	2.48266e-29	-
RH_TempPar_6	(Intercept)	0.716977	0.00310032	231.259	3.53479e-31	-
RH_TempPar_7	(Intercept)	0.760463	0.00328852	231.248	3.5377e-31	-
RH_TempPar_8	(Intercept)	0.743429	0.00275317	270.027	2.5376e-32	-
RH_TempPar_9	(Intercept)	0.740128	0.00218409	338.872	5.34596e-34	-
RH_TempPar_10	(Intercept)	0.652594	0.00249346	261.723	4.31498e-32	-
LH_VisCent_ExStr_1	gestWeek	-0.00088414	0.000213029	-4.15033	0.000669736	0.000977347
LH_VisCent_ExStr_2	gestWeek	-0.000783687	0.000166419	-4.70913	0.000202249	0.000344254
LH_VisCent_ExStr_3	gestWeek	-0.000865015	0.000132405	-6.53308	5.11239e-06	1.54848e-05
LH_VisCent_ExStr_4	gestWeek	-0.0010257	0.000261032	-3.92938	0.00108058	0.0015113
LH_VisCent_ExStr_5	gestWeek	-0.000844684	0.000195877	-4.31232	0.000472286	0.00072245
LH_VisCent_ExStr_6	gestWeek	-0.000706031	9.72517e-05	-7.25984	1.33348e-06	5.32e-06
LH_VisCent_Striate_1	gestWeek	-0.00122801	0.000394044	-3.11643	0.0062795	0.00775246
LH_VisCent_ExStr_7	gestWeek	-0.00102586	0.000182154	-5.63179	2.98874e-05	6.46486e-05
LH_VisCent_ExStr_8	gestWeek	-0.000703115	0.000183168	-3.83863	0.00131574	0.00182109
LH_VisCent_ExStr_9	gestWeek	-0.000527303	0.000109424	-4.81887	0.00016034	0.00028007
LH_VisCent_ExStr_10	gestWeek	-0.000475243	0.000406112	-1.17023	0.258054	0.278226
LH_VisCent_ExStr_11	gestWeek	-0.00104004	0.000160089	-6.49663	5.47917e-06	1.63582e-05
LH_VisPeri_ExStrInf_1	gestWeek	-0.000624622	0.000120799	-5.17074	7.67823e-05	0.000149126
LH_VisPeri_ExStrInf_2	gestWeek	-0.000320723	0.000155274	-2.06553	0.0544648	0.0624238
LH_VisPeri_ExStrInf_3	gestWeek	-6.10706e-05	0.000167873	-0.36379	0.7205	0.735204
LH_VisPeri_ExStrInf_4	gestWeek	-0.000112354	0.000240803	-0.466579	0.646724	0.665012
LH_VisPeri_ExStrInf_5	gestWeek	-0.000347662	0.000199245	-1.7449	0.0990515	0.111607
LH_VisPeri_StriCal_1	gestWeek	-0.000345822	0.000331382	-1.04358	0.311296	0.332936
LH_VisPeri_StriCal_2	gestWeek	-0.000218146	0.000229263	-0.951508	0.35468	0.376318
LH_VisPeri_ExStrSup_1	gestWeek	-0.000913285	0.000280194	-3.25947	0.0046166	0.00577074
LH_VisPeri_ExStrSup_2	gestWeek	-0.000634259	0.000137536	-4.61157	0.000248849	0.000406284
LH_VisPeri_ExStrSup_3	gestWeek	-0.000881132	0.00019059	-4.62319	0.000242769	0.00039962
LH_VisPeri_ExStrSup_4	gestWeek	-0.00059322	0.000115327	-5.1438	8.11977e-05	0.000156154
LH_VisPeri_ExStrSup_5	gestWeek	-0.00123025	0.000154949	-7.93969	4.04546e-07	2.27368e-06
LH_SomMotA_1	gestWeek	-0.000964295	0.000132801	-7.26118	1.33026e-06	5.32e-06
LH_SomMotA_2	gestWeek	-0.00117137	0.000220915	-5.30235	5.85018e-05	0.000119388
LH_SomMotA_3	gestWeek	-0.000780675	0.000202538	-3.85445	0.00127133	0.00176573
LH_SomMotA_4	gestWeek	-0.000829215	0.000153871	-5.38903	4.89628e-05	0.000102083
LH_SomMotA_5	gestWeek	-0.00216927	0.000257797	-8.41464	1.82209e-07	1.33091e-06
LH_SomMotA_6	gestWeek	-0.000967201	0.000238916	-4.04829	0.000835135	0.00120163
LH_SomMotA_7	gestWeek	-0.000689308	0.000149469	-4.61172	0.000248772	0.000406284
LH_SomMotA_8	gestWeek	-0.0012173	0.000158261	-7.69171	6.20636e-07	2.88276e-06
LH_SomMotA_9	gestWeek	-0.00169913	0.00019126	-8.88387	8.51834e-08	1.00235e-06
LH_SomMotA_10	gestWeek	-0.00158231	0.000237567	-6.66049	4.01833e-06	1.29677e-05
LH_SomMotA_11	gestWeek	-0.00134987	0.000112878	-11.9587	1.06075e-09	1.06e-07
LH_SomMotA_12	gestWeek	-0.000729768	0.000148959	-4.89912	0.000135401	0.000241787
LH_SomMotA_13	gestWeek	-0.00197309	0.000223606	-8.82395	9.37286e-08	1.04111e-06
LH_SomMotA_14	gestWeek	-0.00216866	0.000251772	-8.61359	1.31563e-07	1.25714e-06
LH_SomMotA_15	gestWeek	-0.00164476	0.000355712	-4.62385	0.00024243	0.00039962
LH_SomMotA_16	gestWeek	-0.00191077	0.000389494	-4.90578	0.000133518	0.000240287
LH_SomMotA_17	gestWeek	-0.00109977	0.000139053	-7.909	4.26366e-07	2.27368e-06
LH_SomMotA_18	gestWeek	-0.00151855	0.00020302	-7.47979	9.00486e-07	3.94783e-06
LH_SomMotA_19	gestWeek	-0.00298449	0.000504671	-5.91374	1.70048e-05	4e-05
LH_SomMotB_Aud_1	gestWeek	-0.0011587	0.000112891	-10.2639	1.05553e-08	2.61176e-07
LH_SomMotB_Aud_2	gestWeek	-0.00144442	0.00013436	-10.7504	5.30678e-09	2.124e-07
LH_SomMotB_Ins_1	gestWeek	-0.00199791	0.000258542	-7.72761	5.83061e-07	2.77619e-06
LH_SomMotB_S2_1	gestWeek	-0.00164188	0.000272254	-6.03071	1.34985e-05	3.25301e-05
LH_SomMotB_S2_2	gestWeek	-0.00139286	0.000211999	-6.57012	4.76561e-06	1.47907e-05
LH_SomMotB_Aud_3	gestWeek	-0.000983303	0.000113747	-8.64463	1.25099e-07	1.25e-06
LH_SomMotB_Aud_4	gestWeek	-0.00135153	0.000194394	-6.95253	2.33326e-06	8.47273e-06
LH_SomMotB_S2_3	gestWeek	-0.00145926	0.000151922	-9.60528	2.78471e-08	5.07273e-07
LH_SomMotB_S2_4	gestWeek	-0.00117574	0.000267271	-4.39905	0.000391982	0.00060813
LH_SomMotB_S2_5	gestWeek	-0.00126804	0.000171944	-7.37472	1.08535e-06	4.58947e-06
LH_SomMotB_S2_6	gestWeek	-0.00102704	0.000131508	-7.80969	5.05788e-07	2.56203e-06
LH_SomMotB_Cent_1	gestWeek	-0.000828652	0.000134951	-6.14041	1.0888e-05	2.77707e-05
LH_SomMotB_Cent_2	gestWeek	-0.00162803	0.000192912	-8.43927	1.74962e-07	1.33091e-06
LH_SomMotB_Cent_3	gestWeek	-0.00289439	0.000360215	-8.03519	3.43802e-07	2.15e-06
LH_SomMotB_Cent_4	gestWeek	-0.00133111	0.000195717	-6.80121	3.08786e-06	1.05641e-05
LH_SomMotB_Cent_5	gestWeek	-0.000918013	0.000340597	-2.69531	0.0153244	0.0180287
LH_DorsAttnA_TempOcc_1	gestWeek	-0.00118288	0.000185529	-6.3757	6.9044e-06	2.0146e-05
LH_DorsAttnA_TempOcc_2	gestWeek	-0.0008216	0.000163673	-5.01975	0.000105145	0.000192927
LH_DorsAttnA_TempOcc_3	gestWeek	-0.000766927	0.000112663	-6.80729	3.0531e-06	1.05641e-05
LH_DorsAttnA_TempOcc_4	gestWeek	-0.000773109	0.000123961	-6.23669	9.02831e-06	2.39205e-05
LH_DorsAttnA_ParOcc_1	gestWeek	-0.00119931	0.000173191	-6.92478	2.45572e-06	8.86486e-06
LH_DorsAttnA_ParOcc_2	gestWeek	-0.000526384	0.000131447	-4.00454	0.000918124	0.00130899
LH_DorsAttnA_SPL_1	gestWeek	-0.000843006	0.000167119	-5.04433	9.98814e-05	0.00018586
LH_DorsAttnA_SPL_2	gestWeek	-0.000650855	7.07022e-05	-9.20558	5.13557e-08	7.71852e-07
LH_DorsAttnA_SPL_3	gestWeek	-0.00106354	0.00010028	-10.6057	6.49469e-09	2.16333e-07
LH_DorsAttnA_SPL_4	gestWeek	-0.00066168	0.000154617	-4.27946	0.0005069	0.000770902
LH_DorsAttnA_SPL_5	gestWeek	-0.000737368	0.000126467	-5.83053	2.00628e-05	4.61714e-05
LH_DorsAttnA_SPL_6	gestWeek	-0.00101353	0.000112963	-8.97221	7.40416e-08	8.9697e-07
LH_DorsAttnA_SPL_7	gestWeek	-0.000167114	0.000163433	-1.02252	0.320867	0.342258
LH_DorsAttnB_PostC_1	gestWeek	-0.00130735	0.00010895	-11.9995	1.00688e-09	1.06e-07
LH_DorsAttnB_PostC_2	gestWeek	-0.00131886	0.000126627	-10.4153	8.4994e-09	2.61176e-07
LH_DorsAttnB_PostC_3	gestWeek	-0.000970728	6.73947e-05	-14.4036	5.88355e-11	2.2e-08
LH_DorsAttnB_PostC_4	gestWeek	-0.000974313	0.000121122	-8.04407	3.3866e-07	2.15e-06
LH_DorsAttnB_PostC_5	gestWeek	-0.00131801	0.000156357	-8.4295	1.77801e-07	1.33091e-06
LH_DorsAttnB_PostC_6	gestWeek	-0.000975974	0.000110156	-8.8599	8.84999e-08	1.01143e-06
LH_DorsAttnB_PostC_7	gestWeek	-0.00141409	0.000154548	-9.14984	5.60125e-08	7.72414e-07
LH_DorsAttnB_PostC_8	gestWeek	-0.00101699	0.000118943	-8.55026	1.45857e-07	1.29778e-06
LH_DorsAttnB_PostC_9	gestWeek	-0.00141655	0.000164224	-8.62572	1.28997e-07	1.25714e-06
LH_DorsAttnB_FEF_1	gestWeek	-0.000809094	0.000159229	-5.08132	9.2466e-05	0.000173709
LH_DorsAttnB_FEF_2	gestWeek	-0.00132617	0.000163248	-8.12367	2.96004e-07	1.94098e-06
LH_DorsAttnB_FEF_3	gestWeek	-0.00259861	0.0002389	-10.8774	4.45217e-09	1.97778e-07
LH_DorsAttnB_PrCv_1	gestWeek	-0.000932543	0.000146643	-6.35928	7.12563e-06	2.03714e-05
LH_SalVentAttnA_ParOper_1	gestWeek	-0.000957616	0.000170061	-5.63102	2.99339e-05	6.46486e-05
LH_SalVentAttnA_ParOper_2	gestWeek	-0.000656873	0.000141708	-4.63539	0.000236548	0.000394247
LH_SalVentAttnA_ParOper_3	gestWeek	-0.000769127	8.78196e-05	-8.75802	1.04177e-07	1.09474e-06
LH_SalVentAttnA_Ins_1	gestWeek	-0.000898096	0.000183128	-4.90421	0.00013396	0.000240287
LH_SalVentAttnA_Ins_2	gestWeek	-0.0009713	0.000148321	-6.54863	4.96371e-06	1.52615e-05
LH_SalVentAttnA_Ins_3	gestWeek	-0.0018837	0.000300771	-6.2629	8.58134e-06	2.31892e-05
LH_SalVentAttnA_Ins_4	gestWeek	-0.00131208	0.000547934	-2.3946	0.0284351	0.0328729
LH_SalVentAttnA_FrOper_1	gestWeek	-0.000958776	0.000110251	-8.69629	1.1507e-07	1.17949e-06
LH_SalVentAttnA_FrOper_2	gestWeek	-0.00120494	0.000117339	-10.2689	1.04789e-08	2.61176e-07
LH_SalVentAttnA_ParMed_1	gestWeek	-0.00232343	0.000252631	-9.19692	5.20514e-08	7.71852e-07
LH_SalVentAttnA_ParMed_2	gestWeek	-0.00144191	0.000170042	-8.4797	1.63713e-07	1.33091e-06
LH_SalVentAttnA_ParMed_3	gestWeek	-0.000945868	0.000123043	-7.68732	6.25411e-07	2.88276e-06
LH_SalVentAttnA_FrMed_1	gestWeek	-0.00136335	0.000122782	-11.1039	3.26744e-09	1.86857e-07
LH_SalVentAttnA_FrMed_2	gestWeek	-0.00102275	0.000124626	-8.20653	2.57522e-07	1.74915e-06
LH_SalVentAttnA_FrMed_3	gestWeek	-0.00098208	0.000219512	-4.47392	0.000333868	0.000527855
LH_SalVentAttnB_PFCl_1	gestWeek	-0.000616867	7.71947e-05	-7.99106	3.70592e-07	2.24848e-06
LH_SalVentAttnB_PFCl_2	gestWeek	-0.000162211	0.000115745	-1.40145	0.179073	0.195174
LH_SalVentAttnB_PFCl_3	gestWeek	-0.000212096	0.000133154	-1.59286	0.129614	0.142826
LH_SalVentAttnB_Ins_1	gestWeek	-0.00110669	0.000132232	-8.36932	1.96376e-07	1.36552e-06
LH_SalVentAttnB_Ins_2	gestWeek	-0.00106282	0.00013691	-7.76289	5.48443e-07	2.68293e-06
LH_SalVentAttnB_Ins_3	gestWeek	-0.00114919	0.000162082	-7.09015	1.81327e-06	6.83019e-06
LH_SalVentAttnB_OFC_1	gestWeek	9.67846e-06	0.000124164	0.0779491	0.938779	0.943496
LH_SalVentAttnB_PFCmp_1	gestWeek	-0.000917019	0.000138544	-6.61895	4.34541e-06	1.37008e-05
LH_LimbicB_OFC_1	gestWeek	-0.00234005	0.000802287	-2.91672	0.00961556	0.0116843
LH_LimbicB_OFC_2	gestWeek	-0.000395652	0.000230446	-1.7169	0.10416	0.116706
LH_LimbicB_OFC_3	gestWeek	-0.000761443	0.000541485	-1.40621	0.177677	0.194182
LH_LimbicB_OFC_4	gestWeek	-0.00197306	0.000595831	-3.31144	0.00412693	0.00520748
LH_LimbicB_OFC_5	gestWeek	-0.000772306	0.000153649	-5.02643	0.000103687	0.000191128
LH_LimbicA_TempPole_1	gestWeek	-0.000591315	0.000497541	-1.18847	0.250985	0.271335
LH_LimbicA_TempPole_2	gestWeek	0.0020482	0.000664571	3.08198	0.00676044	0.00832054
LH_LimbicA_TempPole_3	gestWeek	9.97815e-05	0.000304089	0.328133	0.746818	0.76012
LH_LimbicA_TempPole_4	gestWeek	0.000160377	0.000141049	1.13703	0.271298	0.291718
LH_LimbicA_TempPole_5	gestWeek	-0.000489693	0.000181427	-2.69912	0.0152028	0.0179384
LH_LimbicA_TempPole_6	gestWeek	0.000604746	0.000256541	2.35731	0.0306561	0.0353385
LH_LimbicA_TempPole_7	gestWeek	-0.000659295	0.000157336	-4.19035	0.000614287	0.000903363
LH_ContA_Temp_1	gestWeek	-0.000780179	0.000108835	-7.16847	1.57269e-06	5.98095e-06
LH_ContA_IPS_1	gestWeek	-0.000434501	0.000123929	-3.50604	0.00270834	0.00356361
LH_ContA_IPS_2	gestWeek	-0.000531656	0.000114833	-4.62984	0.00023936	0.000397278
LH_ContA_IPS_3	gestWeek	-0.000824033	0.000143136	-5.75701	2.32364e-05	5.24294e-05
LH_ContA_IPS_4	gestWeek	-0.0010025	0.000143005	-7.01025	2.09845e-06	7.70642e-06
LH_ContA_IPS_5	gestWeek	-0.00193559	0.000228809	-8.45938	1.69269e-07	1.33091e-06
LH_ContA_PFCd_1	gestWeek	-0.000910605	0.000146286	-6.22481	9.23877e-06	2.43158e-05
LH_ContA_PFClv_1	gestWeek	-0.000509914	0.000141508	-3.60342	0.00219259	0.00295298
LH_ContA_PFClv_2	gestWeek	-0.000629491	0.000130162	-4.83623	0.000154575	0.000271184
LH_ContA_PFCl_1	gestWeek	-0.00145888	0.000218511	-6.67647	3.89936e-06	1.26829e-05
LH_ContA_PFCl_2	gestWeek	-0.000748999	0.000126672	-5.91291	1.70326e-05	4e-05
LH_ContA_PFCl_3	gestWeek	-0.00222827	0.000264564	-8.42243	1.79884e-07	1.33091e-06
LH_ContA_Cingm_1	gestWeek	-0.000819296	0.000174707	-4.68955	0.000210829	0.00035617
LH_ContB_Temp_1	gestWeek	-0.000479957	0.000344565	-1.39293	0.181589	0.19738
LH_ContB_Temp_2	gestWeek	-0.000617863	8.19937e-05	-7.53548	8.16101e-07	3.63111e-06
LH_ContB_IPL_1	gestWeek	-0.000810012	0.000103518	-7.82486	4.92723e-07	2.52821e-06
LH_ContB_IPL_2	gestWeek	-0.000792853	9.86851e-05	-8.03418	3.44395e-07	2.15e-06
LH_ContB_IPL_3	gestWeek	-0.000692093	0.000134663	-5.13944	8.19356e-05	0.000156746
LH_ContB_PFCd_1	gestWeek	-0.000538684	0.000128424	-4.19459	0.000608687	0.000899454
LH_ContB_PFClv_1	gestWeek	8.39135e-05	0.00013879	0.604606	0.553426	0.573498
LH_ContB_PFClv_2	gestWeek	-0.000168785	0.000133222	-1.26695	0.222256	0.240928
LH_ContB_PFClv_3	gestWeek	-0.000372342	9.992e-05	-3.7264	0.00167877	0.00229184
LH_ContB_PFCmp_1	gestWeek	-0.00073881	0.000139764	-5.28614	6.04873e-05	0.000122222
LH_ContC_pCun_1	gestWeek	-0.000941813	0.000134006	-7.02812	2.03087e-06	7.51852e-06
LH_ContC_pCun_2	gestWeek	-0.000925658	0.000257433	-3.59573	0.00222947	0.00299258
LH_ContC_pCun_3	gestWeek	-0.00136498	0.000206012	-6.62575	4.29007e-06	1.3619e-05
LH_ContC_Cingp_1	gestWeek	-0.000812643	0.000233624	-3.47842	0.00287544	0.00374651
LH_ContC_Cingp_2	gestWeek	0.000103328	0.000220051	0.469563	0.644634	0.664571
LH_DefaultA_IPL_1	gestWeek	-0.00065144	5.95554e-05	-10.9384	4.0942e-09	1.97778e-07
LH_DefaultA_IPL_2	gestWeek	-0.000365273	8.11277e-05	-4.50244	0.000314105	0.000500566
LH_DefaultA_PFCd_1	gestWeek	-0.000763445	0.000159271	-4.79337	0.000169216	0.000293015
LH_DefaultA_PFCd_2	gestWeek	-0.000630141	0.000104846	-6.01016	1.40556e-05	3.37725e-05
LH_DefaultA_PFCd_3	gestWeek	-0.000951886	0.000120478	-7.90093	4.32299e-07	2.27368e-06
LH_DefaultA_pCunPCC_1	gestWeek	-0.00053448	9.66862e-05	-5.52798	3.68785e-05	7.72775e-05
LH_DefaultA_pCunPCC_2	gestWeek	-0.00058417	9.46676e-05	-6.17075	1.02626e-05	2.67532e-05
LH_DefaultA_pCunPCC_3	gestWeek	-0.00108101	0.000186142	-5.80747	2.10067e-05	4.77273e-05
LH_DefaultA_pCunPCC_4	gestWeek	-0.000718054	7.16845e-05	-10.0169	1.51051e-08	3.02e-07
LH_DefaultA_pCunPCC_5	gestWeek	-0.00113172	0.000177043	-6.39233	6.68753e-06	1.96765e-05
LH_DefaultA_pCunPCC_6	gestWeek	-0.00117488	0.000187736	-6.25814	8.66077e-06	2.32483e-05
LH_DefaultA_pCunPCC_7	gestWeek	-0.0015677	0.000216516	-7.24059	1.38051e-06	5.41176e-06
LH_DefaultA_PFCm_1	gestWeek	-0.000820769	0.000203792	-4.02748	0.000873617	0.0012525
LH_DefaultA_PFCm_2	gestWeek	-0.00145556	0.000297676	-4.88976	0.000138093	0.000244412
LH_DefaultA_PFCm_3	gestWeek	-0.00114538	0.000286073	-4.00382	0.000919564	0.00130899
LH_DefaultA_PFCm_4	gestWeek	-0.00129271	0.000172943	-7.4748	9.08466e-07	3.94783e-06
LH_DefaultA_PFCm_5	gestWeek	-0.00068878	0.000242089	-2.84515	0.0111882	0.0133991
LH_DefaultA_PFCm_6	gestWeek	-0.00120878	0.000185516	-6.51581	5.28284e-06	1.58797e-05
LH_DefaultB_Temp_1	gestWeek	0.000101309	0.000182617	0.55476	0.586284	0.605979
LH_DefaultB_Temp_2	gestWeek	-0.000389066	0.000182377	-2.13331	0.0477696	0.0549076
LH_DefaultB_Temp_3	gestWeek	0.000140819	0.000145998	0.964526	0.348304	0.370536
LH_DefaultB_Temp_4	gestWeek	-0.000884879	0.000132081	-6.69951	3.73432e-06	1.24298e-05
LH_DefaultB_Temp_5	gestWeek	-0.000902161	0.000114128	-7.9048	4.29444e-07	2.27368e-06
LH_DefaultB_Temp_6	gestWeek	-0.00125704	0.00027504	-4.57041	0.000271665	0.000439943
LH_DefaultB_IPL_1	gestWeek	-0.000826621	0.000159319	-5.18846	7.4014e-05	0.000145098
LH_DefaultB_IPL_2	gestWeek	-0.000755498	0.000106961	-7.06329	1.90435e-06	7.1028e-06
LH_DefaultB_PFCd_1	gestWeek	-0.000852134	0.000101878	-8.36424	1.98034e-07	1.36552e-06
LH_DefaultB_PFCd_2	gestWeek	-0.000221713	0.000123514	-1.79504	0.0904472	0.10249
LH_DefaultB_PFCd_3	gestWeek	-0.00045485	0.000106754	-4.26071	0.000527794	0.00079667
LH_DefaultB_PFCd_4	gestWeek	-0.000497663	0.00014286	-3.48356	0.0028436	0.00371713
LH_DefaultB_PFCd_5	gestWeek	-0.000620834	0.000148366	-4.18447	0.000622129	0.000911544
LH_DefaultB_PFCd_6	gestWeek	-0.000858178	0.000154616	-5.55037	3.52404e-05	7.44974e-05
LH_DefaultB_PFCl_1	gestWeek	-0.00035075	0.000114475	-3.06398	0.00702593	0.00862077
LH_DefaultB_PFCl_2	gestWeek	-0.000623161	0.000105927	-5.8829	1.80776e-05	4.23392e-05
LH_DefaultB_PFCv_1	gestWeek	-0.000981096	0.00018525	-5.29605	5.92646e-05	0.000120406
LH_DefaultB_PFCv_2	gestWeek	-0.000695602	0.000195148	-3.56448	0.00238593	0.00319188
LH_DefaultB_PFCv_3	gestWeek	-0.000735604	0.000117322	-6.26995	8.46506e-06	2.31565e-05
LH_DefaultB_PFCv_4	gestWeek	-0.000996353	0.0001183	-8.42222	1.79945e-07	1.33091e-06
LH_DefaultB_PFCv_5	gestWeek	-0.000689912	8.71595e-05	-7.91551	4.21633e-07	2.27368e-06
LH_DefaultC_IPL_1	gestWeek	-0.000309306	8.52799e-05	-3.62696	0.00208337	0.00281536
LH_DefaultC_Rsp_1	gestWeek	-0.000171961	0.000252488	-0.681068	0.505001	0.524676
LH_DefaultC_Rsp_2	gestWeek	-0.000476078	0.000144202	-3.30147	0.0042167	0.00530403
LH_DefaultC_Rsp_3	gestWeek	-0.000579159	0.000151098	-3.833	0.00133192	0.00183713
LH_DefaultC_PHC_1	gestWeek	-0.000329044	0.000195226	-1.68545	0.110168	0.12275
LH_DefaultC_PHC_2	gestWeek	-0.000549268	0.000221387	-2.48103	0.0238555	0.027739
LH_DefaultC_PHC_3	gestWeek	-0.00061751	0.000178421	-3.46096	0.00298632	0.00386353
LH_TempPar_1	gestWeek	-0.000656709	0.000149189	-4.40185	0.000389634	0.00060813
LH_TempPar_2	gestWeek	-0.00109879	0.000177886	-6.1769	1.01403e-05	2.64052e-05
LH_TempPar_3	gestWeek	-0.000644437	5.67612e-05	-11.3535	2.3365e-09	1.56e-07
LH_TempPar_4	gestWeek	-0.00148124	0.000187391	-7.90456	4.29623e-07	2.27368e-06
LH_TempPar_5	gestWeek	-0.000966384	0.000158477	-6.09793	1.18307e-05	2.95e-05
LH_TempPar_6	gestWeek	-0.000884091	0.000144901	-6.10135	1.17518e-05	2.95e-05
RH_VisCent_ExStr_1	gestWeek	-0.000308465	0.000127426	-2.42074	0.0269698	0.0312693
RH_VisCent_ExStr_2	gestWeek	-0.000659984	0.000194191	-3.39863	0.00341787	0.00438188
RH_VisCent_ExStr_3	gestWeek	-0.000705684	0.000174112	-4.05305	0.000826564	0.00119359
RH_VisCent_ExStr_4	gestWeek	-0.000918437	0.000272292	-3.37299	0.00361285	0.00460236
RH_VisCent_ExStr_5	gestWeek	-0.000794081	0.000176698	-4.49399	0.000319836	0.000507676
RH_VisCent_ExStr_6	gestWeek	-0.000764361	0.000242685	-3.1496	0.00584797	0.00724207
RH_VisCent_Striate_1	gestWeek	-0.00148344	0.000289434	-5.12531	8.43768e-05	0.000160762
RH_VisCent_ExStr_7	gestWeek	-0.000601543	0.000199215	-3.01957	0.00772543	0.00942345
RH_VisCent_ExStr_8	gestWeek	-0.000904391	0.000538849	-1.67837	0.11156	0.123956
RH_VisCent_ExStr_9	gestWeek	-0.000596955	0.00012528	-4.76496	0.000179691	0.000309812
RH_VisCent_ExStr_10	gestWeek	-0.00102014	0.000692624	-1.47286	0.159062	0.174794
RH_VisCent_ExStr_11	gestWeek	-0.000611831	0.000212236	-2.88278	0.0103327	0.0124116
RH_VisPeri_ExStrInf_1	gestWeek	-0.000848822	0.00013534	-6.27177	8.4353e-06	2.31565e-05
RH_VisPeri_ExStrInf_2	gestWeek	5.2503e-05	0.000294694	0.178161	0.860703	0.869397
RH_VisPeri_ExStrInf_3	gestWeek	-0.000290039	0.00016688	-1.73801	0.100288	0.112683
RH_VisPeri_ExStrInf_4	gestWeek	-0.000237273	0.000144668	-1.64012	0.119352	0.131881
RH_VisPeri_ExStrInf_5	gestWeek	-0.000390684	0.000233918	-1.67017	0.113192	0.125421
RH_VisPeri_StriCal_1	gestWeek	0.000218716	0.000193577	1.12987	0.274223	0.294073
RH_VisPeri_StriCal_2	gestWeek	-0.00101036	0.000234345	-4.31142	0.000473205	0.00072245
RH_VisPeri_ExStrSup_1	gestWeek	-0.000537019	0.000198484	-2.7056	0.0149986	0.0177498
RH_VisPeri_ExStrSup_2	gestWeek	-0.000829161	0.000136726	-6.0644	1.26342e-05	3.07317e-05
RH_VisPeri_ExStrSup_3	gestWeek	-0.00100295	0.00015344	-6.53643	5.0799e-06	1.54848e-05
RH_VisPeri_ExStrSup_4	gestWeek	-0.00136455	0.000341218	-3.99905	0.000929117	0.0013179
RH_SomMotA_1	gestWeek	-0.000914581	0.000234593	-3.89858	0.00115524	0.0016101
RH_SomMotA_2	gestWeek	-0.000700863	0.000166317	-4.21403	0.000583688	0.000874439
RH_SomMotA_3	gestWeek	-0.000332251	0.000185863	-1.78761	0.0916788	0.103592
RH_SomMotA_4	gestWeek	-0.000546567	0.000137235	-3.98271	0.000962614	0.00136059
RH_SomMotA_5	gestWeek	-0.000958558	8.98384e-05	-10.6698	5.93722e-09	2.16e-07
RH_SomMotA_6	gestWeek	-0.00158575	0.00036552	-4.33835	0.000446572	0.000689686
RH_SomMotA_7	gestWeek	-0.00112298	0.000246041	-4.56418	0.000275299	0.000444031
RH_SomMotA_8	gestWeek	-0.000748756	0.000211537	-3.53959	0.00251828	0.00333547
RH_SomMotA_9	gestWeek	-0.000738759	0.000116989	-6.31478	7.76305e-06	2.17902e-05
RH_SomMotA_10	gestWeek	-0.00121444	0.000194561	-6.24195	8.93673e-06	2.384e-05
RH_SomMotA_11	gestWeek	-0.000964979	0.000169408	-5.69617	2.62529e-05	5.87709e-05
RH_SomMotA_12	gestWeek	-0.00125972	0.000207148	-6.08126	1.22232e-05	3.03106e-05
RH_SomMotA_13	gestWeek	-0.00174451	0.000219093	-7.96242	3.89138e-07	2.25143e-06
RH_SomMotA_14	gestWeek	6.11827e-05	0.000203993	0.299925	0.767871	0.779564
RH_SomMotA_15	gestWeek	-0.000970249	0.000166491	-5.82764	2.01784e-05	4.61714e-05
RH_SomMotA_16	gestWeek	-0.00172288	0.000216145	-7.97095	3.83513e-07	2.25143e-06
RH_SomMotA_17	gestWeek	-0.000661183	0.000122881	-5.38066	4.98095e-05	0.000103212
RH_SomMotA_18	gestWeek	-0.00269922	0.000486257	-5.551	3.51949e-05	7.44974e-05
RH_SomMotA_19	gestWeek	-0.0023158	0.000470151	-4.92565	0.000128059	0.000231781
RH_SomMotA_20	gestWeek	-0.00227497	0.000400157	-5.6852	2.68384e-05	5.95556e-05
RH_SomMotB_Aud_1	gestWeek	-0.000839064	0.000147935	-5.67184	2.75695e-05	6.06593e-05
RH_SomMotB_Aud_2	gestWeek	-0.00102044	0.000107248	-9.51471	3.19393e-08	5.31667e-07
RH_SomMotB_Ins_1	gestWeek	-0.000962182	0.000191331	-5.02888	0.000103157	0.000191031
RH_SomMotB_S2_1	gestWeek	-0.00148052	0.00028402	-5.21271	7.039e-05	0.000138719
RH_SomMotB_S2_2	gestWeek	-0.00148093	0.000234754	-6.30842	7.85877e-06	2.18333e-05
RH_SomMotB_Aud_3	gestWeek	-0.000968419	0.000106226	-9.1166	5.89987e-08	7.86667e-07
RH_SomMotB_S2_3	gestWeek	-0.00150752	0.00020007	-7.53498	8.1683e-07	3.63111e-06
RH_SomMotB_S2_4	gestWeek	-0.00164219	0.000293384	-5.59743	3.20362e-05	6.84492e-05
RH_SomMotB_S2_5	gestWeek	-0.000955578	0.000139579	-6.84612	2.84052e-06	1.00531e-05
RH_SomMotB_S2_6	gestWeek	-0.000989944	0.0001339	-7.39313	1.0503e-06	4.51613e-06
RH_SomMotB_S2_7	gestWeek	-0.00121499	0.000142061	-8.55262	1.45296e-07	1.29778e-06
RH_SomMotB_S2_8	gestWeek	-0.00147832	0.000220776	-6.69602	3.75879e-06	1.24298e-05
RH_SomMotB_Cent_1	gestWeek	-0.00129634	0.000247752	-5.2324	6.75814e-05	0.0001352
RH_SomMotB_Cent_2	gestWeek	-0.00116479	0.000264801	-4.39874	0.000392244	0.00060813
RH_SomMotB_Cent_3	gestWeek	-0.00124516	0.000265547	-4.68903	0.000211065	0.00035617
RH_DorsAttnA_TempOcc_1	gestWeek	-0.000678929	0.000180618	-3.75893	0.00156431	0.00214289
RH_DorsAttnA_TempOcc_2	gestWeek	-0.000875065	0.000171978	-5.08825	9.11419e-05	0.000171887
RH_DorsAttnA_TempOcc_3	gestWeek	-0.000980392	0.000135687	-7.22542	1.41881e-06	5.51456e-06
RH_DorsAttnA_ParOcc_1	gestWeek	-0.000772023	0.000115404	-6.68972	3.80351e-06	1.2459e-05
RH_DorsAttnA_ParOcc_2	gestWeek	-0.000889815	0.000145083	-6.13315	1.10435e-05	2.78481e-05
RH_DorsAttnA_ParOcc_3	gestWeek	-0.000682167	0.000196618	-3.4695	0.00293159	0.00380726
RH_DorsAttnA_SPL_1	gestWeek	-0.00102372	0.000204388	-5.00873	0.000107596	0.000195629
RH_DorsAttnA_SPL_2	gestWeek	-0.000234188	0.000123442	-1.89715	0.0749289	0.0856331
RH_DorsAttnA_SPL_3	gestWeek	-0.00076678	0.000253946	-3.01946	0.00772723	0.00942345
RH_DorsAttnA_SPL_4	gestWeek	-0.000896509	0.000122975	-7.29018	1.26269e-06	5.14286e-06
RH_DorsAttnA_SPL_5	gestWeek	-0.000749378	0.000177911	-4.2121	0.000586121	0.000874807
RH_DorsAttnA_SPL_6	gestWeek	-0.000749091	0.000145345	-5.15388	7.95148e-05	0.000153623
RH_DorsAttnA_SPL_7	gestWeek	-0.000762828	0.000123836	-6.16001	1.04797e-05	2.70968e-05
RH_DorsAttnA_SPL_8	gestWeek	-0.00139634	0.000171635	-8.13556	2.90137e-07	1.93333e-06
RH_DorsAttnB_TempOcc_1	gestWeek	-0.000404273	0.000142341	-2.84017	0.0113064	0.0135002
RH_DorsAttnB_PostC_1	gestWeek	-0.000912007	0.000150856	-6.04556	1.31101e-05	3.17576e-05
RH_DorsAttnB_PostC_2	gestWeek	-0.000680943	0.000140701	-4.83963	0.000153471	0.000270433
RH_DorsAttnB_PostC_3	gestWeek	-0.000875463	0.000196504	-4.45518	0.000347538	0.000547304
RH_DorsAttnB_PostC_4	gestWeek	-0.0012708	0.000144642	-8.78584	9.96279e-08	1.07676e-06
RH_DorsAttnB_PostC_5	gestWeek	-0.00157541	0.000175514	-8.97598	7.36025e-08	8.9697e-07
RH_DorsAttnB_PostC_6	gestWeek	-0.00118088	8.53217e-05	-13.8403	1.10212e-10	2.2e-08
RH_DorsAttnB_PostC_7	gestWeek	-0.000887298	0.000113732	-7.80164	5.12875e-07	2.565e-06
RH_DorsAttnB_PostC_8	gestWeek	-0.00112238	0.000119741	-9.37337	3.96318e-08	6.336e-07
RH_DorsAttnB_FEF_1	gestWeek	-0.000610778	9.10643e-05	-6.70711	3.68142e-06	1.23697e-05
RH_DorsAttnB_FEF_2	gestWeek	-0.00261181	0.000258068	-10.1206	1.29832e-08	2.82105e-07
RH_DorsAttnB_FEF_3	gestWeek	-0.0012387	0.000339837	-3.64498	0.00200342	0.00272574
RH_SalVentAttnA_ParOper_1	gestWeek	-0.00112256	0.000122551	-9.15994	5.51375e-08	7.72414e-07
RH_SalVentAttnA_ParOper_2	gestWeek	-0.000890073	0.000129831	-6.85564	2.7908e-06	9.96429e-06
RH_SalVentAttnA_ParOper_3	gestWeek	-0.000770776	0.000116103	-6.63874	4.18629e-06	1.3408e-05
RH_SalVentAttnA_PrC_1	gestWeek	-0.000864376	0.000160804	-5.37533	5.03573e-05	0.000103918
RH_SalVentAttnA_Ins_1	gestWeek	-0.000672992	0.00015293	-4.40067	0.000390624	0.00060813
RH_SalVentAttnA_Ins_2	gestWeek	-0.00052767	0.00015543	-3.3949	0.00344559	0.00440331
RH_SalVentAttnA_Ins_3	gestWeek	-0.000808247	0.000233615	-3.45974	0.00299423	0.00386353
RH_SalVentAttnA_Ins_4	gestWeek	-0.00119342	0.000222421	-5.3656	5.13717e-05	0.000105436
RH_SalVentAttnA_FrOper_1	gestWeek	-0.00129976	0.000305925	-4.24863	0.000541718	0.000814614
RH_SalVentAttnA_FrOper_2	gestWeek	-0.00105944	0.000172224	-6.15148	1.06553e-05	2.74359e-05
RH_SalVentAttnA_FrOper_3	gestWeek	-0.000967857	8.36445e-05	-11.5711	1.7524e-09	1.4e-07
RH_SalVentAttnA_FrMed_1	gestWeek	-0.00124153	0.000119841	-10.3598	9.19975e-09	2.61176e-07
RH_SalVentAttnA_ParMed_1	gestWeek	-0.00137179	0.00017849	-7.68552	6.27375e-07	2.88276e-06
RH_SalVentAttnA_ParMed_2	gestWeek	-0.00144665	0.000141445	-10.2276	1.11206e-08	2.61176e-07
RH_SalVentAttnA_FrMed_2	gestWeek	-0.000598019	0.000142074	-4.20922	0.00058977	0.000876981
RH_SalVentAttnA_ParMed_3	gestWeek	-0.00111045	0.000130509	-8.50857	1.56146e-07	1.32766e-06
RH_SalVentAttnA_ParMed_4	gestWeek	-0.00122518	0.000169063	-7.24689	1.36494e-06	5.38614e-06
RH_SalVentAttnA_FrMed_3	gestWeek	-0.00124636	0.000173426	-7.18667	1.5217e-06	5.84615e-06
RH_SalVentAttnA_FrMed_4	gestWeek	-0.000941237	0.000217713	-4.32329	0.000461269	0.000709645
RH_SalVentAttnB_IPL_1	gestWeek	-0.000489181	0.000104367	-4.68712	0.000211921	0.00035617
RH_SalVentAttnB_PFClv_1	gestWeek	-0.000720167	0.000122521	-5.87789	1.82586e-05	4.25581e-05
RH_SalVentAttnB_PFCl_1	gestWeek	-0.000609506	0.000147536	-4.13124	0.00069795	0.00101152
RH_SalVentAttnB_PFCl_2	gestWeek	-0.000490693	0.000138937	-3.53177	0.00256138	0.00338136
RH_SalVentAttnB_PFCl_3	gestWeek	-0.000644689	0.000123564	-5.21746	6.97012e-05	0.00013802
RH_SalVentAttnB_Ins_1	gestWeek	-0.000790687	0.000135617	-5.83031	2.00716e-05	4.61714e-05
RH_SalVentAttnB_Ins_2	gestWeek	-0.00117275	0.000148918	-7.87518	4.51842e-07	2.34805e-06
RH_SalVentAttnB_PFCmp_1	gestWeek	-0.00132559	0.000155421	-8.52904	1.51002e-07	1.31304e-06
RH_SalVentAttnB_PFCmp_2	gestWeek	-0.00106461	0.000111723	-9.52905	3.12515e-08	5.31667e-07
RH_LimbicB_OFC_1	gestWeek	-0.0021001	0.000740442	-2.83628	0.0113997	0.013571
RH_LimbicB_OFC_2	gestWeek	-0.000300668	0.000212722	-1.41343	0.175578	0.192414
RH_LimbicB_OFC_3	gestWeek	-1.88506e-05	0.000873081	-0.0215909	0.983026	0.985489
RH_LimbicB_OFC_4	gestWeek	-0.00041813	0.000244976	-1.70682	0.106053	0.118495
RH_LimbicB_OFC_5	gestWeek	-0.00181288	0.000679687	-2.66723	0.0162479	0.0190591
RH_LimbicB_OFC_6	gestWeek	4.32678e-05	0.000155328	0.278558	0.783944	0.793868
RH_LimbicA_TempPole_1	gestWeek	-0.000636284	0.0007358	-0.86475	0.399214	0.420225
RH_LimbicA_TempPole_2	gestWeek	-0.000124729	0.000293558	-0.424889	0.676247	0.693587
RH_LimbicA_TempPole_3	gestWeek	0.000571027	0.000205767	2.77511	0.0129665	0.0153905
RH_LimbicA_TempPole_4	gestWeek	0.000502205	0.000278518	1.80313	0.0891212	0.101274
RH_LimbicA_TempPole_5	gestWeek	0.000342482	0.000373042	0.918077	0.371421	0.392001
RH_LimbicA_TempPole_6	gestWeek	-0.000148105	0.000356593	-0.415333	0.683093	0.698816
RH_ContA_IPS_1	gestWeek	-0.000624226	0.000104092	-5.99688	1.44281e-05	3.42857e-05
RH_ContA_IPS_2	gestWeek	-0.000674249	0.000120234	-5.60781	3.13709e-05	6.75269e-05
RH_ContA_IPS_3	gestWeek	-0.000665712	0.000147771	-4.50503	0.000312374	0.000499798
RH_ContA_IPS_4	gestWeek	-0.00109694	0.000137882	-7.95564	3.93664e-07	2.25143e-06
RH_ContA_PFCd_1	gestWeek	-0.000817273	0.000128496	-6.36027	7.11204e-06	2.03714e-05
RH_ContA_PFCl_1	gestWeek	-0.000731963	0.000120599	-6.06941	1.25105e-05	3.06748e-05
RH_ContA_PFCl_2	gestWeek	-0.00102933	0.000272753	-3.77387	0.00151437	0.0020816
RH_ContA_PFCl_3	gestWeek	-0.000734461	0.00015267	-4.81076	0.00016311	0.00028367
RH_ContA_PFCl_4	gestWeek	-0.00137264	0.000202218	-6.78792	3.16524e-06	1.07458e-05
RH_ContA_PFCl_5	gestWeek	-0.00138199	0.000182312	-7.58036	7.54134e-07	3.42727e-06
RH_ContA_Cingm_1	gestWeek	-0.00129752	0.000143054	-9.07012	6.34566e-08	8.19355e-07
RH_ContB_Temp_1	gestWeek	-0.000214027	0.000227422	-0.941097	0.359837	0.38078
RH_ContB_Temp_2	gestWeek	-0.000513743	0.000110346	-4.65573	0.000226532	0.000379133
RH_ContB_IPL_1	gestWeek	-0.00107934	0.000158409	-6.81366	3.01715e-06	1.05641e-05
RH_ContB_IPL_2	gestWeek	-0.000353578	0.000122284	-2.89146	0.0101445	0.0122223
RH_ContB_IPL_3	gestWeek	-0.000688674	0.000101266	-6.80064	3.09115e-06	1.05641e-05
RH_ContB_IPL_4	gestWeek	-0.000825087	0.000112949	-7.30498	1.22959e-06	5.07216e-06
RH_ContB_PFCld_1	gestWeek	-0.000598754	0.000122406	-4.89153	0.000137579	0.000244412
RH_ContB_PFCld_2	gestWeek	-0.000518873	0.000112591	-4.60846	0.000250502	0.00040732
RH_ContB_PFCld_3	gestWeek	-0.000775036	0.000100219	-7.73345	5.77177e-07	2.77619e-06
RH_ContB_PFCld_4	gestWeek	-0.000850046	0.000149704	-5.67818	2.72203e-05	6.01105e-05
RH_ContB_PFClv_1	gestWeek	-0.00095291	0.000129437	-7.36194	1.11041e-06	4.625e-06
RH_ContB_PFClv_2	gestWeek	-0.00051167	0.000197043	-2.59675	0.0188062	0.0219314
RH_ContB_PFClv_3	gestWeek	-0.000267442	0.000142047	-1.88277	0.0769607	0.0877045
RH_ContB_PFClv_4	gestWeek	-0.000713906	0.000142493	-5.01011	0.000107284	0.000195629
RH_ContB_PFCmp_1	gestWeek	-0.000882959	0.000105412	-8.37624	1.94139e-07	1.36552e-06
RH_ContC_pCun_1	gestWeek	-0.00069588	0.00015315	-4.54376	0.000287561	0.000461945
RH_ContC_pCun_2	gestWeek	-0.000815017	0.000157612	-5.17103	7.67352e-05	0.000149126
RH_ContC_pCun_3	gestWeek	-0.00186994	0.000185208	-10.0964	1.3449e-08	2.82105e-07
RH_ContC_pCun_4	gestWeek	-0.00179641	0.000213566	-8.41147	1.83163e-07	1.33091e-06
RH_ContC_pCun_5	gestWeek	-0.000999782	0.000180839	-5.52859	3.68332e-05	7.72775e-05
RH_ContC_Cingp_1	gestWeek	-0.00129381	0.000273835	-4.72478	0.000195652	0.000334448
RH_ContC_Cingp_2	gestWeek	-0.000169004	0.000211785	-0.797994	0.43588	0.457617
RH_DefaultA_Temp_1	gestWeek	8.37021e-05	0.000121534	0.688714	0.500295	0.521141
RH_DefaultA_IPL_1	gestWeek	-0.000612804	9.77831e-05	-6.26697	8.51402e-06	2.31565e-05
RH_DefaultA_IPL_2	gestWeek	-0.000422705	0.000119386	-3.54066	0.00251246	0.00333547
RH_DefaultA_PFCd_1	gestWeek	-0.000594037	0.000150262	-3.95335	0.00102586	0.00144487
RH_DefaultA_PFCd_2	gestWeek	-0.0010431	0.000121995	-8.55038	1.45828e-07	1.29778e-06
RH_DefaultA_pCunPCC_1	gestWeek	-0.00032794	0.000124379	-2.63661	0.0173155	0.020252
RH_DefaultA_pCunPCC_2	gestWeek	-0.0010633	0.000110721	-9.60345	2.79239e-08	5.07273e-07
RH_DefaultA_pCunPCC_3	gestWeek	-0.000794056	9.97447e-05	-7.96088	3.90159e-07	2.25143e-06
RH_DefaultA_pCunPCC_4	gestWeek	-0.00054311	0.000165773	-3.27624	0.00445269	0.00558331
RH_DefaultA_pCunPCC_5	gestWeek	-0.00110931	0.000259321	-4.27773	0.000508795	0.000770902
RH_DefaultA_PFCm_1	gestWeek	-0.00111145	0.000282447	-3.93506	0.00106736	0.00149805
RH_DefaultA_PFCm_2	gestWeek	-0.0011501	0.000226833	-5.07024	9.46266e-05	0.000176822
RH_DefaultA_PFCm_3	gestWeek	-0.00125532	0.000197151	-6.36731	7.01657e-06	2.03478e-05
RH_DefaultA_PFCm_4	gestWeek	-0.00100959	0.000159924	-6.31291	7.7911e-06	2.17902e-05
RH_DefaultA_PFCm_5	gestWeek	-0.000300803	8.93458e-05	-3.36673	0.00366213	0.00465032
RH_DefaultA_PFCm_6	gestWeek	-0.00102636	0.000317242	-3.23525	0.00486401	0.00606107
RH_DefaultB_Temp_1	gestWeek	-0.000680748	0.000197864	-3.44049	0.00312175	0.00401512
RH_DefaultB_Temp_2	gestWeek	-0.000960335	0.000182552	-5.26062	6.37552e-05	0.000128241
RH_DefaultB_AntTemp_1	gestWeek	0.000158455	0.000217893	0.727216	0.47699	0.498162
RH_DefaultB_PFCd_1	gestWeek	-0.000531261	0.00012667	-4.19406	0.00060938	0.000899454
RH_DefaultB_PFCd_2	gestWeek	-0.00011169	0.000143364	-0.779069	0.446649	0.467696
RH_DefaultB_PFCd_3	gestWeek	-0.000628547	8.52312e-05	-7.3746	1.08559e-06	4.58947e-06
RH_DefaultB_PFCd_4	gestWeek	-0.000605141	0.000115794	-5.22603	6.84762e-05	0.000136318
RH_DefaultB_PFCd_5	gestWeek	-0.00079148	0.000223455	-3.54201	0.00250509	0.00333547
RH_DefaultB_PFCv_1	gestWeek	-0.000673013	0.000193142	-3.48455	0.00283753	0.00371713
RH_DefaultB_PFCv_2	gestWeek	-0.000373446	9.00126e-05	-4.14882	0.000671926	0.000977347
RH_DefaultB_PFCv_3	gestWeek	-0.000866492	0.000107991	-8.02373	3.50559e-07	2.16e-06
RH_DefaultC_IPL_1	gestWeek	-0.000529192	8.70376e-05	-6.08005	1.22524e-05	3.03704e-05
RH_DefaultC_IPL_2	gestWeek	-0.000371421	0.000127393	-2.91554	0.00963957	0.0116843
RH_DefaultC_Rsp_1	gestWeek	1.40648e-05	0.000155916	0.0902081	0.929176	0.936198
RH_DefaultC_Rsp_2	gestWeek	-0.000703531	0.000111082	-6.33341	7.48923e-06	2.12482e-05
RH_DefaultC_PHC_1	gestWeek	7.34092e-07	0.000137671	0.00533222	0.995808	0.995808
RH_DefaultC_PHC_2	gestWeek	-0.000568313	0.000196542	-2.89156	0.0101422	0.0122223
RH_TempPar_1	gestWeek	-0.000629282	0.000132125	-4.76278	0.000180521	0.000309907
RH_TempPar_2	gestWeek	-0.000850598	0.000129471	-6.5698	4.76848e-06	1.47907e-05
RH_TempPar_3	gestWeek	-0.000931427	0.000280889	-3.316	0.00408648	0.00517276
RH_TempPar_4	gestWeek	-0.00101741	0.000158041	-6.43764	6.13182e-06	1.8163e-05
RH_TempPar_5	gestWeek	-0.00128144	0.000227405	-5.63505	2.96918e-05	6.46486e-05
RH_TempPar_6	gestWeek	-0.000575235	0.000158196	-3.63621	0.00204192	0.00276871
RH_TempPar_7	gestWeek	-0.00130226	0.000167799	-7.76081	5.50417e-07	2.68293e-06
RH_TempPar_8	gestWeek	-0.000805244	0.000140483	-5.73198	2.44315e-05	5.48315e-05
RH_TempPar_9	gestWeek	-0.000570712	0.000111445	-5.12102	8.51327e-05	0.000161327
RH_TempPar_10	gestWeek	-0.000405713	0.000127231	-3.1888	0.00537549	0.00667763
[truncated: 359 more columns]

## Sheet: Fig2B
Network	type	baselineNetworkGMV_ses-01	finalPregNetworkGMV_ses-19	change	PercentChange
ContA	grayMatter	0.662125	0.628989	-0.0500452	-5.00452
ContB	grayMatter	0.685908	0.665512	-0.029735	-2.9735
ContC	grayMatter	0.703151	0.661759	-0.058867	-5.8867
DMNA	grayMatter	0.71728	0.691346	-0.0361555	-3.61555
DMNB	grayMatter	0.712005	0.693651	-0.0257784	-2.57784
DMNC	grayMatter	0.719509	0.713314	-0.00860959	-0.860959
DorsAttnA	grayMatter	0.6771	0.647234	-0.0441092	-4.41092
DorsAttnB	grayMatter	0.676121	0.62786	-0.0713786	-7.13786
SalVentAttnA	grayMatter	0.673973	0.628349	-0.0676932	-6.76932
SalVentAttnB	grayMatter	0.721276	0.683973	-0.0517184	-5.17184
SomMotA	grayMatter	0.717838	0.682534	-0.0491812	-4.91812
SomMotB	grayMatter	0.728915	0.709693	-0.0263702	-2.63702
LimbicA	grayMatter	0.755174	0.772004	0.0222867	2.22867
LimbicB	grayMatter	0.721815	0.69797	-0.0330339	-3.30339
TempPar	grayMatter	0.732288	0.703073	-0.039895	-3.9895
VisCent	grayMatter	0.677094	0.665523	-0.0170888	-1.70888
VisPeri	grayMatter	0.709614	0.698107	-0.0162162	-1.62162
Totals	grayMatter	483876	465843	-0.0372678	-3.72678

## Sheet: Fig2C
raw
gestationWeek	Trimester	PrePCC	PostC	FEF	FrMed	IPL	Insula
-3	pre	0.739439	0.665989	0.704772	0.706082	0.658537	0.778229
-0.5	pre	0.746852	0.661567	0.710553	0.705729	0.667966	0.782589
1	pre	0.744087	0.656105	0.700974	0.709296	0.659652	0.786772
1.5	pre	0.737198	0.653353	0.700349	0.701325	0.658269	0.774067
2	first	0.74329	0.654301	0.70587	0.693445	0.659387	0.77977
3	first	0.737893	0.654007	0.693133	0.693237	0.65408	0.777564
9	first	0.72836	0.638737	0.688798	0.692601	0.648081	0.762562
12	first	0.731097	0.64264	0.680182	0.690157	0.64973	0.767366
14	second	0.729008	0.638232	0.678574	0.68199	0.651862	0.760336
15	second	0.731696	0.63742	0.676366	0.680555	0.653547	0.758345
17	second	0.721409	0.635731	0.682641	0.685049	0.646973	0.758142
19	second	0.719807	0.633157	0.670227	0.6781	0.648707	0.754526
22	second	0.725092	0.636839	0.679386	0.687921	0.651316	0.756557
24	second	0.719874	0.629959	0.660675	0.675178	0.646649	0.749302
27	third	0.718693	0.632942	0.666505	0.677438	0.644959	0.745809
29	third	0.716936	0.627166	0.666961	0.674201	0.643081	0.749526
31	third	0.718772	0.626274	0.661519	0.67372	0.636514	0.744312
33	third	0.706672	0.611485	0.632596	0.650892	0.624858	0.746374
36	third	0.710089	0.61748	0.651183	0.670514	0.63897	0.748293
43	post	0.708495	0.623922	0.653917	0.66433	0.628198	0.743891
46	post	0.720241	0.627893	0.659595	0.677181	0.639175	0.760683
49	post	0.717763	0.627881	0.669435	0.67379	0.644339	0.752463
51	post	0.718108	0.627524	0.672031	0.673818	0.647814	0.750932
68	post	0.719669	0.628829	0.677153	0.676494	0.648049	0.759793
93	post	0.719556	0.629806	0.675531	0.675616	0.655793	0.762699
162	post	0.722879	0.629785	0.682444	0.672314	0.652204	0.753628
average	pre	0.741894	0.659254	0.704162	0.705608	0.661106	0.780414
	1st	0.73516	0.647421	0.691996	0.69236	0.65282	0.771815
	2nd	0.724481	0.635223	0.674645	0.681466	0.649842	0.756201
	3rd	0.714232	0.623069	0.655753	0.669353	0.637676	0.746863
	post	0.718102	0.627949	0.670015	0.673363	0.645082	0.75487
