# Supplementary material for: Neuroanatomical changes observed over the course of a human pregnancy
Source: Nat Neurosci. 2024 Sep 16;27(11):2253–60. doi: 10.1038/s41593-024-01741-0 (PMC11537970; doi:10.1038/s41593-024-01741-0)
Supplement: Supplementary file 7 — Statistical source data. [file 41593_2024_1741_MOESM7_ESM.xlsx]

## Sheet: Fig3A_L
Multivariate Model Output										Raw GMV
AsegSubcort_Region_GMV ~ GestationWeek										AsegSubcort_Region_GMV
baseline - 36 weeks										baseline - 36 weeks
	response	term	estimate	std.error	testStatistic	p.value	q.value(< .05)		GestationWeek	Left-Lateral-Ventricle	Left-Cerebellum-White-Matter	Left-Cerebellum-Cortex	Left-Thalamus	Left-Caudate	Left-Putamen	Left-Pallidum	third-Ventricle	fourth-Ventricle	Brain-Stem	Left-Hippocampus	Left-Amygdala	Left-VentralDC	Right-Lateral-Ventricle	Right-Cerebellum-White-Matter	Right-Cerebellum-Cortex	Right-Thalamus	Right-Caudate	Right-Putamen	Right-Pallidum	Right-Hippocampus	Right-Amygdala	Right-VentralDC	CC_Posterior	CC_Mid_Posterior	CC_Central	CC_Mid_Anterior	CC_Anterior
	Left.Thalamus	(Intercept)	7352.49	63.0885	116.543	4.0229e-26	-		-3	4696.2	11827.7	45491.2	7364.2	3343.8	4485.7	1826.3	841.7	2549.6	20351.1	3893.2	1442.3	4072	4424.1	11337.1	47478.7	7106.6	3238	4516.4	1827.8	4028.6	1342.9	4064.1	868.3	493.8	552.7	426.3	681.1
	Left.Caudate	(Intercept)	3419.38	16.4194	208.253	2.09761e-30	-		-0.5	4553	11872.9	45637	7364.8	3406.4	4456	1955.2	821.7	2586.1	20517.4	3961.3	1333.4	4181.3	4409.4	11309.2	47611.7	7446.8	3288.9	4528.3	1933.5	4026.8	1353	3891.8	865.3	490	523.2	434.6	685.4
	Left.Putamen	(Intercept)	4470.73	19.0122	235.15	2.66192e-31	-		1	4432.4	11761.5	45927.6	7431.1	3435.7	4515.1	1948.7	789.3	2499.7	20407.4	3921.6	1485.3	3953.9	4257.4	11314.8	47545	7159	3275.1	4512.1	1890.1	4016.2	1350.2	3886.6	869	497.8	558.7	445.6	664.9
	Left.Pallidum	(Intercept)	1903.69	20.0941	94.7389	1.35378e-24	-		1.5	4420.1	12241.7	46290.2	7197.3	3513.2	4444.4	1899.2	775.3	2566.2	19964.7	3876	1482.4	3957	4262.9	11646	48300.5	7170.4	3394.7	4577.4	1848.4	4009.2	1546	3905.2	871.1	501.8	558.7	426.2	693
	third.Ventricle	(Intercept)	805.313	10.5548	76.2985	5.32326e-23	-		2	4589.7	11841.5	45735.8	7351.3	3382.9	4487	1816.1	809.5	2453.7	20431.3	4018.8	1371.4	4071.9	4301.8	11744.9	48398.6	7322.8	3396.2	3999.4	1708.8	3925.2	1280.4	3859.1	893	478.9	556.5	427.5	667.4
	fourth.Ventricle	(Intercept)	2518.99	24.1544	104.287	2.65323e-25	-		3	4533.3	11870.3	46053.7	7254.5	3473.1	4490	1891.2	816.2	2592.8	20183.6	3764.2	1566.3	3973.8	4340.1	11480.3	47846.7	7028.7	3394.9	4414.3	1842.5	3987.4	1425.3	3969.4	890.1	501.9	579.7	485.9	678.9
	Brain.Stem	(Intercept)	20140.5	130.496	154.338	3.40881e-28	-		9	4559.3	11977.5	47359.7	7477.5	3388.3	4350.8	1892.1	799	2420.5	19168	3693.8	1447.5	3710.4	4313.8	11525.4	48021.4	6553.8	3189.2	4229.5	1833.4	3872.4	1235.1	3771.4	883.6	507.5	614	507.7	672.8
	Left.Hippocampus	(Intercept)	3875.64	36.9145	104.99	2.36736e-25	-		12	4633	11598.7	46112.4	7252.6	3436	4445.7	1881.6	844.6	2597.2	19968	3877.6	1445	4005.2	4485.5	10889.3	47170.9	6925.9	3199.6	4038.1	1838.3	3942.4	1240.3	3862.2	872	453.9	586	415.7	702.9
	Left.Amygdala	(Intercept)	1455.83	27.2379	53.4485	2.20542e-20	-		14	4676.3	11684.2	46053.6	7406.7	3419.5	4406.9	1903.4	831.3	2602.2	19979.6	3863.2	1419.8	3757.2	4508.1	11207.8	48110.5	6898.5	3264.1	4385.1	1790.5	3873.9	1242.1	3647.3	872.5	475.7	544.8	446.3	707.4
	Left.VentralDC	(Intercept)	3996.17	39.1819	101.99	3.87197e-25	-		15	4648.8	12995.8	45773.4	6909.7	3314.5	4305.8	1900.3	829.5	2477.2	19212.1	3681.4	1346.6	3853.4	4446.6	12044.8	47083.8	6516.9	3182.2	4313.5	1796.2	3893.2	1214.1	3869.1	888.6	492.2	590.4	460.9	675.6
	Left.Cerebellum.White.Matter	(Intercept)	11963.3	124.988	95.7157	1.1375e-24	-		17	4442.6	12131.9	46146.2	6870.2	3355.4	4357.3	1901.1	768.4	2468.2	19543.1	3645.5	1468.1	3809.3	4225.4	11477.2	48159.9	6644.5	3314.7	4312	1735.9	3819.6	1300.5	3776.1	898.8	457.2	588.8	467.2	694.2
	Left.Cerebellum.Cortex	(Intercept)	45914.6	198.323	231.514	3.46919e-31	-		19	4488	11626.6	45889.1	7120.9	3374.8	4375.3	1920.5	821.7	2462.3	19438.7	3672.4	1519.6	3865.7	4355.6	11635.8	48174.1	6529.9	3292.5	4375	1839.7	3870.4	1327.3	3818.4	901.8	476.3	593.4	497.7	705.6
	Right.Cerebellum.White.Matter	(Intercept)	11473.5	95.0751	120.678	2.22517e-26	-		22	4539.6	11668.3	46801.2	7404.4	3324.5	4373.1	1802	806.3	2437.2	19743.8	3640.6	1438.9	3646.5	4252.2	11674.7	48438.5	6810.4	3256.4	4181.7	1637	3903.7	1297.4	3535.9	901.4	460.9	597.8	428.1	672.3
	Right.Cerebellum.Cortex	(Intercept)	47751.8	196.875	242.548	1.57243e-31	-		24	4606	11634.8	46628	7106.5	3367	4327	1809.1	855.7	2534.2	19431.6	3672.1	1512.3	3847.8	4395	11426	48509.5	6760.3	3321.5	4223.3	1766.7	3868.1	1362.8	3713.4	892.8	469.5	605.2	428.4	670.4
	Right.Thalamus	(Intercept)	7092.88	83.5609	84.8828	8.72913e-24	-		27	4647	11997.1	46920.2	6913.1	3375.5	4438.2	1828.2	818.7	2541.9	19946.1	3594	1508.7	3826.1	4452.6	11392.4	48410.7	7144.1	3208.3	4314.6	1695.6	3861.9	1321.9	3520.4	876.8	461.6	586.6	480.2	672.9
	Right.Caudate	(Intercept)	3313.64	24.7495	133.887	3.81298e-27	-		29	4590.4	11450.4	45530.9	7216.9	3343.9	4254.7	1890.8	786.4	2584.6	20035.1	3816.2	1399.3	3777.9	4462.8	11314.5	46888.4	6723.9	3127.3	4242.4	1842.1	3796.2	1236.9	3575.3	855.9	522.2	565.2	410.4	704.3
	Right.Putamen	(Intercept)	4388.74	58.6093	74.8813	7.31498e-23	-		31	4829.5	11618.6	46386.1	7179.2	3376.7	4353.4	1865.6	835.3	2546.7	19743.2	3673.3	1386.3	3727.5	4616.1	11227.6	48232.7	6757.2	3238.4	4506	1818	3829	1339.2	3639.1	894.5	478.5	537.8	471.2	667.2
	Right.Pallidum	(Intercept)	1838.83	24.1074	76.2766	5.34921e-23	-		33	5033	11880	47550.9	6994.8	3350.2	4228.4	1700.6	884.4	2576	19781.5	3824.3	1271.6	3899.6	4853.8	11601.3	48986.1	6800.2	3199.6	4218.2	1783.2	3920.2	1203.3	3532.5	869.2	459.2	538.7	440.4	703.9
	Right.Hippocampus	(Intercept)	3980.43	17.3067	229.993	3.88029e-31	-		36	4922.1	11630.3	46240.7	6768.8	3351.3	4321.7	1818.6	869.9	2643.1	19393.1	3706.3	1370.3	3795.1	4721.4	11243.2	48266.6	6694.3	3189.2	4221.3	1743.6	3868.5	1182.3	3686.1	844.1	491	591.6	436.8	676.2
	Right.Amygdala	(Intercept)	1359.06	28.5366	47.625	1.54821e-19	-
	Right.VentralDC	(Intercept)	3929.06	32.6095	120.488	2.28561e-26	-
	CC_Posterior	(Intercept)	880.865	6.11906	143.954	1.11291e-27	-
	CC_Mid_Posterior	(Intercept)	490.186	6.9694	70.334	2.11515e-22	-
	CC_Central	(Intercept)	565.232	9.53832	59.259	3.84974e-21	-
	CC_Mid_Anterior	(Intercept)	447.955	10.7976	41.4864	1.58624e-18	-
	CC_Anterior	(Intercept)	681.727	5.64464	120.774	2.19541e-26	-
	Left.Lateral.Ventricle	(Intercept)	4502.08	48.2851	93.2395	1.77467e-24	-
	Right.Lateral.Ventricle	(Intercept)	4296.88	48.2399	89.0733	3.8544e-24	-
	Left.Thalamus	gestWeek	-10.6602	3.21914	-3.31152	0.00412617	0.0165047
	Left.Caudate	gestWeek	-2.17662	0.837811	-2.59798	0.0187582	0.0437692
	Left.Putamen	gestWeek	-5.23061	0.970113	-5.39175	4.86908e-05	0.0006818
	Left.Pallidum	gestWeek	-2.46432	1.02532	-2.40347	0.0279297	0.056088
	third.Ventricle	gestWeek	1.04096	0.538565	1.93285	0.0700898	0.115442
	fourth.Ventricle	gestWeek	0.953899	1.2325	0.773955	0.449587	0.524518
	Brain.Stem	gestWeek	-18.5988	6.65867	-2.79318	0.0124833	0.0349532
	Left.Hippocampus	gestWeek	-6.30617	1.88359	-3.34795	0.00381387	0.0165047
	Left.Amygdala	gestWeek	-1.52596	1.38984	-1.09794	0.287539	0.381015
	Left.VentralDC	gestWeek	-7.51951	1.99929	-3.7611	0.00155695	0.0108987
	Left.Cerebellum.White.Matter	gestWeek	-6.82709	6.37762	-1.07048	0.299369	0.381015
	Left.Cerebellum.Cortex	gestWeek	21.0634	10.1196	2.08145	0.0528202	0.0924353
	Right.Cerebellum.White.Matter	gestWeek	-1.72754	4.85128	-0.356099	0.726147	0.782005
	Right.Cerebellum.Cortex	gestWeek	14.899	10.0457	1.48312	0.156345	0.238332
	Right.Thalamus	gestWeek	-12.913	4.26376	-3.02854	0.00757885	0.0235787
	Right.Caudate	gestWeek	-3.3847	1.26286	-2.68019	0.0158153	0.0402571
	Right.Putamen	gestWeek	-4.37506	2.99059	-1.46295	0.161726	0.238332
	Right.Pallidum	gestWeek	-2.62512	1.2301	-2.13407	0.0476988	0.0890377
	Right.Hippocampus	gestWeek	-4.50413	0.883088	-5.10043	8.88595e-05	0.000829733
	Right.Amygdala	gestWeek	-3.49676	1.4561	-2.40145	0.028044	0.056088
	Right.VentralDC	gestWeek	-10.7149	1.66393	-6.43953	6.1097e-06	0.00017108
	CC_Posterior	gestWeek	-0.0946196	0.31223	-0.303045	0.765533	0.793886
	CC_Mid_Posterior	gestWeek	-0.491894	0.355619	-1.3832	0.1845	0.2583
	CC_Central	gestWeek	0.446556	0.486701	0.917517	0.371706	0.452512
	CC_Mid_Anterior	gestWeek	0.0888824	0.550957	0.161324	0.87374	0.87374
	CC_Anterior	gestWeek	0.149276	0.288022	0.518278	0.610944	0.684258
	Left.Lateral.Ventricle	gestWeek	7.87959	2.46378	3.19817	0.00526829	0.018439
	Right.Lateral.Ventricle	gestWeek	8.36914	2.46148	3.40004	0.00340745	0.0165047

## Sheet: Fig3A_R
raw
gestationWeek	Trimester	Right.VentralDC
-3	pre	4064.1
-0.5	pre	3891.8
1	pre	3886.6
1.5	pre	3905.2
2	first	3859.1
3	first	3969.4
9	first	3771.4
12	first	3862.2
14	second	3647.3
15	second	3869.1
17	second	3776.1
19	second	3818.4
22	second	3535.9
24	second	3713.4
27	third	3520.4
29	third	3575.3
31	third	3639.1
33	third	3532.5
36	third	3686.1
43	post	3645.1
46	post	3745.4
49	post	3591.4
51	post	3749.6
68	post	3523.7
93	post	3659.6
162	post	3686.5
average	pre	3936.93
	1st	3865.52
	2nd	3726.7
	3rd	3590.68
	post	3657.33

## Sheet: Fig3B
raw
	gestationWeek	Trimester	CA1	CA23	PHC
ses-01	-3	pre	525.055	194.397	1954.65
ses-02	-0.5	pre	514.211	194.924	1826.15
ses-03	1	pre	528.26	192.413	1979.07
ses-04	1.5	pre	554.352	200.348	1867.37
ses-05	2	first	527.954	188.293	1875.46
ses-06	3	first	535.125	186.92	1979.07
ses-07	9	first	509.491	179.291	1863.4
ses-08	12	first	470.788	144.157	1797.26
ses-09	14	second	497.767	174.011	1807.63
ses-10	15	second	474.396	155.334	1842.81
ses-11	17	second	481.873	160.98	1813.2
ses-12	19	second	493.012	164.947	1845.24
ses-13	22	second	462.341	152.588	1796.88
ses-14	24	second	517.12	171.509	1832.73
ses-16	29	third	524.597	186.768	1746.98
ses-17	31	third	488.892	150.299	1835.03
ses-18	33	third	531.616	202.484	1767.88
ses-19	36	third	498.2	161.743	1684.42
ses-20	43	post	487.519	160.218	1741.03
ses-21	46	post	486.298	183.258	1691.74
ses-22	49	post	491.333	159.302	1775.82
ses-23	51	post	521.851	181.274	1770.78
ses-24	68	post	471.192	171.051	1800.99
ses-25	93	post	474.396	154.724	1768.34
ses-26	162	post	543.213	179.138	1782.84
			CA1	CA23	PHC
averages		pre	530.469	195.521	1906.81
		1st	510.839	174.665	1878.8
		2nd	487.751	163.228	1823.08
		3rd	510.826	175.323	1758.58
		post	496.543	169.852	1761.65
