# Supplementary material for: Neuroanatomical changes observed over the course of a human pregnancy
Source: Nat Neurosci. 2024 Sep 16;27(11):2253–60. doi: 10.1038/s41593-024-01741-0 (PMC11537970; doi:10.1038/s41593-024-01741-0)
Supplement: Supplementary file 8 — Statistical source data. [file 41593_2024_1741_MOESM8_ESM.xlsx]

## Sheet: Fig4B
raw
Sessions	Trimester	Arcuate_Fasciculus_L	Corpus_Callosum	Inferior_Fronto_Occipital_Fasciculus_R	Inferior_Longitudinal_Fasciculus_L
ses-01	Pre	0.391086	0.391121	0.37853	0.434981
ses-02	Pre	0.408206	0.417448	0.404537	0.446541
ses-03	Pre	0.404687	0.409241	0.407593	0.441154
ses-04	Pre	0.398139	0.408752	0.402036	0.444711
ses-05	1st	0.392768	0.397337	0.391806	0.428729
ses-06	1st	0.40775	0.417395	0.410518	0.45128
ses-08	1st	0.428061	0.439428	0.436253	0.487415
ses-10	2nd	0.412914	0.422444	0.416478	0.462721
ses-11	2nd	0.458466	0.465186	0.449552	0.510138
ses-12	2nd	0.434748	0.446709	0.445422	0.497412
ses-13	2nd	0.455508	0.465088	0.467086	0.518312
ses-14	2nd	0.460363	0.471041	0.470631	0.52218
ses-16	3rd	0.468161	0.47317	0.463962	0.520456
ses-17	3rd	0.403537	0.413654	0.414581	0.450279
ses-18	3rd	0.421552	0.434925	0.423608	0.480495
ses-19	3rd	0.422649	0.4366	0.427931	0.479303
ses-20	Post	0.402233	0.41169	0.397176	0.442856
ses-21	Post	0.410472	0.4223	0.424806	0.462793
ses-22	Post	0.409584	0.427951	0.423887	0.455364
ses-23	Post	0.423686	0.43552	0.435572	0.488771
ses-24	Post	0.390667	0.400384	0.388665	0.430096
ses-25	Post	0.419132	0.430191	0.436454	0.45685
ses-26	Post	0.414389	0.422185	0.421016	0.464127
averages	Trimester	Arcuate_Fasciculus_L	Corpus_Callosum	Inferior_Fronto_Occipital_Fasciculus_R	Inferior_Longitudinal_Fasciculus_L
	pre	0.400529	0.406641	0.398174	0.441847
	1st	0.409526	0.418053	0.412859	0.455808
	2nd	0.4444	0.454094	0.449834	0.502153
	3rd	0.428975	0.439587	0.43252	0.482633
	post	0.410023	0.42146	0.418225	0.457265
